# Supplementary material for: Chemoprotective antimalarials identified through quantitative high-throughput screening of Plasmodium blood and liver stage parasites
Source: Sci Rep. 2021 Jan 22;11:2121. doi: 10.1038/s41598-021-81486-z (PMC7822874; doi:10.1038/s41598-021-81486-z)
Supplement: Supplementary file 2 — Supplementary Tables. [file 41598_2021_81486_MOESM2_ESM.xlsx]

## Sheet: Suppl Table 1
Supplementary Table 1. Details of validation set of 4,253 compounds active against P. falciparum Dd2 asexual blood stage parasites.
Headers:
Protocol Name	Name of the protocol or protocols associated with the data
Sample ID	NCATS compound tracking number
Log AC50 (M)	Potency of compound in log units (Molar). Derived from the Hill fit of the response curve, 50% of the maximum acitivity response.
AC50 (µM)	Potency of compound in micromolar units (µM). Derived from the Hill fit of the response curve,50% of the maximum acitivity response.
CC -v2	Curve class classification (v2) of the dose response curve (Inglese et al. (2006) Proc Natl Acad Sci U S A, 103, 11473-8)
Efficacy	Difference between neutral response and maximum compound response
Max Resp	Difference between neutral response and compound response for highest compound concentration
Structure	Chemical Structure (SMILES)
Hill Coef	Hitt fit parameter
Pvalue	Stat significance of Hill fit
R2	Stat significance of Hill fit
MW	Molecular weight
PubChem SID	Pubchem (https://pubchem.ncbi.nlm.nih.gov/) substance identification number
Sample ID	Log AC50 (M)	AC50 (µM)	CC-v2	Efficacy	Max Resp	Structure	Hill Coef	PValue	R2	MW	PubChem SID
DHA-dihydroartimesinin	-8.846	0.001426	-1.1	-175.272	-98.686	null	1.248	0	0.947	null	null
DHA-dihydroartimesinin	-8.696	0.002014	-1.1	-125.46	-99.865	null	1.416	0	0.974	null	null
DHA-dihydroartimesinin	-8.696	0.002014	-1.1	-120.152	-100.966	null	1.464	0	0.957	null	null
DHA-dihydroartimesinin	-8.696	0.002014	-1.1	-129.301	-99.626	null	1.479	0	0.95	null	null
DHA-dihydroartimesinin	-8.846	0.001426	-1.1	-154.968	-99.08	null	1.539	0	0.991	null	null
DHA-dihydroartimesinin	-8.696	0.002014	-1.1	-130.786	-98.177	null	1.558	0	0.979	null	null
DHA-dihydroartimesinin	-8.546	0.002845	-1.1	-119.25	-97.248	null	1.692	0	0.969	null	null
DHA-dihydroartimesinin	-8.746	0.001795	-1.1	-148.052	-99.691	null	1.788	0	0.967	null	null
DHA-dihydroartimesinin	-8.746	0.001795	-1.1	-152.738	-98.072	null	1.788	0	0.954	null	null
DHA-dihydroartimesinin	-8.596	0.002535	-1.1	-94.496	-99.584	null	1.826	0	0.949	null	null
DHA-dihydroartimesinin	-8.646	0.00226	-1.1	-148.266	-100.119	null	1.885	0	0.965	null	null
DHA-dihydroartimesinin	-8.546	0.002845	-1.1	-111.139	-101.517	null	1.928	0	0.964	null	null
DHA-dihydroartimesinin	-8.446	0.003581	-1.1	-108.364	-100.619	null	1.928	0	0.978	null	null
DHA-dihydroartimesinin	-8.646	0.00226	-1.1	-120.617	-98.587	null	1.967	0	0.965	null	null
DHA-dihydroartimesinin	-8.646	0.00226	-1.1	-128.337	-88.22	null	1.967	0	0.973	null	null
DHA-dihydroartimesinin	-8.446	0.003581	-1.1	-109.508	-99.506	null	2.044	0	0.954	null	null
DHA-dihydroartimesinin	-8.646	0.00226	-1.1	-123.401	-98.634	null	2.048	0	0.98	null	null
DHA-dihydroartimesinin	-8.546	0.002845	-1.3	-111.935	-98.893	null	2.121	0.11	0.983	null	null
DHA-dihydroartimesinin	-8.546	0.002845	-1.1	-109.205	-101.27	null	2.121	0	0.989	null	null
DHA-dihydroartimesinin	-8.546	0.002845	-1.1	-105.254	-99.78	null	2.333	0	0.977	null	null
DHA-dihydroartimesinin	-8.596	0.002535	-1.1	-119.431	-100.117	null	2.406	0	0.98	null	null
DHA-dihydroartimesinin	-8.546	0.002845	-1.1	-111.29	-99.262	null	2.406	0	0.981	null	null
DHA-dihydroartimesinin	-8.446	0.003581	-1.1	-94.172	-100.13	null	2.406	0	0.973	null	null
DHA-dihydroartimesinin	-8.496	0.003192	-1.1	-105.175	-98.793	null	2.473	0	0.937	null	null
DHA-dihydroartimesinin	-8.446	0.003581	-1.1	-128.199	-99.699	null	2.473	0	0.987	null	null
DHA-dihydroartimesinin	-8.446	0.003581	-1.1	-98.553	-93.893	null	2.533	0	0.971	null	null
DHA-dihydroartimesinin	-8.546	0.002845	-1.1	-109.187	-98.195	null	2.72	0	0.982	null	null
DHA-dihydroartimesinin	-8.546	0.002845	-1.1	-117.548	-100.973	null	2.72	0	0.983	null	null
DHA-dihydroartimesinin	-8.546	0.002845	-1.1	-109.188	-97.016	null	2.72	0	0.984	null	null
DHA-dihydroartimesinin	-8.496	0.003192	-1.1	-106.106	-98.65	null	2.72	0	0.995	null	null
DHA-dihydroartimesinin	-8.446	0.003581	-1.1	-118.869	-100.656	null	2.72	0	0.967	null	null
DHA-dihydroartimesinin	-8.546	0.002845	-1.1	-134.828	-99.303	null	2.787	0	0.988	null	null
DHA-dihydroartimesinin	-8.496	0.003192	-1.1	-115.704	-100.021	null	2.787	0	0.99	null	null
DHA-dihydroartimesinin	-8.496	0.003192	-1.1	-117.548	-99.447	null	2.847	0	0.99	null	null
DHA-dihydroartimesinin	-8.396	0.004018	-1.1	-99.558	-101.241	null	2.847	0	0.976	null	null
DHA-dihydroartimesinin	-8.446	0.003581	-1.1	-120.308	-99.358	null	2.902	0	0.975	null	null
DHA-dihydroartimesinin	-8.546	0.002845	-1.1	-156.208	-98.409	null	3.065	0	0.993	null	null
MLS000026767-01	-4.775	16.7894	-3	-60.292	-52.57	NC1=C2C=CC=CC2=NC(NC3=CC=CC=C3)=N1	4.504	0	0.956	236.3	844372
MLS000026845-01	-5.775	1.67894	-1.3	-94.623	-85.66	OC1=CC(NC2=NC3=C(C=CC=C3)C(NCC4CCCO4)=N2)=CC=C1	4.955	0.097	0.965	336.4	842715
MLS000026875-01	-6.075	0.841462	-1.2	-85.335	-102.091	CC(C)(C)CC(C)(C)C1=CC(CN2CCN(CCC#N)CC2)=C(O)C=C1	3.99	0.002	0.92	357.5	14720426
MLS000027106-01	-4.875	13.3363	-3	-60.499	-45.095	C1CCN(CC1)C2=C3NC4=CC=CC=C4C3=NC=N2	3.132	0.134	0.83	252.3	844255
MLS000027704-01	-4.625	23.7156	3	80.943	66.477	CCC(CO)NC(CC)=C1C(=O)CC(C)(C)CC1=O	4.955	0.094	0.694	267.4	857727
MLS000027803-01	-4.825	14.9636	-3	-60.554	-49.276	C(C1CCN(CC1)C(C2=CC=CS2)C3=NN=NN3C4CCCC4)C5=CC=CC=C5	4.095	0.116	0.807	407.6	848788
MLS000027858-01	-4.725	18.838	-3	-108.13	-89.25	CC(C)(C)C1=NC(N2CCN(CC2)C(=O)C3=CC=CO3)=C4N=NN(CC5=CC=CC=C5Cl)C4=N1	4.095	0	0.99	480	850213
MLS000027912-01	-5.725	1.8838	1.4	39.075	8.846	O=C(CN1C(=O)ON=C1C2=CC=CC=C2)NCC3=CC=CC=C3	4.955	0.091	0.727	309.3	844716
MLS000028056-01	-4.875	13.3363	-2.4	-98.3	-75.399	CCOC(=O)CC(=O)CSC1=C(C=C2CCCCCCC2=N1)C#N	2.406	0.178	0.813	346.4	856776
MLS000028283-01	-5.525	2.98562	3	49.334	19.938	O=C(CNC1=NCCC1)C2=CC3=C(OCCO3)C=C2	1.862	0.414	0.904	260.3	856034
MLS000029442-01	-4.875	13.3363	-3	-68.984	-52.383	CCCCCOC(=O)C1=CC=C(NC(=O)C2=CC=CO2)C=C1	4.955	0.094	0.692	301.3	844555
MLS000029798-01	-5.525	2.98562	-1.2	-76.304	-75.425	CC1=C2NC3=C(CCCC3)C(=O)N2N=C1C4=CC=C(C)C=C4	3.065	0	0.953	293.4	853614
MLS000030185-01	-5.275	5.30927	-1.1	-110.636	-98.375	FC1=CC2=C(C=C1)N(N=N2)C3CCN(CC(=O)NC4=C(C=CC=C4)N5CCOCC5)CC3	1.967	0	0.986	438.5	842930
MLS000030212-01	-5.225	5.9571	-1.1	-105.957	-103.366	CC1=C(C#N)C2=C(C=CC=C2)N1CC(=O)NC3=C(C)C(C)=CC=C3	4.955	0	0.998	317.4	851926
MLS000030381-01	-4.975	10.5934	-2.3	-88.669	-83.36	CCC(=O)NC1=NC2=C(C=CC=C2)N1CC3=C(C)C=CC=C3	2.333	0.067	0.959	293.4	856909
MLS000030403-01	-4.675	21.1366	-3	-61.382	-38.727	CSC1=NC2=NC3=C(CCCC3)C2=C4NC=NN14	4.955	0.231	0.53	259.3	860860
MLS000030676-01	-4.975	10.5934	-2.2	-77.968	-71.047	CCC1=C(C)NC2=C(C=CC=C2)C1=O	2.333	0	0.966	187.2	842412
MLS000030849-01	-5.325	4.73189	-1.1	-99.014	-92.825	CC(=O)NC1=C(O)C=CC(=C1)C2=CC=CC=C2	3.132	0	0.97	227.3	847622
MLS000031925-01	-6.275	0.530927	-1.1	-99.472	-98.859	OC1=C(N=C(CN2CCCCC2)C=C1)C3=CC=CC=C3	2.188	0	0.983	268.4	852478
MLS000032104-01	-5.575	2.66094	-2.1	-111.254	-94.011	O=C(NC1=CC2=C(C=CC=C2)N=C1)C3=CC(=CC=C3)N4C=NN=N4	0.8	0	0.949	316.3	849132
MLS000032464-01	-5.375	4.2173	-1.1	-111.885	-97.587	CC1=CC(=CC(C)=C1)N(CC(=O)NCC2=CC3=C(OCO3)C=C2)C(=O)CCC(=O)NC4=NC=CC=C4	1.627	0	0.993	488.5	852704
MLS000032588-01	-5.175	6.68397	-2.2	-87.336	-57.598	CCN1C(SCC2=CC=C(C=C2)C#N)=NN=C1C3=CC=C(C=C3)S(=O)(=O)N4CCCCC4	2.473	0.009	0.889	467.6	851503
MLS000033120-01	-5.575	2.66094	-1.2	-82.296	-75.205	CC1=CN=C(C=N1)C(=O)NC2=CC=CC3=CC=CN=C23	1.478	0	0.983	264.3	845207
MLS000033310-01	-5.025	9.44136	-2.2	-55.855	-47.159	CC1=NC2=NC=NN2C(NC3=CC(F)=C(C)C=C3)=C1	3.99	0.009	0.865	257.3	850663
MLS000033639-01	-5.275	5.30927	1.2	36.337	34.718	COC(=O)C1C2OC3(CN(CC4=CC=CS4)C(=O)C13)C=C2	4.955	0.033	0.795	305.3	852200
MLS000033680-01	null	null	4	-27.481	-20.818	CC1=NC2=NN=NN2C(NC3C4CC5CC(C4)CC3C5)=C1	4.955	0.41	0.615	284.4	848902
MLS000033889-01	-5.175	6.68397	-2.1	-100.001	-97.597	CC1=CC=C(NC(=O)N(CC2=CC3=C(OCO3)C=C2)CC4=CC5=CC6=C(OCCO6)C=C5NC4=O)C=C1	3.132	0	0.986	499.5	845752
MLS000034189-01	-4.825	14.9636	-3	-50.665	-38.644	CC1=C(CN2C(=NC3=C2C=CC=C3)C4=CN=CS4)C=CC=C1	4.504	0.155	0.617	305.4	853558
MLS000034780-01	-4.875	13.3363	-2.1	-123.512	-99.232	C(NC1=C2CCCCC2=NC3=NN=NN13)C4CCCCC4	2.406	0	0.977	286.4	842468
MLS000034824-01	-5.025	9.44136	-2.2	-85.173	-75.226	OC1=C(C=CC=C1)C2=CSC(=N2)C(C#N)=C3CCCC3	2.121	0	0.964	282.4	846962
MLS000034902-01	-5.225	5.9571	-1.1	-80.848	-80.142	CCNC1=NC(OC2=NN(C(=O)C=C2)C3=CC=CC=C3)=NC(OC)=N1	2.902	0	1	340.3	846764
MLS000035069-01	-5.125	7.49954	-2.1	-98.02	-98.468	CSC1=NN=C(N1C)C2=C(O)C=C3C=CC=CC3=C2	4.955	0.001	0.935	271.3	848656
MLS000035112-01	-5.025	9.44136	-2.2	-86.07	-75.008	CCN1N=NC(NC(=O)C2=CC=C(C=C2)C(C)(C)C)=N1	2.248	0	0.965	273.3	850845
MLS000035210-01	-5.375	4.2173	-1.1	-116.132	-102.133	COC1=CC(=CC(OC)=C1)C2=NN3C(=C2)N=C4CCCCC4=C3N5CCN(CC5)C6=NC=CC=N6	1.885	0	0.977	471.6	853364
MLS000035389-01	-5.325	4.73189	-1.1	-88.603	-83.814	ClC1=C(C=CC(NC(=O)C2=NNC=N2)=C1)N3CCCCC3	2.333	0	0.985	305.8	844975
MLS000036254-01	-5.275	5.30927	-1.1	-106.212	-85.749	CC1=C(Br)C(=O)C2=C(N1)C(C)=CC=C2	4.095	0.011	0.86	252.1	859032
MLS000036263-01	-4.875	13.3363	-3	-68.022	-50.718	CCOC(=O)C1=C(C)N(C)C2=C1C(CN3CCCCC3)=C(O)C=C2	4.504	0.086	0.704	330.4	858813
MLS000036470-01	-5.625	2.37156	-1.2	-85.228	-85.151	CCOC(=O)C1CCN(CC1)C2=NC3=CC=CC=C3N=C2C(C#N)C(=O)OCC=C	4.449	0	0.983	408.5	860379
MLS000037778-01	null	null	4	-18.5	10.872	COC(=O)CSC1=C(C#N)C(C2=CC=CO2)=C3CCCCC3=N1	4.955	0.682	0.419	328.4	856817
MLS000038011-01	-5.325	4.73189	-1.2	-82.126	-76.508	COC1=CC(CN2C(OC3=CC=CC=C3)=NC4=C2C(=O)N(C)C(=O)N4C)=CC=C1	2.72	0	0.972	392.4	856736
MLS000038163-01	-5.225	5.9571	-3	-44.008	17.826	OC1=C(C=C(Br)C=C1)C2=CSC3=NCCN23	4.504	0.001	0.944	297.2	856702
MLS000038262-01	-6.225	0.59571	-1.1	-96.802	-92.576	Cl.CCOC(=O)C1=C(CN(C)C)OC2=CC(CN(C)C)=C(O)C(CSC3=CC=CC=C3)=C12	2.473	0	0.99	442.6	856700
MLS000038775-01	-5.775	1.67894	-1.2	-75.175	-49.579	CCOC(=O)C1=CN(CC)C2=CC(N3CCSCC3)=C(F)C=C2C1=O	4.955	0.004	0.92	364.4	858692
MLS000038815-01	-6.275	0.530927	-1.2	-68.94	-44.268	ClC1=CC=C(C=C1)C2=NN=C(N=N2)N3CCCC3	4.955	0.001	0.932	261.7	858370
MLS000039135-01	-5.125	7.49954	-1.1	-93.656	-91.252	COC1=C(OC)C=C(CC(=O)NCC2=NC=CC=C2)C=C1	4.955	0	0.958	286.3	858593
MLS000039159-01	-6.375	0.42173	-1.1	-107.521	-99.222	CN(C)CC1=C(O)C=CC2=C1C=C(CC3=CC=CC=C3)O2	2.253	0	0.989	281.3	856207
MLS000039270-01	-5.975	1.05934	-1.1	-89.292	-83.007	CC1=C(C#N)C2=NC3=C(C=CC=C3)N2C(=C1)N4CCN(CC4)C5CCCC5	2.121	0	0.948	359.5	859037
MLS000039430-01	-5.275	5.30927	-1.1	-111.175	-100.921	CC1(NC2=C(C=CC=C2)C3=NC4=C(C=CC=C4)N13)C5=NC=CC=C5	4.504	0	0.947	312.4	862387
MLS000039859-01	-5.125	7.49954	3	149.782	1.295	CSC1=NN=C2N1N(C(=O)C3=C2C4=C(CC(C)(C)OC4)S3)C5=CC=CC=C5	4.955	0.001	0.94	398.5	860701
MLS000040057-01	-5.225	5.9571	-1.1	-91.828	-92.503	C(NC1=C2C=CC=CC2=NC(=N1)C3=NC=CC=C3)C4=CC=CO4	4.504	0	1	302.3	860690
MLS000040240-01	-5.775	1.67894	-2.1	-100.132	-81.454	COC1=CC=C(CCN2C(=N)C(=CC3=C2N=C4N(C=CC=C4C)C3=O)C(=O)NCC5=CC=CO5)C=C1	0.7	0.003	0.905	483.5	862972
MLS000040658-01	null	null	4	17	-8.86	COC(=O)C1=C(NC(=O)CN2CCCCC2C)C3=C(N1)C=CC=C3Cl	4.955	0.085	0.735	363.8	862620
MLS000041015-01	-5.275	5.30927	1.2	39.391	36.467	CCCC(=O)\N=C1/SC2CS(=O)(=O)CC2N1C3=CC=C(CC)C=C3	4.955	0.041	0.953	366.5	863576
MLS000041329-01	-4.775	16.7894	-3	-108.808	-97.803	COC1=CC2=C(NC3=C2N=CN=C3NCCN4CCCCC4)C=C1	4.955	0.003	0.901	325.4	862761
MLS000041713-01	-5.625	2.37156	-1.2	-50.549	-36.75	Cl.CCC1=NC(NC2=CC=C3N=CC=NC3=C2)=C4OC5=CC=CC=C5C4=N1	4.955	0.006	0.884	341.4	862584
MLS000041736-01	-5.525	2.98562	-1.1	-102.126	-92.452	CCN1CCCC1CNC2=C3NC4=CC=C(Cl)C=C4C3=NC=N2	2.72	0	0.972	329.8	863604
MLS000042181-01	null	null	4	0	22.901	COC1=CC=C(C=C1)C2=NOC(CCCC(O)=O)=N2	null	null	null	262.3	866055
MLS000042263-01	-5.775	1.67894	-1.1	-100.112	-92.878	C1CCCN(CC1)C2=C3C=CC=CC3=NC(=N2)C4=NC=CC=C4	2.188	0	0.975	304.4	864349
MLS000042616-01	null	null	4	-26.956	-15.025	COC1=C(C=CC=C1)C2=NN=C3SC(COC4=CC=C(F)C=C4)=NN23	2.406	0.385	0.358	356.4	864809
MLS000042703-01	-5.775	1.67894	-1.1	-105.174	-99.945	CC1=C(C)C=C(C2=NNC(=C2)C(=O)NC3=CC=C(C=C3)S(=O)(=O)N4CCOCC4)C(O)=C1	3.192	0	0.988	456.5	866012
MLS000043274-01	-4.625	23.7156	-3	-82.881	-58.257	COC1=C(OC)C=C(C=C1)\N=C\C2=C(O)NC3=C2C=CC=C3	4.955	0.007	0.875	296.3	4252165
MLS000043574-01	-5.275	5.30927	-1.1	-110.603	-97.288	CCOC(=O)C1=C(N(N=N1)C2=NON=C2N)C3=CC=C(OC)C=C3	1.885	0	0.983	330.3	4250041
MLS000044025-01	-5.325	4.73189	-1.1	-112.312	-99.123	CC(C)(C)NC1=NC(=NC(NC(C)(C)C)=N1)N2C=CN=C2	2.253	0	0.972	289.4	4245391
MLS000044326-01	-4.875	13.3363	-2.2	-75.022	-65.457	CCOC(=O)C1=CC=C(NC2=NC(=O)C(=NN2)C(C)(C)C)C=C1	3.512	0	0.958	316.4	4244023
MLS000044815-01	-4.725	18.838	-3	-52.993	-38.782	CCOC(=O)C1=CC2=C(NC=C(C(C)=O)C2=O)C=C1	4.504	0.036	0.789	259.3	4252128
MLS000045718-01	-5.125	7.49954	-3	-77.571	-30.544	C=CCNC1=NC(=NC(=N1)N(C2=CC=CC=C2)C3=CC=CC=C3)N4C=CN=C4	4.955	0.002	0.932	369.4	4250838
MLS000045867-01	-5.075	8.41462	-2.1	-83.93	-80.584	CCOC(=O)C1CCN(CC1)C2=CC(=O)N(C(=O)N2)C3=C(Cl)C=CC=C3	3.929	0	0.971	377.8	4251939
MLS000046192-01	-5.225	5.9571	-1.2	-80.197	-69.748	O=C(NCC1=CC=CO1)C2=C3C=CC=CC3=NC(=C2)C4=CC=NC=C4	3.132	0	0.947	329.4	4247131
MLS000046228-01	-5.025	9.44136	-2.4	-58.174	-43.478	CCN(CC)S(=O)(=O)C1=CC2=C(NC=C(C(=O)NCCN3CCCCCC3)C2=O)C=C1	2.333	0.48	0.898	448.6	4251966
MLS000047144-01	-5.425	3.75868	-1.1	-90.846	-75.267	CCC(=O)N1CCC2=C1C(=CC(Br)=C2)S(=O)(=O)C3(CC3)C(=O)OC	1.967	0.001	0.932	416.3	4244704
MLS000047428-01	-4.825	14.9636	-2.2	-98.554	-77.779	COC1=C(NC(=O)CN2CCN(CC2)C3C4=C(C=CC=C4)C5=C3C=CC=C5)C=CC=C1	2.533	0.026	0.967	413.5	4244375
MLS000047443-01	-5.125	7.49954	-2.2	-77.571	-67.901	FC(F)(F)C1=CC(NC(=O)CN2CCN(CC2)C(=O)C3=CC=CO3)=C(Cl)C=C1	2.787	0	0.946	415.8	4244341
MLS000047676-01	-4.775	16.7894	-3	-72.401	-56.25	CCCN(CCC)C(=O)CN1C=CC(=N)C2=C1C=CC=C2	4.504	0.045	0.771	285.4	4247382
MLS000047853-01	-4.675	21.1366	-3	-99.538	-76.388	COC1=CC(=CC=C1)N2C(N)=NC(N)=NC2(C)C	4.955	0.072	0.82	247.3	4246469
MLS000047856-01	null	null	4	20.5	-11.371	COC1=CC=C(C=C1)N2C(N)=NC(N)=NC23CCCC3	4.955	0.161	0.64	273.3	4246976
MLS000047860-01	-5.625	2.37156	1.2	41.884	47.595	CCOC1=CC=C(C=C1)N2C(N)=NC(N)=NC2(C)C	4.449	0	0.961	261.3	4249834
MLS000047988-01	-5.575	2.66094	-1.1	-110.185	-101.952	COC1=C(O)C=CC(=C1)C2NCC3=C(C=CC=C3)N4C=CC=C24	1.928	0	0.993	306.4	4243717
MLS000047991-01	-5.625	2.37156	-1.3	-104.045	-100.92	CCOC1=C(O)C=CC(=C1)C2NCC3=C(C=CC=C3)N4C=CC=C24	2.787	0.405	0.964	320.4	4250058
MLS000047999-01	-5.825	1.49636	-1.1	-99.787	-95.946	Cl.OC1=CC=C(C=C1Cl)C2NCC3=CC=CC=C3N4C=CC=C24	3.627	0	0.992	310.8	4243672
MLS000048176-01	-4.725	18.838	2.1	107.388	94.652	BrC1=CC=C(C=C1)C2=CC=C(O2)C(=O)NC3=CC=C(CN4CCOCC4)C=C3	3.247	0.014	0.899	441.3	4255336
MLS000048464-01	-5.175	6.68397	-2.1	-98.859	-95.684	CC1=NN(C(NC2=CC=C(C)C=C2)=C1)C3=NC(C)=CC(C)=N3	2.248	0	0.999	293.4	3711443
MLS000048666-01	-5.225	5.9571	-3	-119.066	8.052	C1=CN=C(C=C1)C2=CC=CC(=N2)C3=NC=CC=C3	4.504	0	0.966	233.3	3711742
MLS000049600-01	-5.425	3.75868	-1.1	-111.982	-96.439	ClC1=CC2=C(C=C1)C(=CC=N2)N3CCCC3	1.826	0	0.963	232.7	4256434
MLS000050800-01	-4.975	10.5934	3	52.129	54.629	COC1=CC=CC(OCCN2C=C(C(=O)C3=CC=CO3)C4=CC=CC=C24)=C1	3.512	0.722	0.904	361.4	4258632
MLS000051512-01	-5.175	6.68397	-1.1	-102.923	-99.996	O=C1NC2=C(C=CC=C2)C13NC4=C(C=CC=C4)C5=NC6=C(C=CC=C6)N35	4.955	0	0.993	338.4	4260360
MLS000052243-01	-5.125	7.49954	-1.1	-109.468	-98.298	C(N1C(SC2=NN=NN2C3=CC=CC=C3)=NN=C1C4=CC=CC=C4)C5=CC=CC=C5	4.955	0	0.954	411.5	4265516
MLS000052447-01	-4.675	21.1366	-3	-65.009	-42.766	COC1=C(F)C(F)=C(C(=O)NC2=CC=CC=C2N3CCN(CC3)C(=O)C(C)C)C(F)=C1F	4.955	0.068	0.732	453.4	4258599
MLS000053767-01	null	null	4	0	-5.583	CC(N1CCC2=C(C1)C=CC=C2)C(=O)N3CCC4=C3C=CC=C4	null	null	null	306.4	3717993
MLS000054224-01	-4.675	21.1366	3	379.113	311.659	COC1=CC(C2=CC(=NN2)C3=CC=CS3)=C(O)C=C1	4.955	0	0.995	272.3	3716416
MLS000054270-01	-4.675	21.1366	-3	-46.53	-35.534	CCN1C(C)=NC2=C1C=CC(=C2)C3=NN4CC5=C(C=CC=C5)C4=N3	4.955	0.007	0.879	315.4	3714169
MLS000055137-01	-4.875	13.3363	-2.1	-94.494	-84.331	CC1=CC(C(=O)CN2C(=O)NC(C)(C2=O)C3=CC=CC(Br)=C3)=C(C)N1CC4=CC=CO4	4.449	0.002	0.913	484.3	3716444
MLS000056235-01	-4.625	23.7156	-3	-49.386	-33.444	COC1=C(OCC(=O)C2=C(C)N(C3CC3)C(C)=C2)C=CC(=C1)C(C)=O	4.955	0.416	0.717	341.4	3714644
MLS000056256-01	-5.075	8.41462	-2.1	-108.116	-95.009	CC1=CC(C(=O)CN2C(=O)NC(C2=O)(C3=CC=CC=C3)C4=CC=CC=C4)=C(C)N1CC5=CC=CO5	4.449	0.001	0.933	467.5	3716465
MLS000057075-01	null	null	4	10	13.096	CCOC(=O)C1=C(C)NC(C(=O)OCC2=C(C)ON=C2C)=C1C	4.955	0.078	0.717	320.3	3712091
MLS000057537-01	-5.125	7.49954	-1.1	-88.995	-86.082	COC1=NC=C(NC(=O)C2=CC(=C(Cl)C=C2)S(=O)(=O)N3CCC4=C(C3)C=CC=C4)C=C1	4.449	0	0.988	457.9	3712666
MLS000058156-01	-5.475	3.34992	-1.1	-106.248	-98.638	OC1=C(CN2CCN(CC2)C3=CC=CC=C3)C=C4CCCC4=C1	1.928	0	0.989	308.4	3715030
MLS000060651-01	null	null	4	0	3.561	CC1=CC=C(O1)C(=O)NC2=C(C(O)=O)C3=C(CCCCC3)S2	null	null	null	319.4	3711835
MLS000061602-01	-4.775	16.7894	-3	-72.204	-53.26	CCN(CC)C1=CC=C(NC(=O)C2=CC=CO2)C=C1	4.095	0.08	0.713	258.3	4263889
MLS000061753-01	null	null	4	-29.341	4.14	CC1=CC2=C(NC(C)=C(CC=C)C2=O)C=C1	2.094	0.264	0.526	213.3	4265792
MLS000061760-01	-4.675	21.1366	-3	-58.066	-34.496	CCC1=C(C)NC2=C(C=C(C)C=C2)C1=O	4.955	0.189	0.577	201.3	4255137
MLS000061784-01	null	null	4	22.997	16.139	CC(C)C(=O)NC1=C(C(C)=O)C(C)=NC(C)=N1	1.967	0.105	0.678	235.3	4261923
MLS000062368-01	-5.525	2.98562	-1.1	-100.994	-96.803	CCC(C)C1=CC(NC(=O)C2=CC(Br)=CN=C2)=C(O)C=C1	3.065	0	0.986	349.2	4260818
MLS000062529-01	-5.175	6.68397	-1.1	-102.573	-98.464	CCN(CC)C1=CC2=C(OC(=O)C(C)=N2)C=C1	3.929	0	0.98	232.3	4255295
MLS000063545-01	-6.075	0.841462	1.2	35.779	10.176	CCOC(=O)N1CCN(CC1)C(=O)C2=C(C=CC=C2)C3=CC=CC=C3	1.331	0.02	0.85	338.4	4261868
MLS000063840-01	-4.675	21.1366	-3	-128.297	-95.625	CCC1=CC=CC2=C1N(CC(=O)NCC3=CC=CO3)C=C2C#N	4.955	0.037	0.787	307.3	4263484
MLS000064176-01	-5.525	2.98562	-1.1	-104.388	-101.967	CC(C1=CC=CC=C1)C2=C(O)C(CN3CCOCC3)=C(C)C(C)=C2	2.406	0	0.998	325.4	4259254
MLS000064223-01	-5.075	8.41462	-3	-71.877	-67.331	CC1=CC(C)=C(C=C1)C2=NC(=NO2)C3=CN=CC=C3	3.297	0.795	0.969	251.3	4261947
MLS000064598-01	null	null	4	0	-0.527	CC(C)CCC1=C(C)NC(NCC2=CC=CC=C2)=NC1=O	null	null	null	285.4	4256618
MLS000066272-01	-5.775	1.67894	1.4	28.141	24.885	CC1=C(OC2=C1C=CC=C2)C(=O)N3CCN(CC3)C4=NC=CC=C4	0.9	0.293	0.462	321.4	4257798
MLS000066435-01	-5.325	4.73189	-1.1	-107.765	-95.254	CC1CN2C(S1)=NN=C2C3=CC4=CC=CC=C4C=C3O	1.885	0	0.986	283.3	4255371
MLS000066547-01	-6.675	0.211366	-1.1	-101.967	-79.585	CCN(CC)CCNC1=C2C=CC(Cl)=CC2=NC=C1	4.955	0	0.956	277.8	4260899
MLS000067257-01	-6.575	0.266094	-1.1	-108.295	-100.74	CC1=CC=C(CNCC2=CC3=C(NC2=O)N(N=C3C(C)(C)C)C4=CC=CC=C4)C=C1	1.626	0	0.995	400.5	14723339
MLS000067276-01	-6.075	0.841462	-1.1	-97.484	-100.382	COC1=CC=C(CNCC2=CC3=C(NC2=O)N(N=C3C(C)(C)C)C4=CC=CC=C4)C=C1	3.512	0	0.997	416.5	14723344
MLS000067457-01	-6.375	0.42173	-1.1	-117.321	-97.398	CC1=CC=C(C=C1)C2=NN(C3=C2C=C(CNCC4=CC=CC=C4)C(=O)N3)C5=CC=CC=C5	1.464	0	0.97	420.5	14723473
MLS000067721-01	-5.125	7.49954	-2.2	-92.123	-79.436	CCCC1=C(C)NC2=C(C=CC=C2)C1=O	1.753	0	0.984	201.3	14723658
MLS000068809-01	-4.875	13.3363	-3	-37.019	-31.135	CC(C)(C)NC(=O)CN1C=CC(=N)C2=C1C=CC=C2	4.045	0.018	0.834	257.3	857667
MLS000070144-01	-4.975	10.5934	-2.1	-95.117	-80.222	CN(C)C1=CC=[N+](CC2=CC=CC=C2)C=C1	2.72	0.007	0.911	213.3	848231
MLS000071231-01	-6.525	0.298562	-1.2	-79.56	-88.056	CC1(C)CC2=C(CO1)C(=NC3=C2C(Br)=NS3)N4CCOCC4	3.929	0	0.959	384.3	857516
MLS000072528-01	-4.975	10.5934	-2.2	-80.057	-75.486	CC(C)C(N(CC1=CC=CO1)CC2=CC3=CC=CC(C)=C3N=C2O)C4=NN=NN4CCC5=CC=CC=C5	2.72	0	0.966	496.6	846974
MLS000072575-01	-4.725	18.838	-3	-110.941	-95.46	CCC(N(CC1=CC2=CC(C)=CC=C2NC1=O)CC3=C(OC)C=CC=C3)C4=NN=NN4CC5=CC=CO5	4.955	0.357	0.978	498.6	851784
MLS000072639-01	null	null	4	-10	18.15	CCOC(=O)CN1C(=O)N(C)C2=C(N(C)C(=N2)N3CCCCC3)C1=O	2.406	0.286	0.503	349.4	852973
MLS000072688-01	-5.025	9.44136	-2.2	-40.832	-34.155	ClC1=C(C=CC(NC(=O)C2=NNC=N2)=C1)N3CCOCC3	4.449	0.023	0.82	307.7	853396
MLS000072810-01	-5.125	7.49954	-2.1	-98.232	-92.691	CC(C)(C)N1N=NN=C1C(N2CCN(CC2)C3=CC=CC=C3)C4=CC5=CC6=C(OCO6)C=C5NC4=O	3.99	0	0.969	487.6	852033
MLS000073230-01	-5.175	6.68397	-2.1	-99.988	-92.038	CCC(C)(C)N1N=NN=C1C(N2CCN(CC2)C(=O)C3=CC=CO3)C4=CC5=CC=CC(C)=C5N=C4O	3.192	0	0.95	489.6	846903
MLS000073677-01	-5.125	7.49954	-2.1	-100.231	-93.463	CC1=CC(C(=O)C2=CC=C(C)C=C2)=C(NC(=O)CN3CCN(CC3)C(=O)C4=CC=CO4)S1	3.192	0	0.98	451.5	844513
MLS000073955-01	null	null	4	0	12.284	Cl.CCCC(N1CCC(CC1)C(N)=O)C2=NN=NN2CCC(C)C	null	null	null	322.4	852242
MLS000074180-01	-5.175	6.68397	-1.1	-95.197	-80.819	BrC1=CC=C2NC3=C(CCCC3)C(=O)C2=C1	4.955	0.005	0.892	278.1	852673
MLS000074508-01	-4.675	21.1366	-3	-46.256	-38.073	C(CC1=CC=CC=C1)NC2=C3CCCC3=NC4=NC=NN24	4.955	0	0.999	279.3	852476
MLS000075078-01	-5.775	1.67894	2.4	37.821	-19.188	CC(C)(C)C1=CC=C(OCCN2C=CC=CC2=O)C=C1	4.955	0.055	0.78	271.4	849836
MLS000075381-01	-5.525	2.98562	-1.2	-81.522	-74.585	CCCCN(C(=O)C1=CC=CO1)C2=NN=C(S2)C3=CC(OC)=C(OC)C(OC)=C3	3.065	0	0.97	417.5	848448
MLS000075639-01	null	null	4	18.5	4.306	FC1=C(CN2N=NC3=C2N=CN=C3N4C=CN=C4)C=CC=C1	4.955	0.264	0.526	295.3	842868
MLS000075752-01	-4.775	16.7894	2.1	202.381	188.997	C1=CC(=CN=C1)C2=NN=C(N=N2)C3=CN=CC=C3	4.095	0	0.969	236.2	853369
MLS000076619-01	-4.625	23.7156	-2.4	-37.598	-50.563	CCCC(=O)NC1=C(C=C2OCCOC2=C1)C(=O)C3=CC=CC=C3	4.955	0.427	0.837	325.4	849632
MLS000077118-01	-5.175	6.68397	-1.2	-50.92	-43.683	CC1=NN(C(S)=N)C(O)=C1C(C(C#N)C#N)C2=CC=CC=C2	4.955	0	0.954	311.4	848237
MLS000077379-01	-5.175	6.68397	-2.1	-108.973	-99.721	COC1=CC=C(C=C1)N2CCN(CC2)C(C3=NN=NN3C4CCCC4)C5=CC6=CC=C(C)C=C6N=C5O	2.533	0	0.99	499.6	846827
MLS000077380-01	-5.125	7.49954	-2.1	-100.478	-95.938	COC1=CC=CC=C1N2CCN(CC2)C(C3=NN=NN3C4CCCC4)C5=CC6=CC=C(C)C=C6N=C5O	4.449	0	0.973	499.6	845478
MLS000077665-01	-6.225	0.59571	-1.1	-96.224	-91.111	CC1=NC2=NC=NN2C(NC3=CC4=C(C=CC=C4)C=C3)=C1	1.344	0	0.984	275.3	859690
MLS000077792-01	null	null	4	-28.258	-11.881	CCCCC1=CC=C(NC(=O)CSC2=C(C#N)C(C3=CC=CO3)C4=C(CCCC4=O)N2)C=C1	4.955	0.34	0.41	461.6	860435
MLS000078327-01	null	null	4	0	12.191	COC1=C(C=CC=C1)N2C(=O)C=C(O)N=C2SCC(=O)NC(C)(C)C	null	null	null	363.4	857692
MLS000078440-01	-5.275	5.30927	-1.1	-101.836	-94.31	ClC1=CC=C(NC(=O)NC2=CC3=C(SC4=NCCN34)C=C2)C=C1	2.333	0	0.973	344.8	857570
MLS000078531-01	-7.475	0.033499	1.4	31.617	-9.75	O=C(NC1=CC=NC=C1)C2C3=C(OC4=C2C=CC=C4)C=CC=C3	2.406	0.015	0.865	302.3	858635
MLS000078573-01	-5.025	9.44136	-2.1	-112.789	-91.319	CCCCNC1=NC(NCC2=CC=CC=C2)=NC(C)=C1	1.222	0	0.968	270.4	858611
MLS000078957-01	-4.975	10.5934	-2.1	-88.546	-86.813	CCN(CC)CCNC(O)=C1C(=O)N2CCCC3=CC=CC(C1=O)=C23	3.512	0	0.954	343.4	858024
MLS000079110-01	-5.275	5.30927	-1.1	-109.108	-103.566	CC1(CC(=NC2=NON=C2N1)C3=CC=CC=C3)C4=CC=CC=C4	4.955	0	0.99	304.3	856463
MLS000079382-01	-5.375	4.2173	-1.1	-109.104	-100.024	CCOC(=O)C1=NC2=C(C=CC=C2)C1=[N+]=[N-]	1.66	0	0.978	215.2	856337
MLS000079454-01	-4.675	21.1366	-3	-110.186	-81.144	CCOC(=O)C1=C(C)N(CC2=C(OC)C(OC)=CC=C2)C(C)=C1	4.504	0.047	0.948	317.4	857397
MLS000079642-01	-5.075	8.41462	-2.2	-77.1	-78.754	CNC1=NC(=NC(C)=C1)N2N=C(C)C=C2C	3.99	0	0.955	217.3	856355
MLS000079656-01	-4.825	14.9636	-3	-48.473	-40.529	C1CCCN(CC1)C2=C3C=CC=CC3=NC(=N2)C4=CN=CC=C4	3.297	0.008	0.869	304.4	858574
MLS000079818-01	null	null	4	-19.311	-15.676	CCCC1=[N+](CC)CCN2C(C)=CC=C12	3.132	0.096	0.691	205.3	856826
MLS000079881-01	null	null	4	-34.271	-27.594	COC(=O)C(C)OC1=CC(C)=CC2=C1C3=C(CCC3)C(=O)O2	4.449	0.074	0.722	302.3	865952
MLS000080110-01	-5.075	8.41462	-2.1	-100.854	-91.086	ClC1=CC=C(CN2C=CC(=N)C=C2)C=C1	2.72	0	0.973	218.7	856477
MLS000080111-01	-4.675	21.1366	-3	-86.205	-70.66	ClC1=CC(CN2C=CC(=N)C=C2)=CC=C1	4.955	0	1	218.7	856475
MLS000080112-01	-5.175	6.68397	-1.1	-99.739	-88.799	ClC1=C(Cl)C=C(CN2C=CC(=N)C=C2)C=C1	4.045	0.002	0.915	253.1	856478
MLS000080126-01	-5.075	8.41462	-2.1	-94.923	-89.891	CCCCN1C2=C(CCC2)C(=N)C3=C1CCC3	2.787	0	0.995	230.3	857793
MLS000080128-01	-5.375	4.2173	-2.1	-108.842	-92.691	N=C1C2=C(CCC2)N(CC3=CC=CC=C3)C4=C1CCC4	1.479	0.001	0.941	264.4	858016
MLS000080129-01	null	null	4	-21.223	-10.186	CCOC(=O)CN1C2=C(CCC2)C(=N)C3=C1CCC3	1.21	0.59	0.35	260.3	857786
MLS000080605-01	-6.225	0.59571	-1.1	-95.785	-104.233	COC1=CC2=C(NC(=O)C23NC4=C(C=CC=C4)C5=NC6=C(C=CC=C6)N35)C=C1	3.99	0	0.961	368.4	864132
MLS000080625-01	null	null	4	0	-20.068	COC1=C(OC)C=C2CN(CCC2=C1)C(=O)C3=CC=CS3	null	null	null	303.4	865535
MLS000080714-01	-5.025	9.44136	-2.2	-71.259	-67.727	CC1=NN2C(N=CC3=C2CC(CC3=O)C4=CC=CO4)=C1C5=CC=CC=C5	3.065	0	0.98	343.4	865837
MLS000080938-01	-5.275	5.30927	2.4	39.339	23.677	O=C1NC(=CC=C1C#N)C23CC4CC(CC(C4)C2)C3	3.512	0.061	0.77	254.3	864960
MLS000081502-01	-5.275	5.30927	-1.2	-78.524	-73.918	CC1=C(C=CC=C1)N2C(=O)C(SC2=C(C#N)C(=O)NC3=CC=CC=C3)=CC4=CC=CO4	4.955	0	0.991	427.5	861715
MLS000081526-01	-5.475	3.34992	-1.1	-117.011	-94.342	CCCC1=CC(=O)OC2=C1C=C(CN3CCCCC3)C(O)=C2C	1.692	0	0.954	315.4	861374
MLS000081529-01	-5.575	2.66094	-1.1	-98.359	-97.958	CC1=C(O)C(CN2CCCC2)=CC3=C1OC(=O)C4=C3C=CC=C4	3.929	0	0.999	309.4	861359
MLS000081870-01	-5.625	2.37156	-1.2	-64.771	-58.725	O=C(NC1=CN=CC=C1)C2=CN(N=C2C3=CC=CS3)C4=CC=CC=C4	2.406	0.001	0.926	346.4	3715040
MLS000081954-01	-5.275	5.30927	-1.1	-107.412	-98.777	CC1=NN(C2=C1C(O)N3C(S2)=NC4=C3C=CC=C4)C5=CC=CC=C5	2.406	0.003	0.908	334.4	3715395
MLS000082591-01	-4.675	21.1366	3	227.778	191.089	CCN1CCN(CC1)C2=NC(SC)=NC3=C2C4=C(COC(C)(C)C4)S3	4.955	0	0.977	378.6	863549
MLS000082685-01	-6.275	0.530927	1.4	41.022	34.951	O=C1C2=CC=CC=C2NN=C1C3=CC=CC=C3	0.4	0.229	0.533	222.2	863862
MLS000083081-01	-5.325	4.73189	-1.2	-74.724	-71.847	CC(=C)COC1=CC(O)=C(C=C1)C2=NNC(C)=C2C3=CC=CC=C3	4.955	0.002	0.92	320.4	863690
MLS000083085-01	-5.525	2.98562	-1.1	-96.953	-105.29	CCOC1=C(OC2=CNN=C2C3=C(O)C=C(OCC(C)=C)C=C3)C=CC=C1	1.464	0	0.97	366.4	863497
MLS000083274-01	-4.675	21.1366	-3	-99.145	-71.36	CC1=C(OC2=CC=CC=C2Br)C(=O)C3=CC=C(O)C(CN4CCCC4)=C3O1	4.955	0.001	0.926	430.3	862283
MLS000083755-01	-4.675	21.1366	-3	-85.229	-63.282	CCC1=CC2=C(OC(=O)C=C2CN3CCN(CCO)CC3)C=C1O	4.955	0.208	0.836	332.4	865029
MLS000083936-01	-5.325	4.73189	-1.1	-110.309	-99.824	COC1=CC(NC(=O)C2=CC(=NN2)C3=C(O)C=CC(Cl)=C3)=C(OC)C=C1	2.333	0	0.992	373.8	865462
MLS000084023-01	null	null	4	-32.235	-24.533	CC(C)C1=NC2=C(C3=C1CCC3)C4=C(O2)C(NCC5CCCO5)=NC=N4	3.065	0.419	0.506	352.4	864781
MLS000084065-01	-5.125	7.49954	-2.1	-95.763	-83.761	O=C1N(CC2=CC=CO2)C(=NC3=C1C(=O)C4=CC=CC=C4S3)C5CCCCC5	2.847	0	0.966	392.5	865657
MLS000084580-01	-5.175	6.68397	-1.1	-111.621	-104.849	COC1=C(OC)C=C(C=C1)C2=CNN=C2C3=C(O)C=C(OCC(C)=C)C=C3	4.955	0	0.987	366.4	863736
MLS000084717-01	-5.825	1.49636	-1.1	-110.863	-97.332	CC(C)(C)C1=CC(CN2CCN(CC2)C3=CC=CC=C3)=C(O)C=C1	1.627	0	0.983	324.5	4251589
MLS000084718-01	-5.875	1.33363	-1.1	-115.575	-101.611	CC(C)C1=CC(CN2CCN(CC2)C3=CC=CC=C3)=C(O)C=C1	1.464	0	0.985	310.4	4248272
MLS000084753-01	-5.525	2.98562	-1.1	-104.704	-96.307	CC1=CC(CN2CCN(CC2)C3=CC=CC=C3)=C(O)C=C1	2.188	0	0.994	282.4	4250438
MLS000086258-01	-5.275	5.30927	-1.2	-88.439	-77.628	CC(=O)N1CCC2=CC(Br)=CC(=C12)S(=O)(=O)N3CCCCCC3	1.967	0	0.975	401.3	4246607
MLS000086536-01	-5.175	6.68397	-1.1	-96.528	-90.086	CN1CCN(CC1)C2=NC3=C(C=C(NC(=O)C4=CC=C(Br)O4)C=C3)C(C)=C2	4.955	0	0.981	429.3	4246602
MLS000086993-01	-5.325	4.73189	-1.1	-101.913	-93.14	CN1C2=C(C=CC=C2)C3=C1C(=O)N(C)C=C3C(=O)NCCN4CCN(CC4)C5=CC(Cl)=CC=C5	1.967	0	0.993	478	4251356
MLS000087231-01	-5.075	8.41462	-2.1	-102.066	-89.546	CC1=CC(NC(=O)C2=NOC(=C2)C3=CC=CO3)=NN1CC4=CC=C(Cl)C=C4	1.989	0.002	0.959	382.8	4247874
MLS000087293-01	-5.525	2.98562	-1.1	-105.606	-94.313	OC1=C(C=CC=C1)C2=CC(=NO2)C(=O)NC3=C(C=CC=C3)C(F)(F)F	2.406	0	0.974	348.3	4246175
MLS000087313-01	-5.025	9.44136	-2.1	-93.454	-87.046	CC1=CC(=NO1)C(=O)NC2=CN(CC3=C(Cl)C=C(Cl)C=C3)N=C2	3.132	0	0.959	351.2	4243404
MLS000087314-01	null	null	4	-39.838	-24.418	CC1=CC(=NO1)C(=O)NC2=NN(CC3=CC=C(Cl)C=C3)C(C)=C2	4.955	0.077	0.718	330.8	4242692
MLS000087324-01	-5.175	6.68397	-2.1	-99.42	-91.803	CC(C)C1=CC(=NO1)C(=O)NC2=C(O)C=CC(Cl)=C2	2.188	0	0.984	280.7	4241876
MLS000087997-01	-4.725	18.838	-3	-82.338	-67.625	O=C1C2=C(CCCCCC2)NC3=CC=CC=C13	4.504	0.12	0.937	227.3	4265104
MLS000088214-01	-5.275	5.30927	2.1	130.035	-28.579	O=C(NC1=C(C=CC=C1)N2CCCC2)C3=CC4=C(O3)C=CC=C4	3.572	0	0.981	306.4	4255438
MLS000088720-01	-5.475	3.34992	-1.1	-94.777	-83.557	COC1=CC=C(C=C1)N2\C(NC(=O)C3=C2N=C(C)C=C3C)=C\C(C)=O	4.449	0.001	0.932	337.4	4263933
MLS000089016-01	-5.375	4.2173	-1.1	-110.141	-90.739	COC1=CC(N2C(S)=NN=C2C3=CC(O)=CC=C3)=C(OC)C=C1	1.627	0	0.948	329.4	4263143
MLS000089018-01	-5.225	5.9571	3	34	7.825	CCN1N=CC(Cl)=C1C(=O)NC2=CC=NC=C2	0.6	0.595	0.385	250.7	4258593
MLS000089034-01	-5.125	7.49954	3	74.766	23.812	CCN1N=CC(Br)=C1C(=O)NC2=C(C(N)=O)C3=C(CCC3)S2	4.955	0.007	0.896	383.3	4259600
MLS000089076-01	-4.975	10.5934	-2.2	-82.924	-79.642	CC1=C(C=CO1)C(=O)N2CCN(CC2)C(C3=CC=CC=C3)C4=CC=CC=C4	2.72	0	0.991	360.4	4262867
MLS000090248-01	-4.875	13.3363	-3	-39.315	-31.73	COC1=CC=C(NC2=NC3(CCCCC3)N=C(N)N2)C=C1	2.952	0.025	0.813	287.4	4242671
MLS000090434-01	-5.125	7.49954	-2.1	-85.079	-83.808	CCOC(=O)C1=C(CN2CCCCC2)N(N=N1)C3=NON=C3N4C=CC=C4	3.929	0	0.979	371.4	4243325
MLS000090952-01	-5.175	6.68397	-1.1	-107.234	-101.955	CCOC1=C(O)C(Br)=CC(=C1)C2CC(=O)NC3=C2C(=O)C(C(C)C3)C(=O)OC	3.572	0.017	0.988	452.3	4243080
MLS000091152-01	-6.575	0.266094	1.4	30.577	16.754	CC1=CC=C(C=C1)C2=NOC(CCC(=O)NC3=NC=C(C)C=C3)=N2	4.955	0.148	0.656	322.4	4243319
MLS000091906-01	null	null	4	24.361	1.283	COC1=CC2=CC3=C(OC(=C3)C(=O)NCC4=CC=CS4)N=C2C=C1	4.095	0.306	0.448	338.4	4251855
MLS000092014-01	-5.575	2.66094	-1.2	-39.002	-41.152	CCOC(=O)CCCCC(=O)C1=C(CN2C=CN=C2)NC(=O)N1	3.512	0.015	0.842	320.3	4244029
MLS000093318-01	-5.125	7.49954	3	50.308	-4.339	CCOC(=O)CC(=O)CSC1=NN2C(C=C1)=NN=C2C3=CC=CC=C3	4.955	0.059	0.774	356.4	4245385
MLS000093339-01	-5.225	5.9571	-1.1	-106.909	-101.436	CC1=CC(NC(=O)CSC2=NN3C(C=C2)=NN=C3C4=CC=CC(F)=C4)=NO1	4.955	0	0.993	384.4	4251807
MLS000093472-01	-4.675	21.1366	-3	-70.286	-56.418	COC(=O)C1=CC2=C(C=C(C)O2)N1CC(=O)NC3=C(OC)C(OC)=C(OC)C=C3	4.955	0	0.99	402.4	4242416
MLS000093488-01	-5.825	1.49636	-2.4	-78.892	-47.16	COC(=O)C1=CC2=C(C=C(Cl)S2)N1CC(=O)NC3=C(OC)C(OC)=C(OC)C=C3	4.955	0.501	0.839	438.9	4244757
MLS000093527-01	null	null	4	0	15.735	CC1=CC2=C(N=C(S2)N3CCC(CC3)C(=O)N4CCCC4)C(C)=C1	null	null	null	343.5	4241444
MLS000093675-01	-4.775	16.7894	2.2	76.084	68.292	CC1CCN(CC1)C2=NC3=C(S2)C=C(C=C3)C(O)=O	2.72	0.034	0.792	276.4	4243651
MLS000093713-01	-5.375	4.2173	-1.1	-97.855	-86.865	CCN1CCC(=CC1)C2=CNC3=C2C=CC=C3	2.333	0	0.979	226.3	4242629
MLS000093714-01	-4.975	10.5934	-2.1	-114.359	-93.865	CC(C)N1CCC(=CC1)C2=CNC3=C2C=CC=C3	1.344	0.001	0.923	240.3	4244949
MLS000094285-01	-4.775	16.7894	-3	-39.211	-33.143	CCC1=CC(NC(=O)NC2=CC=CS2)=CC=C1	4.504	0.015	0.844	246.3	4248842
MLS000094373-01	null	null	4	25	-0.988	O=C1NC(NC2=CC3=C(OCCO3)C=C2)=CC(=O)N1C4CCCCC4	1	0.115	0.696	343.4	4245453
MLS000094379-01	-4.825	14.9636	-3	-102.437	-91.489	CCC1=CC=C(NC2=CC(=O)N(C3CCCCC3)C(=O)N2)C=C1	4.095	0	0.974	313.4	4246320
MLS000094891-01	-5.175	6.68397	-1.1	-102.261	-102.63	CC1=CC=C(CSC2=NC3=C(C=CC=C3)C4=NC(CC(=O)NCC5=CC=CO5)C(=O)N24)C=C1	4.955	0.002	0.913	458.5	4242302
MLS000095165-01	null	null	4	0	5.1	COC1=C(C=CC=C1)S(=O)(=O)CC2=CC=C(O2)C(=O)NCC3=CC=CS3	null	null	null	391.5	4244871
MLS000095558-01	-4.875	13.3363	-2.2	-82.39	-64.384	CCOC(=O)CC(=O)CSC1=NC2=C(C=CC=C2)C(=O)N1C3=CC=C(C=C3)C(=O)N4CCOCC4	3.512	0.029	0.803	495.5	4243675
MLS000095681-01	-5.075	8.41462	-2.1	-88.669	-80.608	CCCN1C=C(SCC(=O)NCC2=CC=CO2)C3=C1C=CC=C3	4.955	0	0.946	328.4	4245824
MLS000097254-01	-5.675	2.11366	-1.2	-78.649	-37.461	CCNC1=NC(OC2=NNC(=O)C=C2)=NC(NCC3=CC=CC=C3)=N1	0.5	0.043	0.775	339.4	4257396
MLS000097545-01	-5.225	5.9571	-2.1	-115.476	-100.424	OC(CNCC(N1CCCCC1)C2=CC=CO2)C3=CC=CC=C3	1.344	0	0.968	314.4	3711914
MLS000097856-01	-5.725	1.8838	-1.1	-91.612	-99.551	CCCOC(=O)C1=CC=C(O1)C2=C(ON=C2C)C3=CC=C(OC)C=C3O	1.627	0	0.981	357.4	3714757
MLS000098265-01	-5.325	4.73189	-1.1	-105.729	-97.197	CN(C1CCS(=O)(=O)C1)C(=O)COC(=O)C2=C(C)N(C(C)=C2)C3=CC=C(C)C=C3	2.333	0	0.984	418.5	3715854
MLS000099684-01	-5.725	1.8838	1.4	23.5	12.724	ClC1=CC=C(CN2N=CC3=C2N=CN=C3N4CCOCC4)C=C1	4.955	0.018	0.858	329.8	4259262
MLS000100744-01	-4.625	23.7156	-3	-64.407	-44.291	O=C(NC1=NC(=CS1)C2=NC=CC=C2)C3CC3	4.955	0.223	0.771	245.3	7970824
MLS000101802-01	-5.225	5.9571	-2.1	-97.222	-93.259	CC1=NN2C(SC(C(N3CCN(CC3)C(C4=CC=CC=C4)C5=CC=CC=C5)C6=CC=CO6)=C2O)=N1	2.188	0	0.989	485.6	7970999
MLS000104525-01	-5.275	5.30927	-1.1	-115.292	-101.826	ClC1=CC=C(NC(=O)NC2=CC=C(C=C2)C#N)C=C1	4.955	0	0.95	271.7	7973985
MLS000104838-01	-6.025	0.944136	-1.1	-101.406	-99.791	OC1=C(CN2CCCCC2)N=CC(CC3=CC=CC=C3)=C1	1.416	0	0.983	282.4	7975109
MLS000105583-01	-5.225	5.9571	-1.1	-100.517	-98.17	CC1=CC=CC(=C1)N2CCN(C2C3=CN=CC=C3)C4=CC=CC(C)=C4	4.955	0	0.996	329.4	7977612
MLS000106291-01	-5.725	1.8838	1.2	35.839	-5.754	CCC(C)C1=CC=C(NC(=O)C2=CN=CC=C2)C=C1	1.464	0.03	0.827	254.3	7973983
MLS000106505-01	-6.175	0.668397	-1.1	-100.355	-99.759	OC1=C(CN2CCN(CC3=CC=CC=C3)CC2)C=C(Cl)C=C1Cl	2.588	0	0.996	351.3	7976906
MLS000106609-01	-5.675	2.11366	-1.1	-99.85	-100.102	OC1=C(CN2CCN(CC2)C3=CC=CC=C3)C=C(Br)C=C1	3.929	0	1	347.2	7978114
MLS000106670-01	null	null	4	9.5	-10.898	CCOC1=CC=C(C=C1)C(=O)NC2=NOC(C)=C2	3.99	0.295	0.492	246.3	7974978
MLS000107333-01	-4.825	14.9636	-3	-50.013	-42.615	CN1CCN(CC1)C2=C3C=CC=CC3=NC(=N2)C4=CN=CC=C4	4.095	0.01	0.861	305.4	7972857
MLS000107538-01	-5.825	1.49636	-1.1	-99.505	-97.688	CCN(CC)CC(O)COC1=C(C=CC=C1)C(=O)CCC2=CC=CC=C2	3.192	0	0.991	355.5	7972827
MLS000107591-01	-5.475	3.34992	-1.1	-104.545	-96.604	FC1=CC=C(CN2C3=C(CCC3)C(=N)C4=C2CCC4)C=C1	2.406	0	0.963	282.4	7974499
MLS000107729-01	-4.825	14.9636	-3	-54.909	-50.053	ClC1=CC=C(CN2CCN3C2=NC4=C(C=CC=C4)C3=O)C=C1	3.677	0	0.999	311.8	7975391
MLS000107896-01	-4.675	21.1366	-3	-64.209	-40.706	OC1=C(CN2CCCCC2)C=C(NC3=NS(=O)(=O)C4=C3C=CC=C4)C=C1	4.955	0.304	0.45	371.5	7972749
MLS000108071-01	null	null	4	0	14.833	COC1=C(OC)C2=C(C=C1)C(CC(=O)C3=CC=C(O)C=C3)OC2=O	null	null	null	328.3	7974122
MLS000108310-01	-5.325	4.73189	-1.1	-103.882	-91.364	O=C1C2=C(C=CC=C2)C3=C1C(SC4=C(N3)C=CC=C4)C5=CC=CO5	1.967	0	0.983	331.4	7975856
MLS000109039-01	-5.725	1.8838	-1.1	-88.664	-87.977	CC(C)(C)C1CCC2=C(C1)C(=O)C3=CC=CC=C3N2	3.247	0	1	255.4	7977915
MLS000109113-01	-5.625	2.37156	-1.1	-83.368	-89.167	N#CC1=C2CCCC2=C(NCC3=CC=CO3)N4C1=NC5=C4C=CC=C5	3.512	0	0.981	328.4	7976525
MLS000109806-01	-5.075	8.41462	-2.1	-105.093	-69.97	CCCCOC1=CC=C(NC2=NC(N)=NC3(CCCCC3)N2)C=C1	0.8	0	0.954	329.4	7972150
MLS000109839-01	-5.525	2.98562	-1.1	-94.097	-85.959	CC1CCN(CC1)C2=NC(=NC(C)=C2)N3N=C(C)C=C3C	2.473	0	0.957	285.4	7972186
MLS000109889-01	-4.975	10.5934	-2.2	-85.73	-76.696	CCOC(=O)C1=C(NC(=O)C(C)OC2=CC=CC=C2)C=CC=C1	2.406	0	0.962	313.3	7972607
MLS000111116-01	-5.275	5.30927	-1.1	-108.791	-96.634	CCOC(=O)C1=C(C)C(CCC(=O)OC)=C(CC2=C(CCC(=O)OC)C(C)=C(N2)C(=O)OCC)N1	2.048	0.001	0.939	490.5	7974137
MLS000111190-01	-4.875	13.3363	-2.2	-60.749	-46.907	CC1=CC(C)(C)NC2=C1C=C(OC(=O)C3=CN=CC=C3)C=C2	2.406	0.002	0.912	294.3	7973292
MLS000111237-01	-4.975	10.5934	-2.1	-87	-77.864	CC1=CC=C(OC2=CC=C(NC(=O)C3=CC=CO3)C=C2)C=C1	3.065	0.023	0.82	293.3	7976206
MLS000112473-01	-5.325	4.73189	-1.1	-99.495	-87.39	CC1=CC2=C(NC(=CC2=O)C3=CC=CC=C3)C=C1	2.333	0.001	0.942	235.3	7975152
MLS000113080-01	-5.775	1.67894	-1.1	-110.177	-100.557	CC1=C(C#N)C2=C(C=CC=C2)N1CCOC3=C(F)C=CC=C3	4.504	0	0.958	294.3	7977859
MLS000114702-01	-6.625	0.237156	1.4	29.094	25.975	CC1=CC=CN=C1NC(=O)COC2=CC=C3C(=C2)C4=C(O3)CCCC4	4.955	0.392	0.832	336.4	7967915
MLS000115348-01	null	null	4	10	-3.279	CC(C)N(CC1=NC2=C(N1)C=CC=C2)C(C)C	1.885	0.186	0.613	231.3	7966390
MLS000115844-01	-5.225	5.9571	-1.2	-79.836	-76.558	CCN1C(=NC2=C1C(=O)N(C)C(=O)N2C)N3CCC(C)CC3	4.504	0	0.985	305.4	7966515
MLS000116399-01	-5.325	4.73189	-1.1	-114.745	-102.084	CC(C)CC1=CC(=NO1)C(=O)NC2=C(O)C=CC(Br)=C2	1.967	0	0.985	339.2	7965026
MLS000116504-01	-5.175	6.68397	-1.2	-47.733	-36.792	CCCOC(=O)C1=C(C)C2=C(CC(CC2=O)C3=CC(OC)=C(OC)C(OC)=C3)N1	4.955	0.026	0.811	401.5	7969343
MLS000116597-01	-5.375	4.2173	-2.2	-86.946	-74.04	CC(C)C1=CC=C(NC2=CC(C)=NC3=NC=NN23)C=C1	1.479	0	0.985	267.3	7966746
MLS000116612-01	-5.275	5.30927	-2.2	-86.921	-73.372	CC1=NN2C(=N1)N=C(C)C=C2NC3=CC(C)=CC(C)=C3	1.66	0	0.964	267.3	7967415
MLS000116613-01	-4.775	16.7894	-2.2	-84.802	-58.913	COC1=C(Cl)C=C(NC2=CC(C)=NC3=NC(C)=NN23)C=C1	2.353	0.04	0.779	303.7	7967129
MLS000116616-01	-5.325	4.73189	-1.1	-88.882	-82.272	CC1=NN2C(=N1)N=C(C)C=C2NC3=CC(C)=C(C)C=C3	3.572	0	0.948	267.3	7966274
MLS000116638-01	-5.875	1.33363	-1.2	-75.465	-71.901	CC1=NN2C(=N1)N=C(C)C=C2NC3=CC(C)=C(Br)C=C3	2.253	0	0.992	332.2	7964575
MLS000116648-01	-4.975	10.5934	-2.4	-70.654	-62.365	CCC1=CC=C(NC2=CC(C)=NC3=NC(C)=NN23)C=C1	1.967	0.075	0.907	267.3	7966836
MLS000116653-01	-5.125	7.49954	-2.2	-70	-65.606	CC1=NN2C(=N1)N=C(C)C=C2NC3=CC=C(Br)C=C3	3.99	0	0.944	318.2	7965738
MLS000117065-01	-9.175	0.000668	-1.4	-20.5	4.882	CSC1=NCCN1C(=O)C2=CC=C(C=C2)S(=O)(=O)N(C)C	4.955	0.021	0.825	327.4	7964619
MLS000117803-01	null	null	4	0	26.159	CC1CCC2(CC1)OC(=O)C(C)=C2C(=O)NCC3=NC=CC=C3	null	null	null	314.4	7965107
MLS000118315-01	-5.175	6.68397	-1.1	-99.385	-96.958	CC1=C2C=CC(O)=CC2=NC(NCC3=CC=CO3)=C1	4.955	0	0.987	254.3	7965528
MLS000118317-01	-5.275	5.30927	-1.1	-81.175	-74.679	CC1=C2C(O)=CC=CC2=NC(=C1)N3CCN(CC3)C4CCCCC4	4.955	0	0.992	325.4	7968636
MLS000118330-01	-5.225	5.9571	-1.1	-98.503	-92.347	CN(C1CCCC1)C2CCN(CC2)C3=NC4=C(C=CC(O)=C4)C(C)=C3	4.955	0	0.973	339.5	7964981
MLS000120194-01	-5.075	8.41462	-2.1	-84.155	-83.565	FC1=CC(CSCC2=CC=C(O2)C(=O)NC3CC3)=CC=C1	3.512	0	0.992	305.4	7966294
MLS000121449-01	-4.675	21.1366	-3	-78.519	-57.547	CC1CC2=CC=CC=C2N1C(=O)CSC=3N=C4N=C5C=CC(=CC5=C4NN3)F	4.955	0.031	0.917	393.4	14721347
MLS000121471-01	-4.975	10.5934	-2.1	-88.168	-84.29	CC1=CC=NC(=C1)NC(=O)CCC(=O)N(CC(=O)NCC2=CC=CC=C2)C3=CC=C(C=C3OC)OC	3.065	0	0.982	490.6	24779189
MLS000121646-01	-4.875	13.3363	-2.2	-82.97	-67.055	NC1=CC2=C(OC(=N2)C3=CC4=C(NC=N4)C=C3)C=C1	4.504	0.036	0.789	250.3	14721502
MLS000122513-01	-5.225	5.9571	-2.1	-88.748	-77.042	ClC1=CC(NC(=O)CN2CCN(CC2)C(=O)C3=CC=CO3)=C(Cl)C=C1	2.406	0.003	0.904	382.2	14722150
MLS000122548-01	-5.175	6.68397	-1.1	-100.206	-95.241	CCC(C)(C)N1N=NN=C1C(N2CCN(CC2)C3=CC(=CC=C3)C(F)(F)F)C4=CN=CC=C4	4.955	0	0.972	459.5	14722176
MLS000122729-01	-5.125	7.49954	-2.4	-86.536	-64.753	COC1=C(NC(=O)CN2CCN(CC2)C(=O)C3=CC=CO3)C=CC=C1	1.222	0.095	0.968	343.4	14722318
MLS000122814-01	-5.125	7.49954	1.4	29.284	32.076	CC1=C(OC=C1)C(=O)NC2=CC=C(CC(O)=O)C=C2	3.99	0.123	0.655	259.3	14722386
MLS000124020-01	-4.675	21.1366	-3	-98.103	-72.215	OCCNC1=C2C=CC=CC2=NC(NC3=CC=C(O)C=C3)=N1	4.955	0.002	0.91	296.3	24779089
MLS000324811-01	-5.275	5.30927	-1.3	-99.246	-93.718	CCOC(=O)C1=C(C)NC2=C(C1C3=CN(CC4=C(Cl)C=C(Cl)C=C4)N=C3C5=CC=CC=C5)C(=O)CCC2	4.095	0.228	0.983	536.4	17401173
MLS000324858-01	-5.075	8.41462	-2.1	-93.612	-87.826	CC(O)CNCCNCC1=C2C=CC=CC2=CC=C1OCC3=CC=CC=C3	4.449	0	0.974	364.5	17387458
MLS000325253-01	-5.375	4.2173	-2.4	-79.057	13.829	ClC1=C(Cl)C=C(NC2=NN=C(C=C2)N3C=CN=C3)C=C1	0.9	0.054	0.874	306.2	17401154
MLS000325399-01	-5.675	2.11366	-1.1	-110.562	-102.78	COC1=C(OC)C=C(C(C)NC(=O)C2=CC(Br)=CC=C2)C(Br)=C1	4.955	0	0.973	443.1	17387542
MLS000325470-01	-5.475	3.34992	-1.1	-81.91	-81.081	NC1=C(C=C(C#N)C(=N1)N2CCN(CC2)C3=NC(Cl)=CC=C3)C#N	2.406	0	0.996	339.8	17409669
MLS000325699-01	-5.825	1.49636	-1.3	-92.225	-99.655	COC1=CC(CNCC(O)(C2=CC=C(Cl)C=C2)C3=CC=C(Cl)C=C3)=CC=C1	1.1	0.826	0.921	402.3	17402967
MLS000325700-01	-5.225	5.9571	-2.1	-96.592	-87.993	COC1=C(SC2=CC=C(Cl)C=C2)N=C(N=C1)C3=NC=CC=C3	1.714	0	0.988	329.8	17402872
MLS000325709-01	-5.825	1.49636	-1.1	-108.736	-103.26	COC1=CC=C(CNCC(O)(C2=CC=C(Cl)C=C2)C3=CC=C(Cl)C=C3)C=C1	2.406	0	0.986	402.3	17402901
MLS000325719-01	-5.825	1.49636	-1.1	-92.326	-77.667	COC1=C(CNCC(O)(C2=CC=C(Cl)C=C2)C3=CC=C(Cl)C=C3)C=CC=C1	4.095	0	0.974	402.3	17403017
MLS000325774-01	-5.525	2.98562	-1.1	-101.809	-93.531	COC1=C(SC2=C(Cl)C=CC=C2Cl)N=C(N=C1)C3=NC=CC=C3	1.808	0	0.986	364.2	17402223
MLS000325811-01	-4.875	13.3363	-2.4	-83.59	-75.22	COC1=C(OC2=CC=C(Cl)C=C2)N=C(N=C1)C3=NC=CC=C3	3.512	0.057	0.989	313.7	17402167
MLS000326768-01	-4.675	21.1366	-3	-57.991	-40.53	COC1=CC=C(CNC2=C3C=C(OC)C(OC)=CC3=NC=N2)C=C1	4.955	0.102	0.682	325.4	17411097
MLS000326878-01	-5.225	5.9571	-2.1	-112.078	-102.659	COC1=CC(=CC=C1)C(=C\C2=C(N=C3N2C=CC=C3C)C4=CC=C(Cl)C=C4)\C#N	2.121	0	0.978	399.9	17402347
MLS000327490-01	-4.625	23.7156	-3	-104.396	-75.912	CC1=NC(N)=NC(NC2=CC=C(Cl)C=C2)=C1	4.955	0.005	0.891	234.7	17402490
MLS000327546-01	-5.475	3.34992	-1.2	-51.939	-38.602	ClCC(=O)NC1=CC=C(OC2=NC3=C(C=CC=C3)N=C2)C=C1	2.72	0.003	0.909	313.7	17403111
MLS000327935-01	-4.675	21.1366	-3	-124.337	-99.737	CN(C)S(=O)(=O)OC1=C(SC=C1)C(=O)NC2=CC(Cl)=CC=C2	4.955	0	0.98	360.8	17410998
MLS000331048-01	-5.275	5.30927	-1.1	-117.308	-98.272	COC1=C(NCC2=CC(=O)OC3=C2C=C(O)C(=C3)C4=CC=CC=C4)C=C(C)C=C1	2.333	0	0.954	387.4	17512964
MLS000331140-01	-4.825	14.9636	-3	-110.304	-97.029	CN1C(C2=CC=CC=C2)C4(CC3=C1C=CC(=C3)[N+]([O-])=O)C(=O)NC(=O)N(C4=O)C5=CC=C(Br)C=C5	4.095	0	0.97	535.3	17512082
MLS000331310-01	-5.125	7.49954	-2.1	-100.36	-97.461	CN(CCOC1=CC=C(C=C1)C2=NN(C=C2)S(=O)(=O)C3=C(C)C=C(C)C=C3C)C4=NC=CC=C4	4.449	0	0.974	476.6	17410177
MLS000331320-01	-6.275	0.530927	1.4	38.628	25.256	OC(=O)COC1=CC=C(C=C1)C2=NC(=CC=N2)C3=CC=CS3	4.955	0.331	0.865	312.3	17411891
MLS000331784-01	-6.025	0.944136	-1.3	-91.298	-87.979	CC1=NN(C2=C1C(N3C(=N2)C(=O)NC4=C3C=CC=C4)C5=CC(Br)=CC=C5)C6=CC=C(C=C6)[N+]([O-])=O	3.065	0.302	0.993	529.3	22403044
MLS000331861-01	-5.675	2.11366	-1.2	-85.978	-57.666	OC1=C(C=CC=C1)C2=NNC(=C2)C(=O)NC3=C(OC4=C3C=CC=C4)C(=O)C5=CC=CC=C5	4.955	0.001	0.937	423.4	17505393
MLS000331897-01	-6.025	0.944136	-1.1	-96.426	-87.141	COC1=CC=CC(OC)=C1C(=O)NC(S)=NC2=CC3=C(C=C2)C(=O)N(C)C3=O	1.222	0	0.975	399.4	17512639
MLS000331963-01	-6.075	0.841462	-1.3	-95.083	-99.492	CC1=CC=C(C=C1)C(=O)C2=C(C3=CC=CC=C3O2)NC(=O)C=4C=C(NN4)C5=CC(=CC=C5O)C	2.787	0.692	0.943	451.5	24781402
MLS000331990-01	-5.025	9.44136	-2.2	-79.143	-73.494	CC(C)CN1C(=O)C2=C(N=C1C3=CC=CO3)N(C)C4=C(C=CC=C4)C2=O	2.406	0.001	0.926	349.4	17505250
MLS000331999-01	-5.625	2.37156	-1.3	-99.814	-99.106	CC1=CC(=C(C=C1C)O)C=2C=C(NN2)C(=O)NC3=C(C4=C(S3)CCC4)C(=O)NCC5=CC=CO5	4.955	0.256	1	476.5	24791449
MLS000332001-01	-5.575	2.66094	-1.1	-89.998	-89.941	OC1=CC(O)=C(C=C1)C2=NN=C(S)N2C3=CC4=C(OCCO4)C=C3	3.132	0	0.985	343.4	17505721
MLS000332160-01	-5.825	1.49636	-1.1	-93.417	-90.872	CC1=NN(C(C)=C1\C=N\NC2=NC3=C(N2)C=CC=C3)C4=CC=CC=C4	3.132	0	0.989	330.4	17505306
MLS000332196-01	-5.275	5.30927	-1.1	-100.705	-93.351	CCN1C(=O)C2=C(SC3=C2CCN(C)C3)N=C1SCC(=O)NCCC4=CC=CC=C4	3.627	0	0.96	442.6	26663793
MLS000332254-01	-4.825	14.9636	-2.2	-93.902	-79.043	CCOC1=CC=C(C=C1)N2C(=O)C3=C(SC4=C3CCN(C)C4)N=C2SCC(N)=O	3.247	0	0.977	430.5	26663764
MLS000332322-01	-5.025	9.44136	-2.1	-99.051	-90.425	CC12CC3CC(C)(C1)CC(C3)(C2)NC4=C5C=CC=CC5=NC(=N4)N6CCOCC6	3.132	0	0.955	392.5	26665875
MLS000332377-01	-4.825	14.9636	-3	-98.193	-87.739	OC1=CC(=O)C2=C(N1)N=C(NC3=CC(F)=C(Cl)C=C3)S2	4.095	0.008	0.873	311.7	24791456
MLS000333072-01	-5.075	8.41462	-2.1	-100.477	-90.675	CCOC(=O)C1=C(NC2CCCC2)N=C(N=C1)N3N=C(C)C=C3C	3.512	0.001	0.943	329.4	26661470
MLS000333575-01	-4.675	21.1366	-3	-99.163	-79.807	COC1=CC=C(C=C1)C2=C[N+](CC(=O)C3=CC=CS3)=C4CCCN24	4.955	0.166	0.992	339.4	26663034
MLS000333576-01	-4.675	21.1366	-3	-112.138	-91.221	NNC1=NC2=C(N=N1)C3=C(C=CC(F)=C3)N2CC4=CC=CC=C4	4.955	0	0.96	308.3	26663503
MLS000334339-01	-5.775	1.67894	-1.1	-103.427	-99.83	OC(CNC1CCCC2=C1C=CC=C2)COC3=C(Cl)C=CC=C3Cl	2.787	0	0.987	366.3	22402764
MLS000334432-01	-6.025	0.944136	-1.1	-105.047	-97.388	S(C1=NC2=C(S1)C=CC=C2)C3=NC=NC4=C3C=CS4	3.065	0	0.985	301.4	22402899
MLS000334846-01	-5.025	9.44136	-2.1	-124.96	-92.643	CC1=C(C)C=C(SC2=CC=C(NC(=O)CCl)C=C2)C=C1	1.222	0	0.966	305.8	22408568
MLS000334848-01	-6.075	0.841462	-1.1	-95.381	-97.009	COC1=CC(OC)=C(NC(C)C(=O)NC2=C(C=CC(=C2)C(F)(F)F)N3CCOCC3)C=C1	3.065	0	0.96	453.5	22403057
MLS000334956-01	-5.175	6.68397	-2.2	-73.418	-72.06	NC(=O)C1CCN(CC(=O)NC2=CC(=CC=C2)C(=O)NC3=CC(=CC=C3)C(F)(F)F)CC1	2.847	0	1	448.4	22406102
MLS000335169-01	-4.875	13.3363	-2.1	-101.541	-85.528	CCOC(=O)C1=C(NC(=O)CSC2=NC3=C(C=CC=C3)C(=O)N2C4=CC=CC=C4)SC(C(C)=O)=C1C	3.512	0	0.951	521.6	22408100
MLS000335256-01	-6.175	0.668397	-1.1	-101.419	-97.262	CCNC(S)=N\N=C\C1=C(N=C(S1)N2CCCCC2)C3=CC=CS3	3.512	0	0.99	379.6	22407745
MLS000336096-01	-4.875	13.3363	-2.2	-92.088	-74.634	CC1=CC(CN2CCN(CC2)C(=O)CCl)=CC=C1	2.72	0.003	0.909	266.8	17517478
MLS000336198-01	-4.975	10.5934	-2.1	-124.444	-92.397	ClC1=CC2=C(C=C1)C(N\N=C\C3=CC(Br)=CC=C3)=CC=N2	0.9	0.041	0.778	360.6	22407965
MLS000336343-01	-5.575	2.66094	-1.1	-105.837	-102.132	CCOC1=C(NC(C)C(=O)NC2=C(C=CC(=C2)C(F)(F)F)N3CCOCC3)C=CC=C1	2.787	0	0.986	437.5	22408688
MLS000339501-01	-4.675	21.1366	-3	-61.607	-40.421	NS(=O)(=O)C1=CC(NC(=O)CSC2=NN(C(=S)S2)C3=CC=CC=C3)=CC=C1	4.955	0.612	0.709	438.6	22411471
MLS000339599-01	-5.125	7.49954	-2.2	-77.954	-70.845	CCN(CC)C1=C(C=C(NC(=O)COC2=C(C=CC=C2)C#N)C=C1)S(=O)(=O)NC3=C(OC)C=CC=C3	4.955	0	0.948	508.6	17517311
MLS000374486-01	-6.475	0.334992	-1.1	-97.165	-89.664	O=C1C(NC2=CC=CC=C2)=C\C(=N/S(=O)(=O)C3=CC=CS3)C4=C1C=CC=C4	2.333	0	0.992	394.5	17517158
MLS000374594-01	-6.425	0.375867	-1.1	-112.188	-100.176	CC1=C(NC(=O)C2=CC(=CN(C2=O)C3=C(C)C=CC=C3)C(=O)C4=C(O)C=CC(Cl)=C4)C=CC=C1	1.558	0	0.992	472.9	22410472
MLS000374606-01	-6.375	0.42173	-1.1	-91.563	-72.745	CC1=CC=C(NC(=O)C2=CC(=CN(C2=O)C3=CC=C(C)C=C3)C(=O)C4=C(O)C=CC(Cl)=C4)C=C1	3.132	0.003	0.969	472.9	22410439
MLS000375026-01	-6.075	0.841462	-1.1	-89.806	-91.438	FC1=CC=C(NC2=C(NC(=O)C3=CC=C(Cl)C=C3)C(=O)C4=C(C=CC=C4)C2=O)C=C1	4.955	0	0.975	420.8	22405757
MLS000375030-01	-6.325	0.473189	-1.1	-97.708	-93.993	ClC1=CC=C(NC2=C(NC(=O)C3=CC=CC=C3)C(=O)C4=C(C=CC=C4)C2=O)C=C1	1.826	0	0.994	402.8	22405760
MLS000375301-01	-6.375	0.42173	-1.1	-100.619	-102.59	COC1=C(NC(C)C(=O)NC2=C(C=CC(=C2)C(F)(F)F)N3CCOCC3)C=C(C)C(Cl)=C1	2.333	0	0.984	471.9	22405800
MLS000389854-01	-5.175	6.68397	-2.1	-90.742	-81.514	CC1CCN(CC1)C2=C(C=C(C=C2)C(=O)NCC3=CC=CO3)[N+]([O-])=O	2.121	0	0.955	343.4	22405678
MLS000390992-01	-4.925	11.886	-2.3	-112.832	-93.673	COC1=CC(=CC(OC)=C1OC)C(=O)N\N=C(\C2=CC=CC=C2)C3=NC=CC=C3	1.1	0.664	0.735	391.4	22407439
MLS000391090-01	-4.875	13.3363	-2.2	-81.767	-72.117	NC1=CC=[N+](CC(=O)C2=CC3=C(OCCO3)C=C2)C=C1	3.512	0.022	0.822	271.3	22403091
MLS000391556-01	-6.075	0.841462	-1.3	-104.621	-102.322	COC1=C(CNCC(O)CN2C3=C(C=CC=C3)C4=C2C=CC=C4)C=CC=C1	3.929	0.777	0.988	360.4	22401549
MLS000391697-01	-4.875	13.3363	-2.1	-117.835	-99.244	CCOC1=CC=C(NC(=O)NC2=CC(OCC(F)(F)F)=CC(OCC(F)(F)F)=C2)C=C1	4.045	0.001	0.945	452.3	22401637
MLS000391920-01	-5.375	4.2173	-1.1	-115.413	-96.178	COC1=CC=C(C=C1)[N+]=2C(=CN3C2CCC=4C3=CC=CC4)C5=CC=C(C=C5)Br.[Br-]	1.885	0	0.97	432.3	22405452
MLS000392330-01	-6.025	0.944136	-1.1	-89.681	-72.001	CC1=CC(NC2=C(NC(=O)C3=CC=CC=C3)C(=O)C4=C(C=CC=C4)C2=O)=CC=C1	3.512	0	0.967	382.4	17517418
MLS000392812-01	-5.575	2.66094	-1.1	-105.912	-98.966	CC(C)OC1=CC2=C(C=C1)C(=O)NC(O2)(C3=CC=CC=C3)C(F)(F)F	4.449	0	0.963	351.3	22409811
MLS000392832-01	-5.575	2.66094	-1.1	-98.036	-89.549	CCOC1=CC2=C(C=C1)C(=O)NC(O2)(C3=CC=C(C)C=C3)C(F)(F)F	2.473	0.001	0.941	351.3	22409801
MLS000393062-01	-5.325	4.73189	-1.1	-105.782	-96.017	COC1=CC=C(C=C1NC(=O)C=2C3=CC=CC=C3N=C4C2CN(CC4)CC5=CC=CC=C5)S(=O)(=O)N6CCCCCC6	1.885	0	0.992	584.7	22411255
MLS000393119-01	-5.775	1.67894	-1.1	-95.475	-87.323	CCOC(=O)C1=C(C)C2=C(S1)N=C3N(C=C(C=C3SCCC#N)C(=O)C4=C(O)C=CC(F)=C4)C2=O	4.955	0	0.989	511.5	22410385
MLS000393371-01	-6.475	0.334992	-1.1	-96.48	-98.702	NS(=O)(=O)C1=CC=C(N\N=C\C2=CN(N=C2C3=CC=CS3)C4=CC=CC=C4)C=C1	3.132	0	0.997	423.5	22406735
MLS000393511-01	-4.675	21.1366	-3	-49.101	-34.746	C1=CC=C2C(=C1)C(=O)N(C(=N2)SCC(=O)NC3=CC=CC(=C3)S(=O)(=O)N4CCCCCC4)CCCN5CCOCC5	4.955	0.075	0.72	599.8	22410477
MLS000393823-01	-6.075	0.841462	-1.1	-103.894	-99.176	CC1=NC2=CC=C(C=C2S1)NC(=O)C3=CC(=CC=C3Cl)S(=O)(=O)N(C)C4=CC=CC=C4	2.473	0	0.992	472	22410295
MLS000394422-01	null	null	4	0	-0.927	CC(SC1=NC2=C(C=CC(=C2)[N+]([O-])=O)N1C3=CC(=CC=C3)C(F)(F)F)C(=O)NC(N)=O	null	null	null	453.4	22403483
MLS000394477-01	-5.225	5.9571	-1.2	-81.141	-79.012	COC1=C(C=C(C)C=C1)N(C(=O)COC2=CC(F)=CC=C2)C3=NC4=C(S3)C=CC=C4	4.955	0	0.997	422.5	22407513
MLS000394708-01	-5.975	1.05934	-1.1	-104.096	-100.701	FC1=C(Cl)C=C(C=C1)N=C(S)N2CCN(CC2)S(=O)(=O)C3=CC4=C(C=CC=C4)C=C3	3.132	0.001	0.995	464	22409446
MLS000394995-01	-5.175	6.68397	-1.1	-106.665	-91.02	COC1=CC=C(C=C1)NS(=O)(=O)C2=CC(=CC=C2N3CCCCC3)NC(=O)/C=C/C4=CC(=C(C(=C4)OC)OC)OC	4.955	0.002	0.914	581.7	22406438
MLS000402239-01	-5.225	5.9571	-1.1	-98.367	-95.534	COCCN(CCOC)C1=C(C#N)C2=C(C(N)=NC3=C2CC(=O)N3CC4=CC=C(Cl)C=C4)C(N)=N1	3.065	0	0.986	496	17516042
MLS000402314-01	-5.325	4.73189	-1.1	-103.455	-99.254	OC1=C(C=C(Br)C=C1)C(=O)C2=CN(CC3=CC=CC=C3)C(=O)C(=C2)C(=O)NCC4=CC=CC=C4	2.72	0	0.998	517.4	22411434
MLS000402334-01	-5.425	3.75868	-1.1	-115.19	-100.24	COC1=CC=C(CCNC(=O)C2=CC(=CN(CCC3=CC=C(OC)C=C3)C2=O)C(=O)C4=C(O)C=CC(Cl)=C4)C=C1	1.826	0	0.983	561	22411148
MLS000409296-01	-5.675	2.11366	-1.3	-104.632	-97.324	FC1=CC=C(C=C1)S(=O)(=O)N2CCN(CC2)C(\S)=N\CC3=CC=CO3	4.045	0.764	0.988	383.5	22411319
MLS000417094-01	null	null	4	-37.485	-26.546	SC1=NC=C(N1C2=CC=CC=C2)C3=CC=C(Cl)C=C3	4.504	0.375	0.745	286.8	22409487
MLS000417369-01	-4.825	14.9636	-2.4	-98.366	-73.914	COC1=C(NS(=O)(=O)C2=C(Cl)C=CC(NC(=O)C3=CN=C(Cl)C=C3)=C2)C=CC=C1	2.121	0.069	0.976	452.3	17516736
MLS000417526-01	-5.375	4.2173	2.2	74.989	13.244	[O-][N+](=O)C1=CC=C(C=C1)C2=CC=C(O2)C(=O)NC3CN4CCC3CC4	2.253	0.001	0.945	341.4	22410127
MLS000419426-01	-5.425	3.75868	-1.1	-97.479	-78.17	COC1=CC2=C(C=C1OC)C3=NN=C(C3=CN2CC4=C(F)C=CC=C4)C5=CC=C(F)C=C5	1.967	0	0.949	431.4	24815048
MLS000419436-01	-5.275	5.30927	-1.4	-43.7	-38.641	COC1=CC2=C(C=C1OC)C3=NN=C(C3=CN2CC4=CC(F)=CC=C4)C5=CC=C(F)C=C5	4.955	0.075	0.945	431.4	24815029
MLS000419478-01	-5.125	7.49954	2.4	42.857	35.515	COC1=C2C=CN(CC(=O)NCCC3=CC=CC=C3)C(=O)C2=CC=C1	0.4	0.513	0.482	336.4	24815099
MLS000419593-01	null	null	4	-28.158	-25.131	CCOC(=O)CN1C(SC2=C1C=C(C)C=C2C)=NC(=O)C3CC3	2.638	0.77	0.858	332.4	24815255
MLS000517811-01	-4.975	10.5934	-2.2	-48.918	-43.269	COC1=CC=C(C=C1)C2=CC(=O)C3=C(N2)C=CC(C)=C3	3.065	0.006	0.885	265.3	14728587
MLS000517821-01	-5.225	5.9571	-1.1	-91.747	-85.466	FC1=CC=C2NC(=CC(=O)C2=C1)C3=CC=CC=C3	3.192	0	0.977	239.2	14728855
MLS000517822-01	-4.975	10.5934	-2.1	-91.578	-80.06	CC1=CC=C(C=C1)C2=CC(=O)C3=C(N2)C=CC(C)=C3	3.132	0.003	0.909	249.3	14728856
MLS000519295-01	-5.725	1.8838	-1.1	-102.693	-98.07	CC1=CC=CN2C(=O)C3=C(N=C12)N(CCCN4C=CN=C4)C(=N)C(=C3)C(=O)NCCC5=CC=CC=C5	1.967	0	0.956	481.5	14732918
MLS000519428-01	-5.225	5.9571	-1.1	-102.014	-93.507	CN1CCN(CC1)C2=C(C(C)=O)C(S)=NC(=N2)C3=CC=CC=C3	4.955	0	0.977	328.4	14732900
MLS000519435-01	-5.275	5.30927	-1.1	-116.076	-97.742	CCOC(=O)C1=C(N(N=N1)C2=NON=C2N)C3=CC=C(C)C=C3	1.788	0	0.949	314.3	14737477
MLS000519463-01	-5.225	5.9571	-1.2	-80.527	-72.106	CC1=CC=C(C=C1)C(=O)N\N=C\C2=CC=C(S2)[N+]([O-])=O	2.72	0	0.965	289.3	14732945
MLS000519691-01	-5.125	7.49954	-2.1	-87.675	-82.46	COC1=CC=C(C=C1)C2C(CC(=O)N2C3=CC=C(OC)C=C3)C(=O)N4CCCCC4	4.449	0	0.973	408.5	14737908
MLS000519820-01	-5.175	6.68397	-1.1	-91.1	-84.118	CCN(CC)C1=NC2=C(C=C(NC(=O)C3=CC=C(Br)O3)C=C2)C(C)=C1	4.955	0	0.962	402.3	14732864
MLS000520547-01	-4.975	10.5934	-2.4	-74.977	-61.922	CCOC(=O)C1=C(C)N(CC2=CC=C(Cl)C=C2)C(C)=C1C=O	1.885	0.117	0.933	319.8	14733579
MLS000521227-01	-4.975	10.5934	-2.2	-74.41	-66.559	CCOC(=O)C1=C(C)N(CC2=CC(OC)=C(OCC)C=C2)C(C)=C1	3.99	0.025	0.814	331.4	14738553
MLS000522292-01	null	null	4	0	7.192	O=C(CSC1=NNC=N1)NC2=C3C=CC=CC3=NC=C2	null	null	null	285.3	14729009
MLS000522512-01	null	null	4	0	4.464	COC1=CC=C(CNC(=O)C2=C(C)C(=O)OC23CCC(C)CC3)C=C1	null	null	null	343.4	14733381
MLS000523141-01	-6.825	0.149636	-1.1	-101.327	-93.244	CCOC(=O)C1=C(NC(=O)C2=CC=CC=C2)SC3=C1C=CC(CN(CC)CC)=C3O	3.512	0	0.996	426.5	14720622
MLS000523143-01	-5.125	7.49954	-2.2	-67.86	-67.36	CCOC(=O)C1=C(CN2CCCCC2)N(C)C3=C1C=C(O)C(Br)=C3	3.572	0	0.992	395.3	14720634
MLS000525359-01	-4.875	13.3363	-2.2	-49.713	-41.661	CC1=CC(C)=NN1CC(O)COC2=CC=CC=C2	3.065	0.03	0.801	246.3	14724165
MLS000525403-01	-5.925	1.1886	-1.1	-108.79	-104.404	OC(=O)C1=CC=CC=C1.OC(CNCC2CCCO2)CN3C4=C(C=C(Cl)C=C4)C5=C3C=CC(Cl)=C5	1.826	0	0.994	393.3	14724125
MLS000525423-01	-5.125	7.49954	-2.3	-96.571	-85.694	CCCC1=NC2=C(C=C(NC(=O)C3=CC=CO3)C=C2)C(=O)N1CC4=CC=C(Cl)C=C4	2.048	0.281	0.973	421.9	14724127
MLS000525481-01	-5.025	9.44136	-2.2	-61.604	-55.654	O=C1OC2=C(C=CC=C2)C(N3CCCCC3)=C1CN4CCCC4	2.72	0	0.945	312.4	14724184
MLS000525489-01	-5.375	4.2173	-2.1	-113.048	-98.807	CC1=CC2=C(C=C1)N3CCCN(CC4=CC=CC=C4)C5CCCC2=C35	1.627	0	0.955	330.5	14724242
MLS000525692-01	null	null	4	12	-14.988	CCOC(=O)C1=C(C)N=C(S)N(C1C2=CC=C(Cl)C=C2)C(C)=O	4.955	0.474	0.559	352.8	14724347
MLS000525869-01	-5.125	7.49954	-3	-52.034	-8.658	COC1=NC(OC)=NC(NC2=CC=C(C=C2)C(C)C)=N1	4.955	0.094	0.723	274.3	14724539
MLS000525939-01	-5.675	2.11366	-1.3	-103.963	-99.106	CC1=CC2=C(C=C1)N(C(=O)C3=CC=CO3)C(C)(C)C4=C2C(=S)SS4	4.955	0.317	0.983	373.5	14724546
MLS000526079-01	-4.775	16.7894	-2.1	-122.502	-89.669	CC(C)C(=O)NC(C1=CC(=CC=C1)[N+]([O-])=O)C2=C3C=CC=CC3=CC=C2OC(C)=O	4.095	0.004	0.9	406.4	14724685
MLS000526247-01	-5.325	4.73189	1.4	39.951	35.279	NNC(=O)CN1C(C2=CC=CC=C2)C3=C(NC1=O)C=CC(Br)=C3	1.331	0.052	0.758	375.2	14724822
MLS000526370-01	null	null	4	-41.2	-28.26	NC1=CC2=C(NC(=N2)C3=CC=CS3)C=C1	4.955	0.392	0.747	215.3	14724844
MLS000526472-01	-4.875	13.3363	-3	-49.132	-36.838	CC1=CC2=NSN=C2C(C[N+]3=CC=CC=C3)=C1	4.504	0.158	0.613	242.3	14724943
MLS000527046-01	-5.425	3.75868	-1.1	-115.462	-101.471	CCCCC(=O)NC(C1=CC(=CC=C1)[N+]([O-])=O)C2=C3C=CC=CC3=CC=C2OC(C)=O	1.627	0	0.979	420.5	14725427
MLS000527796-01	-5.075	8.41462	-2.2	-86.661	-75.102	CC1=NC=CN1CC(O)CN2C3=C(C=CC=C3)C4=C2C=CC=C4	2.303	0	0.981	305.4	14725956
MLS000528003-01	-5.275	5.30927	-1.1	-104.168	-89.36	CC(C)(C)N1N=NN=C1C(N(CC2=CC=CO2)CC3=CC=CC=C3)C4=CN=CC=C4	3.627	0	0.947	402.5	14726082
MLS000528023-01	-5.675	2.11366	-3	-46.316	18.585	COC(=O)C1=CC=C(NC(=O)N2CCC(O)(CC2)C3=CN=CC=C3)C=C1	4.449	0.852	0.967	355.4	14726084
MLS000528026-01	-4.975	10.5934	-3	-47.176	-32.175	CC1CC(C)CN(CC2=NC(NC3=CC=CC=C3)=NC(N)=N2)C1	3.929	0.328	0.426	312.4	14726102
MLS000528306-01	-6.325	0.473189	-1.1	-102.511	-96.557	CC1=C(NC2=NC(=CS2)C3=NC=CC=C3)N=CC=C1	2.048	0	0.993	268.3	14726352
MLS000528450-01	null	null	4	15.5	15.415	COC(=O)C1=C(C)NC2=NN=NN2C1C3=C(Cl)C=CC=C3	4.955	0.24	0.52	305.7	14726460
MLS000528498-01	-6.375	0.42173	-1.1	-81.793	-74.705	CN1N=C(C)N=C2C(=O)N(C)C(=O)N=C12	1.464	0.003	0.978	207.2	14726526
MLS000528737-01	-5.625	2.37156	-3	-84.281	24.453	CCC1=CC2=C(NC(=O)C23NN=C(S3)C4=CC=C(C)C=C4)C=C1	4.504	0.803	0.954	323.4	14726670
MLS000528993-01	-5.625	2.37156	-1.1	-96.208	-93.672	CCNC1=NC(=NC(NC(C)(C)C)=N1)N2CCCC2	3.572	0	0.997	264.4	14726864
MLS000529130-01	-5.325	4.73189	-2.1	-104.68	-46.652	CC(C)(C)N1N=NN=C1C(N(CC2=CC=CC=C2)CC3=CC=C(C=C3)C(C)(C)C)C4=CC=CC=N4	3.572	0.001	0.94	468.6	14726926
MLS000529159-01	-5.525	2.98562	-1.1	-109.381	-105.018	OC(CN1C2=CC=C(Cl)C=C2C3=CC(Cl)=CC=C13)CN4CCN(CC4)C5=CC=CC=N5	3.065	0	0.994	455.4	14726997
MLS000529331-01	-4.825	14.9636	-3	-58.808	-47.498	ClC1=CC=C(NC(=O)N2CCC(CC2)C3=NC(=NO3)C4=C(Cl)C=CC=C4)C=C1	4.095	0.013	0.85	417.3	14727073
MLS000529487-01	-5.225	5.9571	-1.1	-102.857	-98.178	CCOC1=C(NC(=O)CN2C(=O)ON=C2C3=CC=C(Cl)C=C3)C=CC=C1	4.955	0	0.988	373.8	24779284
MLS000529525-01	-5.275	5.30927	-1.1	-106.528	-95.283	CC1=CC(=CC=C1)C2=NN3C(=C2)N=C(C)C(C)=C3NCCCN4C=CN=C4	4.955	0	0.957	360.5	24779400
MLS000529828-01	-5.575	2.66094	-1.1	-110.52	-103.621	COC1=CC2=C(NC(C)=C2CCN(CC3=CC=CS3)C(S)=NC4=CC=CC=C4)C=C1	4.449	0	0.958	435.6	14740460
MLS000529849-01	-5.375	4.2173	-1.1	-113.919	-101.091	COC1=CC2=C(NC(C)=C2CCN(CC3=CC=CS3)C(S)=NC4=CC=C(F)C=C4)C=C1	3.929	0.001	0.926	453.6	14736801
MLS000529920-01	null	null	4	22.617	22.771	CCC(SC1=NC2=C(SC(C)C2)C(=O)N1CC)C(=O)OC	4.955	0.149	0.624	328.5	14732712
MLS000530313-01	-5.975	1.05934	-1.1	-108.567	-99.822	OC1=C(CN2CCN(CC3=CC=CC=C3)CC2)C=C(Br)C=C1Br	1.788	0	0.974	440.2	14735164
MLS000530315-01	-6.025	0.944136	-1.1	-103.311	-98.647	OC1=C(CN2CCN(CC3=CC=CC=C3)CC2)C=C(Cl)C=C1	2.406	0	0.991	316.8	14735163
MLS000530316-01	-5.125	7.49954	-1.1	-98.552	-96.743	CCN1CCN(CC2=C(O)C(Br)=CC(Br)=C2)CC1	4.449	0	0.997	378.1	14735162
MLS000530323-01	-5.325	4.73189	-1.2	-80.77	-76.984	CC(C)(C)N1NC2=C(C=CC3=C2C(=O)C4=C(C=CC=C4)C3=O)C1=O	4.504	0	0.992	320.3	14735160
MLS000530553-01	-6.075	0.841462	-1.1	-108.199	-101.053	OC1=C(C=C(Cl)C=C1)C2=NC(=NC(=C2)C(F)(F)C(F)F)C3=CC=CC=C3	1.478	0	0.994	382.7	14736219
MLS000530556-01	-5.525	2.98562	-1.2	-75.365	-57.909	Cl.CCOC(=O)C1=C(CN2CCOCC2)N(C3=CC(Br)=C(O)C=C13)C4=CC=CC=C4	3.99	0.002	0.916	459.3	14733876
MLS000530578-01	-5.375	4.2173	-1.1	-98.817	-86.544	CCOC(=O)C1=CNC2=C(C=C(C)C=C2C)C1=O	1.885	0	0.954	245.3	14736256
MLS000530619-01	-6.225	0.59571	-1.1	-106.244	-101.01	CCOC(=O)C1=C(OC2=C1C(CN3CCCC3)=C(O)C=C2)C4=CC=CC=C4	2.473	0	0.987	365.4	14740599
MLS000530719-01	-5.875	1.33363	-1.1	-94.547	-79.342	CCC1=C(O)C(CN2CCCCC2)=C3OC(C)=C(C4=CN(N=C4)C5=CC=CC=C5)C(=O)C3=C1	2.253	0	0.978	443.5	14740475
MLS000531187-01	-5.275	5.30927	-1.1	-92.967	-86.444	CCCCCCCC1=C(C)NC(=NC1=O)N2CCOCC2	4.955	0	0.99	293.4	14734601
MLS000535053-01	null	null	4	13.97	11.358	CN(C)C1=CC=C(NC(=O)OC2=CC=CC=C2)C=C1	4.955	0.688	0.636	256.3	14735066
MLS000535198-01	-5.025	9.44136	-2.2	-51.251	-36.025	BrC1=CC(=CC=C1)N2CN=C3SC(=CC4=CC=CO4)C(=O)N3C2	0.9	0.014	0.846	390.3	14736704
MLS000535322-01	-4.675	21.1366	-3	-67.327	-54.462	CC1=CC(N=C(S)C2=NC=CC=C2)=C(C)C=C1	4.955	0.046	0.982	242.3	14731511
MLS000535422-01	-4.625	23.7156	-3	-52.945	-38.741	CC1=CC(NC(=O)\C=C\C2=CC=C(C)C=C2)=NO1	4.955	0.001	0.925	242.3	14731871
MLS000536141-01	-5.825	1.49636	-1.1	-100.859	-91.857	CCOC(=O)C1=C(C)NC(C(=O)CSC2=NN=C(C3CC3)N2N)=C1C	2.406	0	0.954	363.4	14745464
MLS000536186-01	-5.275	5.30927	-1.1	-109.015	-96.795	CC1CCN(CC1)C(C2=C(NC(=O)C3=CC=CO3)SC(C)=C2C)C4=CN=CC=C4	2.406	0	0.977	409.5	14745758
MLS000536795-01	null	null	4	12	10.886	COC1=CC=C(C=C1)N2C(N)=NC(N)=NC2(C)C	4.955	0.242	0.519	247.3	14745079
MLS000536817-01	-5.275	5.30927	1.2	39.872	37.789	CCN1C(=O)C2=C3C1=CC=C(C3=CC=C2)S(=O)(=O)NC4=CC=CC=C4	4.955	0.002	0.922	352.4	14744430
MLS000537447-01	-5.825	1.49636	-1.1	-93.443	-82.076	ClC1=CC=C(NNC2=C3C=CC(Cl)=CC3=NC=C2)C=C1	3.512	0	0.976	304.2	17408546
MLS000537761-01	null	null	4	-23.575	-11.73	CC(C)(C)\N=C(/S)NC1=CC=C(NC2=CC=CC=C2)C=C1	4.955	0.289	0.467	299.4	14740127
MLS000538888-01	-5.325	4.73189	-1.1	-97.895	-88.876	CCOC(=O)C1CCN(CC2=C(N=NN2C3=NON=C3N4C=CC=C4)C(=O)OCC)CC1	2.72	0	0.956	443.5	14730636
MLS000539989-01	null	null	4	0	-1.515	COC(=O)C1=C2CS(=O)(=O)CN2C(=C1C(=O)OC)C3=CC=C(C)C=C3	null	null	null	363.4	14729229
MLS000540768-01	-5.225	5.9571	-2.3	-121.024	-97.823	COC1=CC(=CNNC2=NC(=NC(NC3=CC=CC=C3)=N2)N4N=C(C)C=C4C)C(=O)C=C1	1.344	0.176	0.968	430.5	17388539
MLS000541106-01	-4.675	21.1366	2.4	91.063	74.859	CC1=CC=C(C=C1)C2=NC3=C(C=NN3C(=C2)C(F)F)C(=O)NC4=CC=C(C=C4)S(=O)(=O)NC5=C(C)C=CC=C5	4.955	0.399	0.538	547.6	17408860
MLS000541295-01	-5.175	6.68397	-2.1	-127.786	-95.092	ClCC(=O)NC1=CC(=CC=C1)C2=NC3=C(C=CC=C3)N=C2	1.1	0	0.956	297.7	14731906
MLS000543314-01	-6.675	0.211366	-1.1	-102.928	-93.43	CC1=C(CC(=O)C2=CC=C(Cl)C=C2)C(=O)C3=C(C=CC=C3)C1=O	2.473	0	0.964	324.8	17403065
MLS000543544-01	-5.575	2.66094	-1.1	-96.545	-89.766	CC1=C(C=CC=C1)C2C(C#N)=C3N=C(N)C4=C(SC5=C4CCCCC5)N3C6=C2C(=O)CCC6	3.99	0	0.988	454.6	17406905
MLS000543610-01	-4.775	16.7894	-2.2	-92.166	-67.636	[O-][N+](=O)C1=C(OCC2=CC=C(O2)C(=O)NC3=NC4=C(C=CC=C4)N3CC5=CC=CC=C5)C=CC=C1	2.094	0	0.969	468.5	17407094
MLS000544746-01	-5.825	1.49636	-1.1	-93.965	-85.67	CCC1=CC2=C(S1)N=CN=C2SC3=NC4=C(S3)C=CC=C4	4.504	0	0.992	329.5	17387615
MLS000545491-01	-5.075	8.41462	-2.4	-45.678	-32.231	CNC(=O)C1=CC=C(C=C1)N2N=C(C)C=C2C3=CC=CC=C3	4.955	0.169	0.6	291.3	17387734
MLS000545724-01	-5.675	2.11366	-1.3	-97.571	-93.613	BrC1=CC=C(C=C1)C(=O)NNC2=NC(=CS2)C3=CC=C(C=C3)C#N	3.99	0.505	0.912	399.3	17409287
MLS000546054-01	-5.525	2.98562	2.4	40.184	10.021	ClC1=CC=C(C=C1)N2N=NN=C2C3=CN(CC(=O)C4=CC=CC=C4)C5=C(C=CC=C5)C3=O	3.132	0.209	0.586	441.9	17407257
MLS000546235-01	-4.875	13.3363	-2.2	-77.244	-74.273	COC(=O)C1=CC(=CN1C)C(=O)C2=C(Cl)C=C(Cl)C=C2	1.331	0.039	0.856	312.1	17409849
MLS000546783-01	-5.225	5.9571	-2.1	-99.871	-94.479	CN(C)CC1CSCCC1(O)C2=C(Cl)C=CC=C2	1.1	0.003	0.909	285.8	14727471
MLS000546987-01	-5.175	6.68397	-1.1	-95.017	-87.149	FC1=CC=C(C=C1)C(=O)NC2=C(SC=C2)C(=O)NC3CCCCC3	3.99	0.006	0.897	346.4	17402730
MLS000547128-01	null	null	4	-43.267	-26.595	CC1=CC2=C(NC(=N2)C3=C(N)C4=C(S3)N=C(C)C=C4)C=C1	4.955	0.219	0.544	294.4	14728261
MLS000547926-01	-5.425	3.75868	-2.2	-43.437	2.135	CC1=CC(C)=C(C)C(=C1C)S(=O)(=O)NCC2=CC=C(C=C2)C(=O)N3CCCCC3	1.66	0.005	0.907	414.6	14727484
MLS000548028-01	-4.625	23.7156	-3	-77.029	-53.9	CC1=NC2=C(S1)C=C(C=C2)C(=O)N3CCN(CC3)C4=CC=CC=C4	4.955	0.278	0.843	337.4	14727452
MLS000548735-01	-5.025	9.44136	-2.1	-98.802	-94.196	CCC1=NN2C=C(C=NC2=C1C3=CC=C(F)C=C3)C(=O)C4=C(O)C=CC(C)=C4	3.065	0	0.981	375.4	17507953
MLS000549502-01	-5.225	5.9571	-2.1	-87.968	-96.518	O=C(NC1=CC(=CC(NC(=O)C23CC4CC(CC(C4)C2)C3)=C1)C(=O)N5CCCCC5)C67CC8CC(CC(C8)C6)C7	1.967	0.001	0.935	543.7	14728264
MLS000549971-01	-5.225	5.9571	-1.2	-47.076	-43.926	CN1CCCC1CCNS(=O)(=O)C2=CC=C(Br)C=C2	4.955	0	0.975	347.3	14727353
MLS000551004-01	-5.175	6.68397	-2.1	-94.242	-83.538	O=C1C2=C(CCCC2)NC3=CC=CC=C13	3.192	0	0.954	199.2	14741930
MLS000551165-01	-5.675	2.11366	-1.1	-98.672	-100.365	CN1C2CCC1\C(=C/C3=CC=CC=C3)C(=O)\C2=C/C4=CC=CC=C4	2.588	0	0.999	315.4	17408826
MLS000551171-01	-4.825	14.9636	-2.2	-77.97	-57.476	CCCC1=[N+](CC(=O)C2=CC=CC=C2)CCN3C(C)=CC=C13	2.048	0	0.964	295.4	17408839
MLS000551259-01	-4.675	21.1366	-3	-82.004	-62.257	CC1=NN2C=C(N=C2NC1=O)C3=CC=CC=C3	4.955	0.008	0.873	226.2	14741929
MLS000551434-01	-5.775	1.67894	-1.2	-58.623	-44.569	CC1CCN(CC1)S(=O)(=O)C2=CC3=C(C=C2)C4=C(C=C(C=C4)S(=O)(=O)N5CCC(C)CC5)C3=NO	4.955	0.02	0.926	517.7	14740880
MLS000551500-01	-4.775	16.7894	-3	-72.271	-60.456	CC1=C(SC(F)(F)C(F)C(F)(F)F)C(=O)C2=CC=CC=C2N1	4.095	0	0.955	341.3	14741445
MLS000551526-01	-5.575	2.66094	-1.1	-107.599	-96.993	OC1=C(C=C(Br)C=C1)C2=NNC(=C2)C3=CC=C(Cl)C=C3	2.188	0	0.987	349.6	14743360
MLS000551544-01	-6.125	0.749954	-1.1	-101.01	-98.501	CC1=C(O)C(CN2CCCCC2)=CC3=C1OC(=O)C4=C3C=CC=C4	3.572	0	0.971	323.4	14743235
MLS000551974-01	-4.675	21.1366	-3	-113.827	-80.617	CC1=C(SC=C1)C2NC3=C(C4=C2C(=O)CC(C)(C)C4)C5=C(C=C3)N=CC=C5	4.955	0.001	0.93	374.5	17409212
MLS000553503-01	-5.075	8.41462	-2.1	-122.552	-96.042	CN1C(SCC(=O)N2C3=C(CCC4=C2C=CC=C4)C=CC=C3)=NN=C1C5=C(O)C=C6C=CC=CC6=C5	1.134	0	0.952	492.6	17508787
MLS000553835-01	-4.875	13.3363	-2.4	-91.953	-79.297	COC1=CC=C(CCC2=C(O)C=CC(C)=N2)C=C1	0.6	0.365	0.519	243.3	17505981
MLS000554049-01	-5.075	8.41462	-2.1	-91.947	-89.666	ClC1=CC(Cl)=C(CN2C=CC(=N)C=C2)C=C1	3.512	0	0.976	253.1	14742493
MLS000554078-01	-5.375	4.2173	-1.1	-101.045	-89.702	CCN(CC)CCN1C(NC2=C(C=CC=C2)C1=O)C3=CC=C(C=C3)N(C)C	1.826	0	0.978	366.5	14742263
MLS000554103-01	-5.675	2.11366	-1.1	-106.293	-101.426	ClCC(=O)N(C1=CNC2=C1C=CC=C2)C3=CC=CC=C3	4.955	0	0.981	284.7	14741936
MLS000554206-01	-5.525	2.98562	-1.2	-83.982	-77.513	CCC(O)(CC)C(=O)NN(C(=O)NC1=CSC2=C1CCCC2)C3=CC=CC=C3	3.512	0	0.966	401.5	14731022
MLS000554309-01	-5.325	4.73189	-3	-57.567	28.402	C1CN(CCN1C(C2=CC=CC=C2)C3=CC=CC=C3)C4=NC5=C(C=CC=C5)N6C=NN=C46	3.99	0.005	0.907	420.5	14742001
MLS000554826-01	-4.875	13.3363	-2.4	-27.319	-22.349	CC(=O)\C=C\C1=NC2=C(C=CC=C2)C=C1	4.955	0.023	0.819	197.2	14740920
MLS000555044-01	-4.825	14.9636	-3	-54.557	-42.785	CC1=CC(=CNNC(=O)C2=NNC=C2Br)C(=O)C=C1	4.095	0.317	0.74	323.1	17508103
MLS000555438-01	-5.175	6.68397	-1.1	-104.351	-97.501	CC(=O)NC1=CC=C(NC2=NC3=CC=CC=C3N4C(C5=C(N=C24)N(N=C5C)C6=CC=CC=C6)C7=CC=CC=C7)C=C1	4.504	0.003	0.904	537.6	14741476
MLS000555448-01	-5.575	2.66094	-1.1	-106.1	-104.803	CCCCC1=C(NC2=C(C)N(C)N(C2=O)C3=CC=CC=C3)N4C5=CC=CC=C5N=C4C(C#N)=C1C	3.929	0	0.999	464.6	14741331
MLS000555549-01	-4.775	16.7894	-2.1	-104.984	-94.249	CC1=NC(NCC2=CC=CC=C2)=NC(NC3CCCCC3)=C1	3.677	0.039	0.782	296.4	14729643
MLS000555754-01	null	null	4	0	-37.163	NC1=CC2=C(NC(=N2)C3=CN=CC=C3)C=C1	null	0.169	null	210.2	17431489
MLS000556376-01	-4.675	21.1366	-3	-106.04	-80.064	BrC1=CC2=C(NC3=C2N=CN=C3N4CCC5=C(C4)C=CC=C5)C=C1	4.955	0.001	0.934	379.3	14741429
MLS000556689-01	-5.075	8.41462	-2.1	-92.501	-86.269	CC1CCC2=C(C=CC(F)=C2)N1C(=O)CSC3=NN=C4C(NC5=CC=C(F)C=C45)=N3	3.99	0	0.974	425.5	17407949
MLS000556704-01	-5.475	3.34992	-1.1	-92.107	-82.458	CCC1=CC2=C(C=C1)N3N=NN=C3C(CN(C4CC4)C(\S)=N\C5=CC(C)=CC=C5)=C2	2.121	0	0.979	416.5	17407726
MLS000556827-01	-5.525	2.98562	-1.1	-111.267	-103.911	CCC1=C(NCC2CCCO2)N3C(=NC4=C3C=CC=C4)C(C#N)=C1C	2.72	0	0.992	334.4	14742560
MLS000556881-01	-5.025	9.44136	-2.2	-77.389	-64.888	C[N+](C)(C)CCN(CC1=CC=C(Cl)C=C1)C2=NC=CC=C2	2.188	0.001	0.929	304.8	14740780
MLS000557140-01	-5.125	7.49954	-2.1	-100.138	-88.173	CC1CCC2=C(C=CC(F)=C2)N1C(=O)CSC3=NN=C4C(NC5=CC=CC=C45)=N3	1.989	0	0.95	407.5	17431708
MLS000558365-01	null	null	4	0	6.427	COC1=C2C=CC=C(C)C2=NC(N=C(N)N)=N1	null	null	null	231.3	17410804
MLS000558540-01	-4.675	21.1366	-3	-92.591	-58.178	CN(C)CCSC1=NC(=NC2=C1C3=C(COC(C)(C)C3)S2)N4N=C(C)C=C4C	4.955	0.137	0.637	417.6	14741422
MLS000558571-01	-4.675	21.1366	-3	-108.42	-81.347	CC(C)CCN1C(N)=C(C(=O)NCC2=CC=CS2)C3=C1N=C4C=CC=CC4=N3	4.955	0.029	0.804	393.5	14741642
MLS000558682-01	-5.575	2.66094	-1.1	-110.61	-101.879	NNC(=O)CN1C(C2=CC=CC=C2)C3=C(C=CC(Br)=C3)N=C1C4=CC(Cl)=CC=C4	3.929	0	0.974	469.8	17408017
MLS000558946-01	-5.525	2.98562	-1.1	-95.733	-96.353	CCN(CC)CCN1C(NC2=C(C=CC=C2)C1=O)C3=CC=C(C)C=C3	3.065	0	0.983	337.5	14741717
MLS000559203-01	-4.875	13.3363	-2.1	-106.956	-88.614	CN1CC(C2=CC=CC=C2)C3(SC(=S)N(CC4=CC=CO4)C3=O)C15C(=O)N(C)C6=C5C=CC=C6	3.247	0.012	0.856	489.6	14742858
MLS000559839-01	-4.775	16.7894	-3	-91.529	-76.274	CC1=NN2C(N=C(C)C=C2NCC3=NC=CC=C3)=C1C4=CC=C(Cl)C=C4	4.955	0.036	0.824	363.8	26665781
MLS000559925-01	-4.875	13.3363	-2.2	-73.525	-57.685	CC1=NN2C(N=C(C)C=C2NCC3=NC=CC=C3)=C1C4=CC=CC=C4	3.065	0.034	0.792	329.4	26666033
MLS000560250-01	-4.825	14.9636	-3	-111.651	-93.555	CCC1=CC2=C(C=C1)N=C3N=C(C)C=C(C)C3=C2N	3.677	0.018	0.833	251.3	17403305
MLS000560351-01	-4.875	13.3363	-2.1	-130.461	-102.568	[O-][N+](=O)C1=CC(=CC=C1)C(=O)N(CC(=O)NC2=CC(=C(Cl)C=C2)[N+]([O-])=O)C3CCCCC3	2.333	0.001	0.926	460.9	17507173
MLS000560666-01	-4.675	21.1366	-3	-57.411	-45.533	BrC1=CC2=C(NC(NC3=CC=C(CC(=O)NCCC4=CC=CS4)C=C3)=N2)C=C1	4.955	0	0.96	455.4	17407303
MLS000560862-01	null	null	4	9	10.218	COC1=CC=C(\C=C\C(=O)NCCC2=CC(OC)=C(OC)C=C2)C=C1	4.955	0.251	0.51	341.4	17507606
MLS000560936-01	-5.075	8.41462	-2.4	-83.457	-64.726	OCl(=O)(=O)=O.OC(CN1C2=C(C=CC=C2)C3=C1C=CC=C3)C[N+]4=CC=CC=C4	3.99	0.477	0.722	303.4	17413435
MLS000561096-01	-5.275	5.30927	-2.1	-83.192	-84.322	CCCCNC(=O)C1=C(C(=O)NCCCC)C(CSC2=NC3=C(N2)C=CC=C3)=NO1	1.66	0.012	0.854	429.5	49733395
MLS000561441-01	-5.175	6.68397	-2.2	-42.686	-39.946	[O-][N+](=O)C1=CC(=CC=C1)C2=NOC3(CN(CC4=CC=CC=C4)CC23)C(=O)NCC5CCCCC5	3.132	0.028	0.807	462.5	17407416
MLS000561559-01	null	null	4	0	-14.751	CC1=C(SC(NC(=O)CCC=C)=N1)C2=CSC(NC3=CC=C(Cl)C=C3)=N2	null	null	null	404.9	17407395
MLS000561609-01	-5.025	9.44136	-2.1	-103.616	-96.09	CCCCC(=O)NC1=NC(C)=C(S1)C2=CSC(NC3=C(OC)C=CC(OC)=C3)=N2	2.787	0	0.944	432.6	17407155
MLS000562246-01	-5.325	4.73189	-2.1	-103.619	-89.505	FC1=C(C=CC=C1)C2SC3=C(C=CC=C3)N=C4C2C(=O)C5=C4C=CC=C5	1.714	0	0.959	359.4	17403298
MLS000562311-01	-5.275	5.30927	-1.1	-106.224	-100.344	CCCOC1=CC=C(CCC2=NN=C(S)N2CC3=CC=CC=C3)C=C1	4.955	0	0.989	353.5	17411575
MLS000562399-01	-5.625	2.37156	1.2	28	-1.807	O=C(N\N=C\C1=NC=CC=C1)C2=CC=CC=C2	4.955	0.042	0.803	225.2	17508220
MLS000562793-01	-5.225	5.9571	-1.1	-91.559	-86.091	COC1=CC=C(NC2=C(C(=O)C3=C2C=CC=C3)C4=CC=C(OC)C=C4)C=C1	3.677	0	0.967	357.4	17507767
MLS000563433-01	-5.125	7.49954	-2.1	-104.023	-87.138	COC1=C(O)C=C2CC[N+]3=C(C=C4C=CC(OC)=C(OC)C4=C3)C2=C1	1.928	0	0.958	338.4	17505748
MLS000563980-01	-5.325	4.73189	-1.1	-95.334	-86.659	COC1=CC=C(C=C1)C2=C(NC3=CC=C(C)C=C3)C4=C(C=CC=C4)C2=O	2.72	0	0.956	341.4	17509022
MLS000564113-01	-5.225	5.9571	-1.3	-89.469	-92.799	CC1=NC2=C(N1C3CCCCC3)C(=O)C4=C(C=CC=C4)C2=O	2.72	0.14	0.913	294.3	14745984
MLS000564447-01	null	null	4	-12.5	4	CCOC1=CC(NC(=O)C2=CC=CO2)=C(OCC)C=C1\N=C(/S)NC	4.955	0.217	0.581	363.4	17508343
MLS000564913-01	-5.075	8.41462	-2.1	-99.395	-70.017	CN1C(=O)C2=C(SC3=C2CCCC3)N=C1SCC4=C(C)ON=C4C	1.989	0.038	0.785	361.5	14744141
MLS000565046-01	null	null	4	20.5	-17.187	CCS(=O)(=O)C1=CC2=C(OC(NC3=CC(C)=CC(C)=C3)=N2)C=C1	3.132	0.066	0.763	330.4	14745920
MLS000565072-01	-5.025	9.44136	-3	-58.454	-48.376	CCOC1=CC(O)=C(C2=C(C3=CSC(C)=N3)C(=NO2)C(F)(F)F)C(C)=C1	2.094	0.213	0.905	384.4	14745654
MLS000565115-01	-6.175	0.668397	-1.1	-99.233	-97.418	OC1=C(C=C(Br)C=C1)C(=O)C2=CN(C3CCCCC3)C(=O)C(=C2)C#N	4.955	0	0.996	401.3	14745320
MLS000565128-01	-5.675	2.11366	-1.2	-80.464	-87.818	ClC1=CC=C(\C=C(\C(=O)C2=CC=CS2)C3=NC4=C(N3)C=CC=C4)C=C1	4.955	0.008	0.967	364.8	16952436
MLS000565173-01	-6.425	0.375867	1.2	41.217	45.393	COC(=O)C1=NN(C=C1O)C2=CC3=C(C=C2)N(CC3)C(C)=O	2.72	0	0.954	301.3	14744660
MLS000565196-01	-5.325	4.73189	-2.1	-101.763	-88.08	CC1=CC(NC(=O)CN2CCN(CC2)C3=CC=C(O)C=C3)=NO1	1.344	0	0.956	316.4	14744554
MLS000565348-01	-5.275	5.30927	-1.1	-96.245	-93.127	OCl(=O)(=O)=O.CCN(CC)C1=NC(C2=C1C=CC=C2)=[N+](CC)CC	1.967	0	0.998	258.4	14745976
MLS000565690-01	null	null	4	0	4.302	CC1=C(NC2=NN=C(SCC3=CC(=O)N4C=CSC4=N3)S2)C=CC=C1	null	null	null	387.5	14745295
MLS000566129-01	-5.525	2.98562	-1.1	-100.208	-94.508	COCC(C)N1C(C)=CC(C(=O)CSC2=NN=C(NC3=C(F)C=CC=C3)S2)=C1C	1.885	0.03	0.994	434.6	14745996
MLS000566611-01	null	null	4	-15.626	-2.605	CC(SC1=NC=NC2=C1C(C)=C(C)S2)C(=O)N3C4=C(SC5=C3C=CC=C5)C=CC=C4	3.297	0.206	0.558	449.6	17507074
MLS000566883-01	-5.575	2.66094	-1.1	-107.427	-98.211	ClC1=CC=C(C=C1)C2SC3=C(C=CC=C3)N=C4C2C(=O)C5=C4C=CC=C5	1.288	0.007	0.993	375.9	17507053
MLS000567033-01	-5.325	4.73189	-2.2	-91.781	-79.968	CC1=CC=NC2=NC(=NN12)C(=O)NC3=C(C=CC(Cl)=C3)N4CCOCC4	1.66	0	0.976	372.8	14744231
MLS000567387-01	null	null	4	22.425	-12.755	CCOC1=CC(=CC=C1OCC(=O)N2CCOCC2)C(=O)NC3=NN=C(CC)S3	4.955	0.342	0.708	420.5	14745821
MLS000567395-01	null	null	4	-23.077	-18.814	CC1=C(C)C2=C(S1)N=CN=C2NCC3(CCCCC3)N4CCOCC4	3.512	0.112	0.669	360.5	14745640
MLS000567491-01	-5.175	6.68397	-1.1	-106.505	-90.285	CC(C)(C)N1C(=O)C2=C(C=C(C=C2)C(=O)NC3=CC=C(C=C3)C4=NC5=C(N4)C=CC=C5)C1=O	4.955	0.001	0.93	438.5	17508623
MLS000567605-01	-5.025	9.44136	-2.2	-90.962	-79.771	SC(NC(=O)C1=CC=CO1)=NC2=CC=C(NC(=O)C3=CC=CS3)C=C2	1.539	0	0.995	371.4	17508454
MLS000567622-01	-5.175	6.68397	-1.1	-92.902	-84.7	CN1N(C(=O)C(NN=C(C#N)C(=O)C2=CC=CC=C2)=C1C)C3=CC=CC=C3	4.045	0	0.954	359.4	17508497
MLS000568063-01	-4.875	13.3363	-2.1	-118.588	-82.102	CCCCN1C=C(C=C(C#N)C1=O)C(=O)C2=C(O)C=CC(Br)=C2	2.406	0.011	0.856	375.2	14743907
MLS000568672-01	-5.175	6.68397	-1.2	-65.299	-53.166	COC1=CC=C(C=C1)C(N(C(=O)CSC2=NN=C(N2C)C3=CC=CC=C3)C4=CC=C(C)C=C4)C(=O)NC(C)(C)C	4.955	0.039	0.782	557.7	17403330
MLS000568847-01	-4.825	14.9636	-3	-55.639	-47.57	CC(=O)N1CCN(CC1)C(=O)CC2OC(=O)C3=C2C=CC=C3	4.095	0.002	0.91	302.3	14744774
MLS000569177-01	-5.075	8.41462	-2.1	-92.581	-87.668	CCCC1=NC2=C(C=C(NC(=O)C3=CC=CS3)C=C2)C(=O)N1CC4=CC=C(Cl)C=C4	3.065	0	0.991	437.9	17507041
MLS000569756-01	null	null	4	0	12.384	ClC1=CC=C(C=C1)N2C(CC3=CC=CS3)=NN=C2SCC(=O)NCC4=CC5=C(OCO5)C=C4	null	null	null	499	14743982
MLS000569818-01	-4.675	21.1366	-3	-133.499	-91.32	COC1=CC=C(NC2=NC3=C(C=CC=C3)C(=N2)N4CCCCC4)C=C1	4.955	0.048	0.764	334.4	14743956
MLS000570420-01	-6.025	0.944136	-1.1	-110.369	-100.295	OC1=C(CN2CCN(CC2)C3=CC(=CC=C3)C(F)(F)F)C=C4CCCC4=C1	1.928	0	0.973	376.4	14745911
MLS000570475-01	-4.775	16.7894	-2.2	-69.354	-51.027	COC1=C(OC)C2=C(C=C1)C3CC(=NN3C2=O)C4=CC=C(O)C=C4	2.094	0	0.971	324.3	17412823
MLS000570610-01	-4.975	10.5934	-2.1	-86.479	-85.796	CCOC1=C2C=CC=C(C)C2=NC(N=C(N)N)=N1	2.72	0	0.97	245.3	17412221
MLS000570686-01	-5.075	8.41462	-2.2	-71.687	-62.162	ClC1=CC=C(C=C1)C(=O)NCC(N2CCCC2)C3=CC=CO3	3.929	0.003	0.907	318.8	16953394
MLS000570886-01	-6.075	0.841462	-1.1	-102.859	-99.254	CN(C(C)=O)C1=C(N2CCOCC2)C(=O)C3=C(C=CC=C3)C1=O	1.478	0	0.976	314.3	17413023
MLS000571139-01	-6.425	0.375867	-1.1	-106.2	-101.387	COC1=C(C=CC=C1)N2CCN(CC3=C(O)C=C(C)C(C)=C3)CC2	1.627	0.01	0.991	326.4	17385611
MLS000571279-01	-4.875	13.3363	-2.1	-116.946	-95.286	CC(C)C(=O)NC(C1=CC=C(C=C1)[N+]([O-])=O)C2=C3C=CC=CC3=CC=C2O	2.406	0.001	0.969	364.4	17415025
MLS000571561-01	null	null	4	-28.376	-16.708	CN(C)S(=O)(=O)C1=CC(C(=O)NC(C2=CC=CC=C2)C3=CC=CC=C3)=C(C=C1)N4CCCC4	4.955	0.604	0.466	463.6	16953753
MLS000572034-01	-4.775	16.7894	-2.1	-120.933	-87.265	COC1=CC=C(C=C1)N2CCN(CC3=C(O)C=C4CCCC4=C3)CC2	2.044	0	0.96	338.4	16953799
MLS000572148-01	-6.725	0.18838	-1.1	-103.445	-102.3	CC1=C(C=C(Cl)C=C1)N2CCN(CC3=C(O)C=C4CCCC4=C3)CC2	2.473	0	0.998	356.9	17388282
MLS000572234-01	-5.025	9.44136	-2.1	-89.338	-82.033	COC1=CC=C(C=C1)C2=C(NC3=CC=CC=C3)C4=C(C=CC=C4)C2=O	2.787	0	0.965	327.4	17506330
MLS000572607-01	-5.225	5.9571	-1.1	-93.992	-94.861	CCOC(=O)C1=C(N=C2SC(=CC3=CC(OC)=C(OC)C(OC)=C3)C(=O)N2C1C4=CC=CS4)C5=CC=CC=C5	3.627	0	0.994	562.7	17416086
MLS000572993-01	null	null	4	-42.812	-29.12	CC1=CC=C(C=C1)C2=NN(C=C2CSC(N)=N)C3=CC=CC=C3	1.558	0.356	0.442	322.4	17415897
MLS000573359-01	-5.125	7.49954	-1.1	-108.782	-97.213	OC1=C2N=CC=CC2=C(Cl)C=C1C(NC(=O)C3=CN=CC=C3)C4=CC=CC=C4	4.955	0	0.959	389.8	17433370
MLS000573463-01	-5.225	5.9571	-1.1	-99.571	-94.88	OC1=C2N=CC=CC2=C(Cl)C=C1C(NC(=O)C3=CN=CC=C3)C4=CC=C(Cl)C=C4	4.955	0	0.977	424.3	17433551
MLS000574247-01	-5.725	1.8838	-1.1	-106.979	-100.526	[O-][N+](=O)C1=CC=C(C=C1)N2CCN(CC2)C(\S)=N\C3CCCCC3	4.955	0	0.993	348.5	17414330
MLS000574251-01	-6.275	0.530927	-1.1	-94.005	-89.348	CC(C)COC1=CC=C(C=C1)C(=O)N\C(=C/C2=CC(=CC=C2)[N+]([O-])=O)C(=O)OC(C)C	4.045	0	0.985	426.5	17413958
MLS000574332-01	-5.675	2.11366	-1.1	-97.483	-91.353	CCCCOC1=CC=C(C=C1)C(=O)N\C(=C/C2=CC=CC(=C2)[N+]([O-])=O)C(=O)OC(C)C	4.955	0	0.979	426.5	17411859
MLS000574610-01	-5.075	8.41462	2.4	33.835	37.303	CCOC(=O)CC1=CSC(N=C(S)NC(=O)C2=CC=C(C)C=C2)=N1	3.929	0.068	0.731	363.5	17433112
MLS000574704-01	-4.825	14.9636	-2.3	-113.705	-86.606	CC1=CC=C(NC2=NC(NCC3=CC=CC=C3)=NC(C)=C2)C=C1	1.928	0.161	0.966	304.4	17432909
MLS000575119-01	-5.175	6.68397	-2.1	-112.397	-91.038	CCOC1=CC2=C(C=C1)N=C(C)C=C2NC3=CC4=C(OCCO4)C=C3	2.533	0.001	0.936	336.4	17415602
MLS000575649-01	-4.975	10.5934	-2.3	-106.314	-92.335	CCCCC2(CC1=CC=C(OC)C(=C1)[N+]([O-])=O)C(=O)N(N(C2=O)C3=CC=CC=C3)C4=CC=CC=C4	1.967	0.07	0.963	473.5	17412473
MLS000576652-01	null	null	4	-35.342	-20.098	CC1=CC(C)=C(NC2=CC(=O)OC3=C2C=CC=C3)C=C1	4.955	0.25	0.51	265.3	17414852
MLS000576747-01	-4.725	18.838	-3	-65.516	-54.336	CC(=O)NC1=CC(=CC=C1)C(=O)OC(C(=O)C2=CC=C(C)C=C2)C3=CC=CC=C3	4.504	0	0.959	387.4	17414021
MLS000577452-01	-6.525	0.298562	-1.1	-89.283	-70.19	CN1C(\N=N\C2=C(C)C=CC(C)=C2)=NC3=C1C=CC=C3	3.99	0	0.976	264.3	17415633
MLS000579075-01	-5.375	4.2173	-1.1	-115.544	-97.941	CC1=C(\C=N\NC2=NC(=CN=N2)C3=CC=CC=C3)C(=O)N(N1)C4=CC=CC=C4	2.406	0.001	0.932	371.4	17411638
MLS000579372-01	-5.525	2.98562	-1.1	-93.973	-89.675	ClC1=CC=C(SC2=CC=C(O2)\C=C(/C#N)C3=NC4=C(N3)C=CC=C4)C=C1	3.065	0	0.989	377.8	17433275
MLS000579534-01	-5.175	6.68397	-1.1	-113.614	-89.21	CC1=CC=C(C=C1)S(=O)(=O)NC2=CC=C(C=C2)C3=CN4C=CC(C)=CC4=N3	4.955	0.015	0.844	377.5	17433252
MLS000580862-01	-5.675	2.11366	-1.1	-99.387	-99.689	CCOC(=O)C1=C(NNC2=NC(=CC(=N2)C3=CC=CC=C3)C4=CC=CC=C4)N=C(N=C1)N5N=C(C)C=C5C	4.504	0	0.945	506.6	17504548
MLS000580951-01	-5.525	2.98562	-1.1	-106.318	-99.683	COC1=C(OC)C(=CC=C1)C2N3C(=O)C(SC3=NC4=C2CCC5=C4C=CC=C5)=CC6=C(O)C=CC=C6	2.72	0	0.987	496.6	24791544
MLS000581238-01	-5.175	6.68397	-1.1	-118.727	-102.571	COC1=C(OC)C=C(C=C1)C(C)NC(S)=NC2CCCC2	4.955	0	0.962	308.4	17433600
MLS000581295-01	-5.175	6.68397	-1.2	-62.516	-61.401	COC1=C(NC(=O)NC2=NC3=C(CCCC3)S2)C=CC(=C1)[N+]([O-])=O	4.504	0	0.998	348.4	17432458
MLS000581348-01	-5.375	4.2173	-1.1	-105.806	-102.348	[O-][N+](=O)C1=CC=C(C=C1)N2CCN(CC2)C(\S)=N\CC=C	3.99	0	0.994	306.4	17432571
MLS000581434-01	-5.575	2.66094	-1.1	-107.438	-85.881	[O-][N+](=O)C1=CC=C(NC(=O)NC2=CC(Cl)=C(OC(F)F)C=C2)C=C1	3.99	0	0.973	357.7	17433671
MLS000582181-01	-4.675	21.1366	-3	-100.882	-80.008	FC(F)(F)C1=CC=C(NC(=O)C2=CC(=NC3=CC=C(Br)C=C23)C4=CC=CN=C4)C=C1	4.955	0.121	0.967	472.3	17413464
MLS000582206-01	-5.575	2.66094	-1.1	-94.446	-87.329	BrC1=CC2=C(C=C1)N=C(C=C2C(=O)NC3=CN=CC=C3)C4=CN=CC=C4	4.955	0.001	0.934	405.2	17414504
MLS000582454-01	-5.275	5.30927	-1.2	-56.002	-46.66	COC(=O)C1=NN2C(C3=CC=C(C=C3)[N+]([O-])=O)C(C(=O)NC4=CC=C(Cl)C=C4)=C(C)NC2=N1	4.955	0	0.953	468.8	17505476
MLS000582472-01	-5.325	4.73189	-1.1	-106.385	-89.193	COC1=CC(NC(=O)C2=CC3=C(S2)C4=C(C=CC=C4)N=C3Cl)=CC(OC)=C1OC	1.885	0	0.974	428.9	17509832
MLS000582839-01	-5.275	5.30927	-1.1	-97.198	-84.014	CC(C)OC1=CC=C(CCC2=NN=C(S)N2CC3=CC=CC=C3)C=C1	4.955	0.001	0.927	353.5	17412086
MLS000582862-01	-5.325	4.73189	-1.1	-110.835	-97.662	CC(NCC1=C(Cl)C=C(Cl)C=C1)C(O)C2=CC=CC=C2	2.253	0	0.949	310.2	17412074
MLS000583106-01	-5.075	8.41462	-2.1	-85.629	-74.336	CCC1=NC2=C(SC3=C1C=C(C)C=C3)C=CC(=C2)C(=O)NCC4=CC=CO4	3.99	0.001	0.936	376.5	17510431
MLS000583901-01	-4.825	14.9636	-2.2	-37.32	-31.934	COC1=CC(CN2CC(=O)N(C2=S)C3=CC(C)=C(C)C=C3)=CC(OC)=C1OC	2.333	0.024	0.815	400.5	17509613
MLS000584893-01	-4.825	14.9636	-2.2	-55.638	-48.48	CCCC1=CC=C(OCC2=NC(=NO2)C3=CC=C(NC(=O)C4=CC=CS4)C=C3)C=C1	2.902	0	1	419.5	17511010
MLS000585200-01	-5.525	2.98562	-1.2	-70.257	-52.003	OCC[N+]1=CC=C(\C=C\C2=CNC3=C2C=CC=C3)C=C1	3.132	0.001	0.929	265.3	17509765
MLS000585840-01	-6.775	0.167894	-1.1	-100.389	-93.746	CC1=CC(NC2=C\C(=N/S(=O)(=O)C3=CC=CS3)C4=C(C=CC=C4)C2=O)=CC=C1	3.512	0	0.986	408.5	17511249
MLS000585898-01	-4.875	13.3363	2.1	89.405	62.438	CC1=CC=C(NN=C2C=CC(=O)C3=NC=CC=C23)C=C1	4.095	0.007	0.878	263.3	17510830
MLS000586008-01	-4.925	11.886	-2.2	-87.388	-77.089	CC1=CC(=CC(C)=C1)\N=C\C2=C(O)C3=C(N2)C=CC(Br)=C3Cl	2.72	0.004	0.9	377.7	17503782
MLS000586522-01	-5.275	5.30927	1.2	45.545	39.688	CC1=NC=C(CO)C(=CNNC(=O)C2=CC=C(O)C=C2)C1=O	4.955	0	0.963	301.3	17504084
MLS000586979-01	-6.375	0.42173	-1.1	-102.746	-101.02	CC1=C2C=CC(O)=CC2=NC(NC3=CC=CC=C3)=C1	1.885	0	0.996	250.3	22402216
MLS000586980-01	-5.325	4.73189	-1.1	-97.003	-93.594	CC1=CC(NC2=CC=CC(C)=C2C)=NC3=C1C(O)=CC=C3	4.955	0	0.985	278.3	22401282
MLS000586981-01	-5.275	5.30927	-1.2	-82.354	-76.572	CC1=CC(NC2=C(C)C=CC=C2)=NC3=C1C(O)=CC=C3	4.504	0	0.964	264.3	22400648
MLS000587869-01	-4.775	16.7894	-3	-86.212	-71.36	CC1=CC=C(C=C1)C2=CSC3=C2C(Cl)=NC=N3	4.504	0.001	0.93	260.7	17511959
MLS000587970-01	-5.425	3.75868	-2.3	-108.736	-94.41	COC1=CC=C(C=C1)C2=C[N+](=C3SCCN23)C4=CC=CC=C4	1.464	0.655	0.954	309.4	17512224
MLS000588108-01	-6.425	0.375867	-1.1	-92.996	-89.333	CCOC1=CC=C(NC2=C(OC)C(=O)C3=C(C=CC=C3)C2=O)C=C1	1.967	0.004	0.992	323.3	17511693
MLS000589117-01	-4.975	10.5934	-2.1	-92.728	-87.822	CCCCN1C=2C(C(=C1NS(=O)(=O)C3=CC=CC=C3)C(=O)OCC)=NC4=CC=CC=C4N2	2.406	0	0.983	452.5	17513322
MLS000589387-01	-5.075	8.41462	-2.2	-105.132	-73.125	CC1=NC(NCC2=CC=CC=C2)=NC(NC3=CC(F)=CC=C3)=C1	0.9	0.041	0.773	308.4	17512886
MLS000589396-01	-5.275	5.30927	-1.1	-91.617	-90.977	COC1=CC(OC)=C(\C=N\NC2=NC(=NC(C)=C2)N3N=C(C)C=C3C)C=C1	3.297	0	0.995	366.4	17512642
MLS000589586-01	-5.275	5.30927	-2.4	-104.626	-75.334	ClC1=CC2=C(C=C1)C(N\N=C\C3=CC=C(Br)C=C3)=CC=N2	0.9	0.114	0.968	360.6	17511782
MLS000589800-01	-5.075	8.41462	-2.4	-76.385	-72.038	CCSC1=CC=C(C=C1)C2=NN(C=C2\C=C(\C#N)C(=O)NCCCOC)C3=CC=CC=C3	0.4	0.285	0.63	446.6	17506111
MLS000590151-01	-5.275	5.30927	-1.1	-99.855	-93.013	CCOC(=O)C1=C(\N=N\N2CCSCC2)C3=C(N1)C=CC(Cl)=C3	2.253	0	0.97	352.8	17513789
MLS000590541-01	-5.475	3.34992	-1.1	-104.544	-93.741	FC1=CC=C(C=C1)C2=CSC3=C2C(Cl)=NC=N3	1.594	0.002	0.922	264.7	17512844
MLS000591024-01	-6.225	0.59571	-1.4	-55.57	-62.856	CC1=NC(NCC2=CC=CC=C2)=NC(NC3=CC=CC=C3)=C1	4.955	0.182	0.851	290.4	17505732
MLS000591025-01	-6.375	0.42173	-1.1	-80.633	-83.233	CC1=NC(NCC2=CC=CC=C2)=NC(NC3=CC=C(Cl)C=C3)=C1	3.99	0.001	0.93	324.8	17506115
MLS000591245-01	-5.975	1.05934	-1.1	-108.887	-103.926	CC1CCCCN1CC2=C(O)C=CC3=C2OC(N)=C(C4=NC5=C(S4)C=CC=C5)C3=O	1.862	0	0.989	421.5	17512904
MLS000591637-01	-5.175	6.68397	-2.3	-108.995	-94.193	ClC1=NC=NC2=C1C(=CS2)C3=CC=C(Br)C=C3	1.509	0.606	0.97	325.6	17504003
MLS000591844-01	-5.075	8.41462	-2.2	-112.862	-78.305	CC1=NC(NCC2=CC=CC=C2)=NC(NC3=CC(Cl)=CC=C3)=C1	0.8	0.003	0.934	324.8	17504290
MLS000594428-01	-5.125	7.49954	-2.1	-101.87	-95.254	CCOC(=O)C1=C(C)C2=C(CC(C)C)N3CC(C)=C(C)C3=CC2=N1	4.955	0	0.968	326.4	14727519
MLS000594471-01	null	null	4	-32.725	-9.793	CC1=CC(CN2N=NC3=C2C(=O)C4=C(C=CC=C4)C3=O)=CC=C1	4.955	0.209	0.645	303.3	14727871
MLS000595146-01	-5.675	2.11366	-2.4	-59.33	-37.581	CCOC(=O)C=1C2=CC(=C(C=C2N(C1CSC(=N)N)C3=CC=C(C=C3)Br)Br)OC(=O)C.Br	4.955	0.689	0.861	569.3	17432388
MLS000595215-01	-5.375	4.2173	-2.1	-108.884	-95.722	CCOCC1=C(NCC(=O)C2=C(C)NC3=C2C=CC(C)=C3)N=C(C)N=C1	1.627	0	0.955	352.4	17401811
MLS000595322-01	-6.075	0.841462	-1.2	-82.057	-86.441	CC1=NN(C(NC2=C(Cl)N=C3C=CC=CC3=N2)=C1)C4=C(C)C=CC=C4	4.955	0.042	0.931	349.8	14743070
MLS000621866-01	-4.675	21.1366	-3	-121.487	-89.004	CC1=CC(N2CCN(CC2)C(=O)C3=CC=C(CN4C(=O)C5=C(C=CC(=C5)N6CCOCC6)N=C4S)C=C3)=C(C)C=C1	4.095	0	0.958	569.7	24823750
MLS000622044-01	-4.825	14.9636	-2.1	-112.569	-98.969	CC1=C(C)C=C(C=C1)N2N=CC3=C2N=CN=C3NCC4=CC=CO4	3.677	0	0.978	319.4	24814172
MLS000624281-01	-6.175	0.668397	1.2	27.663	23.877	CNC(=O)C1=C(NC(=O)CCS(=O)(=O)C2=CC=CC=C2)SC=C1	1.464	0.012	0.856	352.4	24816385
MLS000625070-01	-5.575	2.66094	-1.1	-95.401	-91.557	OCCNC1=C2C=CC=CC2=NC(NC3=CC=C(Br)C=C3)=N1	3.512	0	0.993	359.2	24788307
MLS000660720-01	-5.075	8.41462	-2.1	-139.861	-100.175	CC(C)CCC(O)(C(CNCCCCO)C1=CC=CC=C1)C2=CC=C(Br)C=C2	1.111	0	0.957	448.4	24812853
MLS000660813-01	-4.825	14.9636	-2.1	-107.613	-95.002	FC1=CC(=CC=C1)N=C(S)NNC2=C3C=CC=CC3=NC4=CC=CC=C24	3.297	0	0.987	362.4	24811784
MLS000661012-01	null	null	4	0	11.992	CC(OC1=CC=C(Br)C=C1)C2=NN3C(=N2)C4=C(C=CC=C4)N=C3S	null	null	null	401.3	24783487
MLS000662689-01	-5.175	6.68397	-1.1	-101.62	-97.472	ClC1=CC(Cl)=C(C=C1)C(=O)CN2C3=NCCCN3C4=C2C=CC=C4	4.955	0	0.982	360.2	22415938
MLS000662793-01	-5.325	4.73189	-1.1	-108.176	-94.962	CC1=CC(NC2=NC3=C(C=CC=C3)C(NCC4=CC=CO4)=N2)=CC=C1	1.826	0	0.978	330.4	22416035
MLS000663258-01	-6.225	0.59571	1.2	27.929	27.862	COC1=CC(NC(=O)NC2=CC(=CC=C2)C(O)=O)=CC=C1	4.955	0.019	0.829	286.3	24784316
MLS000663772-01	-5.325	4.73189	-1.2	-49.348	-33.565	CN1CCN(CC1)C2=CC=C(NC(=O)C3=CC=C(O3)C4=CC(=CC=C4)[N+]([O-])=O)C=C2	4.955	0.007	0.88	406.4	24793703
MLS000663784-01	-5.575	2.66094	-1.1	-94.837	-99.704	SC(NC(=O)\C=C\C1=CC=CO1)=NC2=C(C=CC=C2)N3CCCC3	2.72	0	0.986	341.4	24789189
MLS000663972-01	-5.275	5.30927	-1.1	-86.894	-83.899	COC1=CC=C(C=C1)C2CC(=NN2C(=O)C3=CC=C(Br)O3)C4=CC=CS4	3.192	0.011	0.995	431.3	22417007
MLS000663974-01	-5.675	2.11366	-1.3	-97.421	-88.817	CCOC1=CC2=C(C=C1)N=C(C)C=C2NC3=CC(=CC=C3)[N+]([O-])=O	3.929	0.711	0.978	323.3	22417005
MLS000664865-01	-5.075	8.41462	-2.4	-83.436	-77.812	COC1=C(OC)C=C(CCNC2=NC(=CS2)C3=NC=CC=C3)C=C1	3.132	0.241	0.97	341.4	24794279
MLS000665275-01	-5.625	2.37156	-1.1	-97.101	-99.871	CC1=CC=C(C=C1)C2=NC3=C(C=NN3C(=C2)C(F)F)C(=O)N4CCCCC4C5=CN=CC=C5	3.512	0	0.961	447.5	24794437
MLS000666007-01	-4.925	11.886	-2.2	-77.982	-66.725	CCC1=CC(=O)OC2=C1C(OCC(=O)C(C)(C)C)=CC(C)=C2	2.72	0.01	0.862	302.4	24787887
MLS000666632-01	-4.725	18.838	-3	-66.441	-56.212	COC1=CC2=C(C=C1)N=C(\N=C(/N)NC(=O)NC3=CC=CC=C3)N=C2C	4.955	0.521	0.936	350.4	22416964
MLS000666810-01	-4.775	16.7894	-3	-99.203	-76.162	NC(CC1=C2C=CC=CC2=CC=C1)=NOC(=O)CC3=CC=CS3	4.504	0.021	0.824	324.4	22415401
MLS000672078-01	-5.275	5.30927	-1.1	-107.597	-99.967	FC1=CC=C(NC(=O)CC2N(CCN3CCOCC3)C(=S)N(CC4=CC=CC=C4)C2=O)C=C1	4.955	0.001	0.942	470.6	24782628
MLS000673664-01	-5.675	2.11366	-1.1	-100.993	-100.279	CCC1=CC=C(CN2CCN(CC3=C(O)C=CC(Br)=C3)CC2)C=C1	3.192	0	1	389.3	24804199
MLS000674343-01	-5.325	4.73189	-1.1	-106.843	-96.939	OC(CNCC1=CC(Cl)=CC=C1)C2=CC=CC=C2	1.967	0	0.991	261.7	24795817
MLS000674740-01	null	null	4	-25.686	-20.989	O=C(NCCN1CCCCCC1)C2CCCN2S(=O)(=O)C3=CC=CC4=NSN=C34	4.504	0.16	0.611	437.6	24814793
MLS000674789-01	-6.025	0.944136	-1.3	-97.03	-98.786	COC1=CC=C(NC2=NC3=C(C=CC(O)=C3)C(C)=C2)C=C1	3.132	0.797	0.997	280.3	24814894
MLS000674790-01	-5.525	2.98562	-1.4	-73.746	-50.111	COC1=CC=C(NC2=NC3=C(C(C)=C2)C(O)=CC=C3)C=C1	4.955	0.449	0.911	280.3	24814692
MLS000674940-01	-6.275	0.530927	1.4	28.754	35.035	FC1=C(C=CC=C1)C(=O)NC(S)=NC2=CC3=C(OCCO3)C=C2	1.885	0.166	0.603	332.3	24795503
MLS000675690-01	null	null	4	19.803	-6.706	CC(C)(C)C(=O)NC(S)=NC1=C(C=CC=C1)N2CCCC2	4.955	0.254	0.536	305.4	24797160
MLS000675733-01	-4.725	18.838	-3	-89.13	-73.862	CCN1C(C)=CC(C=C2C(=O)C3=C(C=CC=C3)C2=O)=C1C	4.955	0	0.946	279.3	24796758
MLS000676112-01	-5.225	5.9571	-1.1	-101.187	-92.728	OC(CNCC1=CC(Br)=CC=C1)C2=CC=CC=C2	4.955	0	0.969	306.2	24793754
MLS000676147-01	-5.475	3.34992	-1.1	-101.843	-98.942	CCOC1=C(OC)C(Cl)=CC(CNCC(O)C2=CC=CC=C2)=C1	2.72	0	0.997	335.8	24793817
MLS000677293-01	-4.825	14.9636	-2.4	-76.253	-68.668	COC1=C(C=CC(SC)=C1)C(=O)N2CC(C)OC(C)C2	3.677	0.216	0.994	295.4	24803135
MLS000677550-01	-4.825	14.9636	-3	-84.7	-72.674	CCC(NC(=O)C1=C(NC(=O)C2=CC=CC=C2)C=CC=C1)C(=O)OC	4.095	0.015	0.842	340.4	24792046
MLS000678949-01	-5.125	7.49954	-2.1	-95.532	-86.664	CN(C)C1=CC=[N+](CC(=O)C2=CC=C(Br)C=C2)C=C1	2.048	0	0.967	320.2	24788516
MLS000678962-01	-4.825	14.9636	-3	-52.544	-45.91	CC1CCCN(CC(O)COCC2=CC3=C(OCO3)C=C2)C1	4.095	0.002	0.914	307.4	24816207
MLS000679423-01	-4.775	16.7894	3	43.927	42.734	CC(C)N1CCC(CC1)NC(=O)NC2CCCCC2	3.572	0.046	0.769	267.4	24796540
MLS000679439-01	null	null	4	-49.913	-29.702	COC(=O)C1=CC=C(NC(=O)NC2=CC(F)=CC=C2)C=C1	4.955	0.176	0.593	288.3	24796819
MLS000679789-01	-5.175	6.68397	-1.1	-102.075	-95.291	CCOC1=C(OC)C=C(CNC(C)C(O)C2=CC=CC=C2)C=C1Cl	4.955	0	0.959	349.9	24795434
MLS000680558-01	-4.675	21.1366	-3	-75.98	-52.891	NC(=NOC(=O)\C=C\C1=CC=C(Br)C=C1)C2=NC=CC=C2	4.955	0.222	0.885	346.2	22416814
MLS000681348-01	null	null	4	-17.936	-8.483	C1CC2=C(C1)C3=C(S2)N=CN=C3NC4=CC=NC=C4	1.692	0.131	0.645	268.3	24789105
MLS000682669-01	-5.125	7.49954	-2.1	-106.37	-95.021	CC1CCN(CC1)C2=NC(C)=NC3=C2C(C)=C(S3)C(=O)NC4=CC=C(C=C4)C(F)(F)F	1.862	0	0.993	448.5	24791321
MLS000683224-01	-5.025	9.44136	-2.1	-101.956	-99.664	SC(=NCC1=CC=CC=C1)N2CCN3C=CC=C3C2C4=CN=CC=C4	3.512	0	0.961	348.5	24816728
MLS000684567-01	null	null	4	0	18.878	COC1=CC=C(NC2=NC(=O)\C(S2)=C/C3=CC=CO3)C=C1	null	null	null	300.3	24807034
MLS000684830-01	-6.375	0.42173	-1.1	-77.761	-64.225	CCOC(=O)C1=C(C)OC2=C1C(=O)C3=C(C=CC=C3)C2=O	1.627	0.009	0.866	284.3	24786689
MLS000685016-01	-5.525	2.98562	-1.1	-98.275	-91.313	CC1CC2=C(S1)C(=O)N(C3=CC=C(F)C=C3)C(SCC(=O)NC4=CC5=C(OCO5)C=C4)=N2	2.72	0	0.987	471.5	26669859
MLS000686041-01	-4.675	21.1366	3	211.41	175.227	CC1CC2=C(S1)C(=O)N(CC3=CC=CC=C3)C(SCC(=O)NC4=NOC(C)=C4)=N2	4.955	0.051	0.98	428.5	26669697
MLS000686141-01	-5.125	7.49954	3	55.446	16.218	ON=C(O)CSC1=NC=CN1C2=CC(Cl)=CC=C2	4.955	0.031	0.826	283.7	24815965
MLS000686143-01	null	null	4	13.5	0.591	COC1=CC=C(C=C1)N2C=CN=C2SCC(O)=NO	1.885	0.056	0.779	279.3	24815966
MLS000687059-01	null	null	4	16.5	11.191	CCN1C(SCC(=O)NNC(=O)CC2=CC=CC=C2)=NN=C1C3=CC=NC=C3	3.929	0.231	0.562	396.5	24806776
MLS000687083-01	-5.175	6.68397	-2.4	-61.102	-60.194	O=C(OC1=CC=CC=CC1=O)C2=CC=CC=C2	2.533	0.389	1	226.2	24805531
MLS000687555-01	-4.975	10.5934	-2.2	-36.936	-33.844	OC1CSC2=[N+](CC(=O)C3=CC=CC=C3)C4=C(C=CC=C4)N2C1	2.72	0.025	0.814	325.4	24805854
MLS000689409-01	-5.125	7.49954	-1.2	-73.119	-69.983	COC1=CC(NC(=O)C2=CC(=C(NCCCN3CCC(C)CC3)C=C2)[N+]([O-])=O)=CC=C1	4.955	0	0.982	426.5	24812780
MLS000689411-01	-5.225	5.9571	-1.1	-94.304	-92.085	CCCN(CCC)CCCNC1=C(C=C(C=C1)C(=O)NC2=CC(OC)=CC=C2)[N+]([O-])=O	1.464	0.012	0.854	428.5	24813909
MLS000689412-01	-5.175	6.68397	-1.2	-91.293	-76.994	CC1CCN(CCCNC2=C(C=C(C=C2)C(=O)NC3=CC(F)=C(C)C=C3)[N+]([O-])=O)CC1	4.955	0.002	0.92	428.5	24813910
MLS000690529-01	-5.175	6.68397	-1.1	-111.281	-101.361	COC1=CC=C(C=C1)S(=O)(=O)N2CCN(CC2)C(\S)=N\C3CCCCC3	4.955	0.001	0.936	397.6	24792402
MLS000691892-01	-5.125	7.49954	-1.1	-101.571	-91.28	NC1=NC(=NC(N)=C1CC2=C(Cl)C=C(Cl)C=C2)C3=NC=CC=C3	4.955	0	0.953	346.2	24820329
MLS000691905-01	-4.875	13.3363	-2.1	-103.067	-82.489	NC1=NC(=NC(N)=C1CC2=C(F)C=CC=C2)C3=NC=CC=C3	2.406	0.003	0.945	295.3	24819346
MLS000692177-01	null	null	4	25.431	-5.23	CC1=C(C#N)C(Cl)=NC(N)=C1C#N	4.504	0.523	0.821	192.6	24824336
MLS000692209-01	-5.125	7.49954	-3	-68.061	22.404	COC1=C(SC2=CC=CC=C2)N=C(N=C1)C3=NC=CC=C3	4.955	0.016	0.865	295.4	24817575
MLS000692210-01	-5.075	8.41462	-3	-41.874	-37.31	COC1=C(OC2=CC=CC=C2)N=C(N=C1)C3=NC=CC=C3	2.638	0.757	0.798	279.3	24817677
MLS000692222-01	-5.275	5.30927	-2.1	-106.625	-95.367	COC1=C(NC(C)C)N=C(N=C1)C2=NC=CC=C2	1.479	0	0.992	244.3	24818390
MLS000693318-01	null	null	4	23.864	-0.159	CC1=CC(OCC(=O)NC2=CC(=CC(=C2)C(O)=O)C(O)=O)=C(C)C=C1	4.955	0.307	0.478	343.3	24786551
MLS000693415-01	-5.625	2.37156	-2.3	-98.797	-95.377	OC1=C(NC2=NC3=C(C=CC=C3)C(NCC4=CC=CC=C4)=N2)C=CC=C1	3.99	0.651	0.985	342.4	24787079
MLS000693437-01	-5.525	2.98562	-1.1	-93.982	-84.345	OC1=C(NC2=NC3=C(C=CC=C3)C(NCC4=CC=CO4)=N2)C=CC=C1	1.928	0	0.954	332.4	24787075
MLS000693481-01	-6.175	0.668397	-1.1	-90.712	-84.588	CC1=C(OCC(=O)NC2CCCCC2)C=C(C(Cl)=C1)S(=O)(=O)N3CCN(CC3)C4=NC=CC=C4	1.692	0	0.989	507	24786085
MLS000695202-01	-6.225	0.59571	-1.2	-83.723	-61.185	CC1=CC(C)=NN1C2=NN=C(N=N2)N3CCN(CC3)C4=CC=CC=C4	4.449	0	0.963	336.4	24817341
MLS000696323-01	-5.625	2.37156	-1.1	-99.114	-96.061	CCC(=O)N(C(C)C)C1=C(NC(C)C)C(=O)C2=C(C=CC=C2)C1=O	4.449	0	0.979	328.4	24817571
MLS000696348-01	-4.675	21.1366	-3	-76.394	-57.336	ClC1=NSC(NC(=O)C2=CC=CC=C2)=C1C#N	4.955	0.066	0.936	263.7	24824381
MLS000697052-01	-5.125	7.49954	-2.1	-105.767	-95.441	CC1CCCCN1S(=O)(=O)C2=CC=C(C=C2)C(=O)NC3=C(C=CC=C3)C4=NC5=C(N4)C=CC=C5	2.533	0	0.957	474.6	17514493
MLS000698051-01	-6.025	0.944136	-1.1	-100.749	-99.694	N=C1C=CN(CC(=O)C2=CC=C(C=C2)C3=CC=CC=C3)C=C1	3.512	0	0.98	288.3	24786766
MLS000698458-01	-5.625	2.37156	-2.3	-100.739	-86.986	CC1=C2C(=NN1C3=CC=C(C)C=C3)C(Cl)=NN=C2C	0.5	0.053	0.85	272.7	22412087
MLS000699189-01	-5.275	5.30927	-1.1	-102.877	-94.159	BrC1=CC=C(C=C1)C2=CSC(NNC(=O)C3=CC=CO3)=N2	4.955	0	0.955	364.2	24786784
MLS000699722-01	null	null	4	18	18.314	CC(=O)NC1=CC=C(C=C1)C(\C)=N\NC(=O)C2=CC=C(C=C2)C3=CC=CC=C3	4.955	0.052	0.757	371.4	24786955
MLS000700112-01	-5.175	6.68397	-1.1	-106.702	-98.787	BrC1=CC(=CC=C1)C(=O)NC2=CC=C(C=C2)C(=O)OC[C@@H]3CCCN4CCCC[C@H]34	4.955	0.001	0.935	471.4	22412406
MLS000700241-01	null	null	4	21.164	-2.903	CNC(=O)OC1=CN2C=C(N=C2C=C1)C3=CC=CC(OC(=O)NC)=C3	4.955	0.265	0.525	340.3	22400493
MLS000700518-01	-4.925	11.886	-2.2	-67.84	-56.944	CC1=CC=C(NC(=O)CC2SC(NC3CCCCC3)=NC2=O)C=C1	3.132	0.009	0.868	345.5	22412825
MLS000700530-01	-6.075	0.841462	-1.2	-73.577	32.409	CN1C(\N=N\C2=CC=CC=C2)=NC3=C1C=CC=C3	3.99	0.003	0.921	236.3	22412819
MLS000701140-01	-5.625	2.37156	-1.1	-87.759	-91.738	CCOC(=O)C1=C(C)NC2=C1C3=C(C=CC=C3)C(=O)C2=O	1.21	0	0.985	283.3	22404392
MLS000701204-01	-4.725	18.838	-3	-58.352	-47.726	CCC1CCC2=C(NC3=C(C=CC=C3)C2=O)O1	4.504	0.001	0.925	229.3	22414563
MLS000701214-01	null	null	4	0	21.551	CN(CC1=CN(C)N=C1C)C(=O)CC23CC4CC(CC(C4)C2)C3	null	null	null	315.5	22414134
MLS000701716-01	-5.675	2.11366	-1.3	-103.532	-102.842	CCOC1=C(OCC)C(Cl)=CC(CNC(C)C(O)C2=CC=CC=C2)=C1	2.248	0.542	0.997	363.9	22411901
MLS000701955-01	-5.575	2.66094	-1.1	-100.363	-92.96	CCOC(=O)C(C)C(\C)=N\N=C(/N)S	2.406	0	0.981	217.3	22405309
MLS000701989-01	-4.975	10.5934	-2.4	-46.907	-40.002	C=CC[C@H]1CC(CC2=CC=CC=C2)=C[C@H](CC=C)N1	2.406	0.237	0.834	253.4	22405070
MLS000702567-01	null	null	4	-30.694	-23.495	CCOC(=O)CN1C2=C(CCC2)C(=N)C3=C1CCCC3	1.288	0.502	0.809	274.4	22413682
MLS000702605-01	-4.975	10.5934	-2.1	-91.482	-86.217	CCCN1C2=C(CCC2)C(=N)C3=C1CCCC3	2.406	0	0.968	230.3	22413504
MLS000702712-01	-4.675	21.1366	-3	-61.599	-49.818	CC1CC(S)=NC2=C(C=CC=C2)N1C(=O)NC3=CC=CC=C3	4.955	0.258	0.983	311.4	22401953
MLS000702748-01	-4.875	13.3363	-2.2	-76.773	-59.604	C(NC1=NCCN1)C2=C(SC3=C4C=CC=CC4=CC=C3)C=CC=C2	3.192	0.021	0.825	333.4	22411930
MLS000702810-01	-5.475	3.34992	-1.3	-98.951	-94.903	CN1C2CCC1\C(=C\C3=NC=CC=C3)C(=O)\C2=C/C4=NC=CC=C4	4.955	0.476	0.994	317.4	22413166
MLS000702892-01	-5.775	1.67894	-1.1	-104.867	-94.071	C(CN1CCOCC1)NC2=C3C=C4C=CC=CC4=CC3=NC=C2	1.509	0	0.983	307.4	22412151
MLS000703715-01	-4.675	21.1366	3	40.197	35.367	CC1=CC=C(C=C1)S(=O)(=O)NC2=CC(=O)NC(SCC(=O)NC3=CC(C)=CC=C3)=N2	4.955	0.067	0.732	444.5	24784811
MLS000704225-01	-6.075	0.841462	-1.2	-83.471	-61.26	CC1=NN(C(C)=C1Br)C2=NN=C(NCC3=CC=CC=C3)N=N2	3.132	0.001	0.939	360.2	22405278
MLS000704380-01	-6.775	0.167894	-1.1	-105.464	-99.753	CCCCCSC1=C(OC)C=C(C(CNC)C(C)C)C(O)=C1	2.121	0	0.998	325.5	22415089
MLS000704685-01	-4.675	21.1366	-3	-121.499	-91.951	CCOC1=CC=C(NS(=O)(=O)C2=C(Cl)C=C(C)C(OCC(N)=O)=C2)C=C1	4.955	0.006	0.884	398.9	22414077
MLS000704769-01	-4.725	18.838	-2.4	-42.801	-29.417	FC1=CC=C(C=C1)C2=NN3C(NC4=C(CCC4)C3=O)=C2	4.095	0.006	0.883	269.3	22412303
MLS000705052-01	-5.275	5.30927	-1.1	-102.936	-94.903	CCOC1=CC=C(C=C1)C2N3C(=O)C(SC3=NC(C)=C2C(=O)NC4=CC=CC=C4)=CC5=CC(OCC(O)=O)=CC=C5	3.627	0	0.964	569.6	24797691
MLS000705141-01	-5.375	4.2173	-1.1	-100.728	-88.587	CCOC(=O)C1=C(CN(C)C)N(C2=C1C=C(O)C(Br)=C2)C3=CC=C(C)C=C3	1.826	0	0.976	431.3	22413053
MLS000705894-01	-4.675	21.1366	-3	-131.475	-93.458	CC1=CC2=C(C3=C(N2)C=CC=C3)C(C)=N1	4.955	0.006	0.88	196.2	22403718
MLS000705896-01	-4.975	10.5934	-2.2	-72.169	-68.926	COC1=CC(OC)=C(C=C1)C2=[N+](C)CCN3C=CC=C23	3.065	0	0.955	271.3	22404974
MLS000706739-01	-5.275	5.30927	2.1	117.199	30.603	COC1=CC(OC)=C(OC)C=C1C(=O)N2CCCC2	3.929	0	0.971	265.3	24808484
MLS000707013-01	-5.425	3.75868	-1.2	-65.834	-57.529	FC(F)(F)C1=CC=C(C=C1)N2N=NC3=C(C=CC=C3)C2=N	4.955	0	0.972	290.2	24824333
MLS000708031-01	-5.125	7.49954	-2.2	-72.919	-69.293	C(CC1=CC=CC=C1)NC2=NC(=CS2)C3=NC=CC=C3	3.99	0	0.964	281.4	24807929
MLS000708194-01	-5.325	4.73189	-1.1	-114.605	-104.257	CC1=CC2=C(OC(=O)N2CCOC3=C(C)C=CC=C3)C=C1	4.095	0	0.967	283.3	24796338
MLS000708335-01	-4.775	16.7894	-3	-52.903	-43.779	COCCNC1=C2CCCCC2=C(C#N)C3=NC4=C(C=CC=C4)N13	4.504	0.011	0.86	320.4	24809531
MLS000708698-01	-4.975	10.5934	-2.2	-71.398	-67.931	CCC(C)NC(=O)C1=C(NC(=O)C2COC3=C(O2)C=CC=C3)C=CC=C1	2.406	0	0.975	354.4	24789382
MLS000708861-01	null	null	4	-42.795	-26.201	CCN1C(=N)N(CC(O)C2=CC=CS2)C3=C1C=CC=C3	4.955	0.208	0.556	287.4	24803330
MLS000709005-01	null	null	4	20.305	20.712	CC1CCCCN1C2=C(C=C(N)C=C2)C(N)=O	3.065	0.276	0.482	233.3	24787040
MLS000709658-01	-5.475	3.34992	-1.1	-89.333	-80.865	CC1(C)CC2=C(C=CC=C2)C3=NNC(=O)C3=N1	2.333	0	0.973	227.3	24807765
MLS000709814-01	-4.975	10.5934	-2.1	-90.711	-84.4	CC1=CC=C(CN2C3CCCC2CC(C3)NC(=O)NC4=CC(F)=CC=C4)C=C1	2.406	0.005	0.892	381.5	24796573
MLS000710026-01	null	null	4	0	-0.343	COC1=C(OC)C=C(C=C1)C2=NN=C(SCC3=NC=CC=C3)C=C2	null	null	null	339.4	24808855
MLS000710077-01	-5.225	5.9571	-2.1	-107.347	-94.027	CC1=NC2=C(C=CC(F)=C2)N1C3CCN(CC3)C(=O)C4=C(F)C=CC=C4F	1.862	0	0.952	373.4	24820941
MLS000710716-01	-5.175	6.68397	-1.1	-82.447	-85.307	CC1=CC2=C(C=C1)N=C(C)C=C2NC3=CC=C(C=C3)[N+]([O-])=O	4.955	0	0.979	293.3	24809724
MLS000710762-01	-5.875	1.33363	-1.1	-98.532	-96.415	CCOC(=O)C1=C(NC(=O)C[N+]2=CC=C(C=C2)N(C)C)SC(C)=C1C	1.885	0	0.995	362.5	24809452
MLS000710946-01	-5.225	5.9571	-2.2	-61.556	-54.63	CCOC(=O)C1=CC=C(C=C1)N=C(S)N2CCN(CCNC3=CC(=O)CC(C)(C)C3)CC2	2.473	0.009	0.867	458.6	24811335
MLS000711767-01	-5.325	4.73189	-1.2	-71.107	-58.926	O=C(NC1CCCCC1)C(N(CCCN2CCOCC2)C(=O)C3=CC=C(N3)C4=CC=CC=C4)C5=CC=CS5	4.955	0.041	0.943	534.7	24780391
MLS000711806-01	null	null	4	23.015	22.613	S1C=CC=C1C2=CN3C=CC4=C(C=CC=C4)C3=N2	4.955	0.123	0.655	250.3	24801244
MLS000712395-01	-6.325	0.473189	-1.1	-99.555	-95.815	CC(CCC1=CC=CC=C1)NCC(O)C2=CC(=CC=C2)[N+]([O-])=O	2.406	0	0.989	314.4	24807345
MLS000712835-01	-5.575	2.66094	2.4	44.519	46.297	O=C(N\N=C\C1=NC=CC=C1)C2=CC=CS2	2.406	0.581	0.979	231.3	24802930
MLS000713293-01	-5.375	4.2173	-2.3	-116.892	-98.439	CC1=CC=C(C=C1)C2=C(O)C(CN3CCCCC3)=CC(CN4CCCCC4)=N2	1.627	0.731	0.951	379.5	24800869
MLS000714063-01	-5.425	3.75868	1.2	31.157	26.14	OC(=O)\C=C\C1=CC(NC(=O)C2=CC=C(Cl)C=C2)=CC=C1	2.72	0	0.944	301.7	24784537
MLS000714167-01	-6.125	0.749954	-1.1	-103.458	-100.116	C\C(=N/NC1=C2C=CC=CC2=NC(=N1)C3=C(O)C=CC=C3)C4=CC=CC=C4	3.192	0	0.996	354.4	24800963
MLS000714181-01	-5.725	1.8838	1.2	36.096	36.51	OC(=O)C1=CC(NC(=O)\C=C\C2=CC=CC=C2)=CC=C1	4.955	0.048	0.911	267.3	24800986
MLS000714271-01	-5.425	3.75868	2.2	39.177	39.497	CC1=CC(NC(=O)CN(C2=CC=C(F)C=C2)S(C)(=O)=O)=CC=C1	0.7	0.045	0.771	336.4	24801070
MLS000714381-01	-4.675	21.1366	-3	-105.717	-85.214	CCOC(=O)C1=C(CN(C)C)N(C2=C1C=C(O)C(Br)=C2)C3=CC=CC=C3	4.955	0	0.995	417.3	24802358
MLS000714525-01	-4.675	21.1366	-3	-122.314	-97.376	CCCCC(=O)NC(C1=CC=CS1)C2=C(O)C3=C(C=CC=N3)C(Cl)=C2	4.955	0.002	0.947	374.9	24803384
MLS000714579-01	-4.825	14.9636	-3	-65.932	-57.04	ClC1=CC=C(C=C1)S(=O)(=O)N2CCC(CC2)C(=O)NCC3=CC=CS3	4.095	0	0.965	398.9	24789655
MLS000714612-01	-5.575	2.66094	-1.1	-105.495	-100.324	CCOC(=O)C1=C(CNC2=CC=NC=C2)N(C)C3=C1C=C(O)C(Br)=C3	1.928	0	0.989	404.3	24820936
MLS000714653-01	-5.575	2.66094	1.2	48.488	45.988	CC1=NC(NS(=O)(=O)C2=CC=C(NC(=O)C(C)(C)C)C=C2)=NC=C1	1.111	0	0.959	348.4	24802208
MLS000714664-01	-5.225	5.9571	2.1	120.645	11.254	OC(=O)C1=C(C=C(OC2=CC(NC(=O)C3=CC=C(C=C3)C4=CC=CC=C4)=CC=C2)C=C1)C(O)=O	2.533	0	0.963	453.4	24801699
MLS000714685-01	null	null	4	0	24.834	COC1=CC=C(C=C1)N(CC(=O)NCC2=CC=NC=C2)S(=O)(=O)C3=CC(=C(C)C=C3)[N+]([O-])=O	null	null	null	470.5	24801742
MLS000714687-01	-5.175	6.68397	3	145.432	20.078	O=C(C1CC1)N(CC2=CC=CS2)CC3=NC4=CC=CC=C4C(=O)N3	4.955	0	0.993	339.4	24801743
MLS000714696-01	null	null	4	20	23.086	CC(C)(C)CC(=O)NC1=CC=C(C=C1)S(=O)(=O)N2CCCC2	1.967	0.416	0.729	324.4	24801632
MLS000715346-01	-5.275	5.30927	-1.1	-93.052	-99.074	CCCCC(=O)NC(C1=C(OC)C=CC=C1)C2=C(O)C3=C(C=CC=N3)C=C2	3.99	0.002	0.953	364.4	24800915
MLS000715714-01	-4.675	21.1366	-3	-108.871	-81.86	OC1=C2N=CC=CC2=C(CN3C=CN=C3)C=C1	4.955	0.008	0.873	225.2	24787133
MLS000716019-01	null	null	4	0	2.486	OC(=O)C1=CC=C(C=C1)C2SCC(=O)N2CC3=CC=CO3	null	null	null	303.3	24789727
MLS000716977-01	-5.375	4.2173	-1.1	-114.065	-100.82	CN1CCN(CC1)C2=C3C=CC=CC3=NC(NC4=CC=C(O)C=C4)=N2	1.885	0	0.984	335.4	24808857
MLS000717814-01	null	null	4	-37.804	-23.061	CC(C(=O)C1=CC=C(Br)C=C1)[N+]2=CC=C(NC(C)=O)C=C2	4.955	0.182	0.585	348.2	24806446
MLS000717866-01	-5.775	1.67894	-1.1	-102.085	-94.352	C(CC1=CC=CC=C1)NC2=C3C=C4C=CC=CC4=CC3=NC=C2	4.095	0.002	0.917	298.4	24782671
MLS000718732-01	null	null	4	-12	15.292	O=C(COC1=CC2=C(C=CC=C2)C=C1)NC3=NC=CS3	3.065	0.115	0.697	284.3	24804585
MLS000718813-01	-5.775	1.67894	-1.1	-122.122	-97.087	COC1=C(OC)C=C(C=C1)C2=C3N=CC(C#N)=C(N)N3N=C2C	0.9	0	0.965	309.3	24780163
MLS000721149-01	-5.175	6.68397	-1.1	-110.408	-102.556	CC(C)C(=O)NC1=C(C=C(O1)C2=CC=CC=C2)C#N	4.955	0.004	0.9	254.3	24818943
MLS000721405-01	-5.525	2.98562	-1.1	-104.389	-98.632	CC1=CC=C(CNCC(O)(C2=CC=CC=C2)C3=CC=C(Cl)C=C3)C=C1	3.065	0	0.967	351.9	24820994
MLS000722351-01	-5.525	2.98562	-1.1	-104.721	-102.12	[O-][N+](=O)C1=CC=C(NC(=O)NC2=NC(=CS2)C3=CC=C(Cl)S3)C=C1	3.512	0	0.979	380.8	22402326
MLS000722913-01	-5.275	5.30927	-1.1	-109.364	-96.7	[O-][N+](=O)C1=CC=C(O1)\C=C\C=C2/SC(S)=NC2=O	2.72	0.001	0.94	282.3	24823295
MLS000723492-01	-5.275	5.30927	-1.1	-116.373	-104.884	CCOC(=O)C1=C(C)NC(=O)CC1C2=C(Br)C=C(OC)C(OC)=C2	4.955	0	0.958	398.2	24782701
MLS000723644-01	-5.175	6.68397	-1.1	-102.325	-95.457	COC1=C(C=C(\C=N\NC2=NC(=NC(NC3=CC=CC=C3)=N2)N4CCCC4)C=C1)[N+]([O-])=O	4.955	0	0.983	434.5	24811764
MLS000723891-01	-5.825	1.49636	-1.1	-95.029	-91.207	CCN(CC)CCN1C(NC2=C(C=CC=C2)C1=O)C3=CC=C(Br)C=C3	1.967	0	0.997	402.3	24782806
MLS000724369-01	-5.025	9.44136	-2.1	-91.597	-85.071	O=C1NC(=O)\C(N1)=C/C2=CC=C(O2)N3CCOCC3	2.333	0.034	0.993	263.2	24810896
MLS000724397-01	-5.725	1.8838	-1.1	-101.796	-101.677	CCOC1=CC=C(NC2=NC3=C(C=CC=C3)C(NCC4CCCO4)=N2)C=C1	4.955	0	0.986	364.4	24783166
MLS000724686-01	-6.275	0.530927	-1.1	-94.265	-95.441	CCOC(=O)C1CCN(CC1)C(=O)C2=C(C)OC3=C2C(=O)C4=C(C=CC=C4)C3=O	2.048	0	0.995	395.4	17515707
MLS000724933-01	null	null	4	-21.739	-11.033	CC1=CC(CSC2=NN3C(S2)=NN=C(C)C3=O)=CC=C1	0.6	0.412	0.328	304.4	17515612
MLS000727794-01	-5.275	5.30927	-1.1	-114.818	-101.565	CCOC(=O)C1=C(N(N=N1)C2=NON=C2N)C3=CC=C(Cl)C=C3	1.967	0	0.985	334.7	24810157
MLS000727795-01	-5.575	2.66094	-1.1	-99.355	-98.793	CCOC(=O)C1=C(N(N=N1)C2=NON=C2N)C3=CC=C(Br)C=C3	3.132	0	0.991	379.2	24810395
MLS000728083-01	-6.275	0.530927	1.2	33.54	36.372	O=C(NN1C(=O)C2C3C=CC(C2C1=O)C34CC4)C5=CN=CC=C5	4.955	0.011	0.859	309.3	24811371
MLS000728515-01	-5.775	1.67894	-1.3	-102.529	-96.678	C[C@@H]1C[C@H]2OC(=O)C(=C)[C@H]2[C@H](OC(=O)CC(=O)O[C@H]3[C@H]4[C@@H](C[C@@H](C)[C@@H]5C=CC(=O)[C@@]35C)OC(=O)C4=C)[C@@]6(C)[C@H]1C=CC6=O	2.253	0.283	0.988	592.6	26725274
MLS000728797-01	-5.075	8.41462	-2.1	-96.26	-88.592	FC(F)C1=CC(=NC2=C(C=NN12)C(=O)N3CCCCC3C4=CN=CC=C4)C5=CC=CC=C5	3.929	0	0.953	433.5	24811520
MLS000728802-01	-5.325	4.73189	-1.1	-103.026	-97.269	[O-][N+](=O)C1=CC=CN(CC2=C(Cl)C=C(F)C=C2)C1=O	1.885	0.02	0.963	282.7	24811428
MLS000729132-01	-5.725	1.8838	-1.1	-98.282	-93.039	CC1=CC=C(C=C1)C2=NC3=C(C=NN3C(=C2)C(F)(F)F)C(=O)N4CCCCC4C5=CN=CC=C5	4.955	0	0.988	465.5	24781638
MLS000729199-01	-5.775	1.67894	-1.1	-113.5	-99.242	CC(C)N1C(CC(=O)NC2=CC=CC=C2)C(=O)N(CC3=CC=CO3)C1=S	4.045	0	0.984	371.5	24814642
MLS000729756-01	-5.175	6.68397	-1.1	-94.094	-88.728	COC1=CC=C(C=C1)C(N(CC2=CC=CO2)C(=O)CC3NC(=O)NC3=O)C(=O)NC4=CC=C(C=C4)C(C)C	3.572	0	0.975	518.6	24782909
MLS000730255-01	null	null	4	-8.432	-5.839	CC(=O)C1=CC=C(NC(=O)C2=NOC3=C2CCC3)C=C1	3.192	0.768	0.597	270.3	24785492
MLS000730709-01	null	null	4	-29.267	-17.722	CCCN(CCC)CCCNC(S)=NC1=CC2=C(C=C1)N=C(C=C2C)N3CCCC3	4.955	0.23	0.532	427.6	24814141
MLS000732297-01	-5.225	5.9571	-1.2	-45.529	-40.441	CN1C=C(CN2CCCC(CO)(CC3=CC=CC=C3)C2)C=N1	4.504	0.007	0.877	299.4	24783418
MLS000732385-01	-5.325	4.73189	-2.2	-70.354	1.471	CCCN1CCC(CC1)NCC2=CN(C)N=C2C3=CC=C(OC4=CC=CC=C4)C=C3	3.512	0	0.986	404.5	24798674
MLS000732463-01	-4.975	10.5934	-2.1	-103.154	-98.229	COC1=CC=C(C=C1)N2C=C(CNC3CCN(C)CC3)C(=N2)C4=CC(F)=CC=C4	2.72	0	0.95	394.5	24780068
MLS000733406-01	-5.275	5.30927	-1.1	-104.131	-96.263	CN1N=C(CCC1=O)C(=O)N2CCC3=C(NC4=C3C=CC=C4)C2C5=C(Cl)C=CC=C5	2.333	0	0.957	420.9	24799837
MLS000734222-01	-6.275	0.530927	1.4	19.5	20.901	CN(CC1=CC=C(C)O1)C(=O)C2=NOC(COC3=C(Cl)C=C(F)C=C3)=C2	4.955	0.01	0.861	378.8	24800051
MLS000734259-01	-5.275	5.30927	2.4	37.331	2.912	CC1=C(CNC(=O)CC2N(CC3=C(Cl)C=CC=C3F)CCNC2=O)C=CC=C1	2.333	0.074	0.751	403.9	24800815
MLS000734266-01	-4.775	16.7894	-3	-85.187	-68.001	ClC1=CC(CN2C[C@@H]3C[C@H](N4CCC[C@@]34C2=O)C5=C6C=CC=NC6=CC=C5)=CC=C1	4.095	0.002	0.914	417.9	24783837
MLS000734282-01	-5.475	3.34992	-1.1	-106.404	-90.743	COC1=CC=C(C=C1)N2C=C(CNCCCN3C=CN=C3)C(=N2)C4=C(Cl)C=CC=C4	3.512	0.001	0.928	421.9	24800378
MLS000734327-01	-4.625	23.7156	-3	-70.927	-51.877	COC1=CC(OC)=C(C=C1)C(=O)C2CCCN(CC3=NC(C)=CC=C3)C2	4.955	0.001	0.93	354.4	24798521
MLS000734809-01	-6.025	0.944136	-1.1	-103.909	-99.902	COC1=CC2=C(OCC(=C2)[C@@H]3C[C@H]4CN(C(=O)[C@]45CCCN35)C6=CC=CC=C6)C=C1	3.132	0	0.993	402.5	24798785
MLS000735381-01	-4.825	14.9636	-2.1	-101.656	-90.861	CC1=C(CN2C[C@@H]3C[C@H](N4CCC[C@@]34C2=O)C5=CNN=C5C6=CC=CC=C6)C=CC=C1	4.095	0.001	0.927	412.5	24798374
MLS000735387-01	-4.825	14.9636	-2.1	-111.806	-89.644	CC1=CNC(CCNCC2=CN(N=C2C3=CC=C(F)C=C3)C4=CC=C(C)C=C4)=N1	2.533	0	0.97	389.5	24800740
MLS000735579-01	-5.875	1.33363	1.2	28.886	23.261	COC1=CC(CN(C)C(=O)CCC2=NN=C(O2)C3=CSC=C3)=CC=C1	4.955	0.008	0.87	357.4	24786314
MLS000735996-01	-5.475	3.34992	2.4	36	29.188	CC1=C(SC(=N1)C2=CC=C(C)C=C2)C(O)=O	0.5	0.518	0.382	233.3	24818915
MLS000736677-01	-5.275	5.30927	-2.1	-111.081	-94.271	CCOC1=CC=C(NC(=O)C2=C(O)C=C3C=CC=CC3=C2)C=C1	1.66	0	0.977	307.3	26665169
MLS000736943-01	null	null	4	-21.741	-9.367	CC1=CC2=C(C=C1C)N=C(N2)\C=C\C3=NC4=C(N3)C=C(C)C(C)=C4	4.955	0.311	0.443	316.4	26666814
MLS000737206-01	null	null	4	-23.661	-13.467	CN1C2=C(NC(SCCN3CCCC3)=N2)C(=S)N(C)C1=O	4.095	0.51	0.541	325.5	26664630
MLS000737251-01	-4.825	14.9636	-3	-62.388	-57.334	NC(=S)C1=CN(C2OC(CO)C(O)C2O)C3=C1C(N)=NC=N3	4.095	0	0.999	325.3	26666751
MLS000737368-01	-6.325	0.473189	-1.1	-111.68	-98.759	ClC1=C(C=CC(=C1)C(=O)NC2=CC=C(C=C2)C3=NCCN3)C(=O)NC4=CC=C(C=C4)C5=NCCN5	1.21	0	0.994	487	26666792
MLS000737369-01	-6.625	0.237156	-1.1	-98.506	-99.683	[O-][N+](=O)C1=C(C=CC(=C1)C(=O)NC2=CC=C(C=C2)C3=NCCN3)C(=O)NC4=CC=C(C=C4)C5=NCCN5	1.692	0.04	0.978	497.5	26666791
MLS000737404-01	-6.575	0.266094	-1.1	-93.484	-95.75	COC1=CC2=C(C=C1)N=C3C=C(Cl)C=CC3=C2NC4=C(C)C=C(O)C(=C4)C(C)C	3.512	0	0.989	406.9	26664517
MLS000737411-01	-6.725	0.18838	-1.1	-92.592	-91.032	CCN1CCC(CC1)NC2=C3C=CC(Cl)=CC3=NC=C2	4.504	0	1	289.8	26664261
MLS000737665-01	-5.725	1.8838	-1.1	-102.372	-100.878	CC1=NC2=C(C=C(NC(=O)\C=C\C3=C(Cl)C=CC=C3)C=C2)C(N)=C1	4.955	0	0.963	337.8	26665826
MLS000737975-01	-5.775	1.67894	-1.1	-93.632	-69.658	OC1=CC=C(NC2=C3C=CC(Cl)=CC3=NC=C2)C=C1	4.955	0	0.956	270.7	26664464
MLS000738149-01	-5.825	1.49636	-1.1	-102.421	-101.105	CC1=C(NC(=O)C2=C(O)C=C3C=CC=CC3=C2)C=C(Cl)C=C1	2.72	0	0.999	311.8	26665853
MLS000738166-01	-5.325	4.73189	-1.1	-110.145	-102.578	CC1(O[C@@H]2C[C@H]3[C@@H]4CCC5=CC(=O)C=C[C@]5(C)[C@@]4(F)[C@@H](O)C[C@]3(C)[C@@]2(O1)C(=O)CO)C6=CC=CC=C6	2.72	0	0.974	496.6	26664353
MLS000738223-01	-5.525	2.98562	-1.1	-105.685	-95.669	CC1(C)N=C(N)N=C(N)N1C2=CC(Cl)=C(OCCCOC3=CC=CC=C3)C=C2	4.449	0	0.974	401.9	26664596
MLS000755134-01	null	null	4	-28.55	31.535	CN(C)C1=C(C#N)C(NC2=CC=C(O)C=C2)=NC=C1	3.132	0.281	0.506	254.3	24819544
MLS000755834-01	-4.675	21.1366	-3	-62.561	-48.764	CCOC(=O)C(=CC1=CC=C(C=C1)N2C=CN=C2)C(=O)OCC	4.955	0.001	0.94	314.3	24820724
MLS000756458-01	-5.875	1.33363	-1.1	-98.008	-99.27	[O-][N+](=O)C1=CC2=C(C=C1)N=CC=C2NC3=CC(=C(C=C3)C(=O)NC4=CC=C(NC5=CC=NC=C5)C=C4)[N+]([O-])=O	2.253	0	0.955	521.5	26666154
MLS000757046-01	-6.825	0.149636	-1.1	-100.227	-96.925	OC(C1CCCCN1)C2=CC(=NC(=C2)C3=CC=C(C=C3)C(F)(F)F)C(F)(F)F	1.788	0	0.988	404.3	26665306
MLS000757047-01	-5.875	1.33363	-1.1	-99.486	-101.076	CCO.NC1=NC2=C(C=C(SC3=CC4=C(C=CC=C4)C=C3)C=C2)C(N)=N1	1.826	0	0.963	318.4	26667298
MLS000757231-01	-5.125	7.49954	-3	-131.203	55.6	CN(C)C1=NC(SS1)=NC2=CC(Cl)=CC=C2	4.955	0.291	0.913	271.8	26665040
MLS000758537-01	null	null	4	0	7.511	NC1=NC2=C(C3=C(NC=C3)C=C2)C(N)=N1	null	null	null	199.2	26665269
MLS000759655-01	-6.225	0.59571	-1.2	-61.607	-54.764	OC1=CC(=O)C(=CNNC2=C3C=CC(Cl)=CC3=NC=C2)C=C1	4.955	0	0.966	313.7	26661621
MLS000759699-01	-5.575	2.66094	-1.1	-100.826	-96.308	OC(=O)C1=CC=C(N\N=C\C2=CN(N=C2C3=CC=CS3)C4=CC=CC=C4)C=C1	3.929	0	0.987	388.4	24837024
MLS000759852-01	-5.275	5.30927	-3	-47.857	-39.464	CCN(CC)CCNC(=O)C1=CC=C(NC(=O)C2=CC(=C(Cl)C=C2)S(=O)(=O)N3CCCCCC3)C=C1	3.065	0.865	0.818	535.1	26724228
MLS000759877-01	-4.725	18.838	-3	-121.578	-98.359	OC1=C(C=CC=C1)C(NC2=NC=CS2)C3=C(O)C4=C(C=CC=N4)C=C3	4.504	0	0.964	349.4	26670615
MLS000760132-01	-4.875	13.3363	-2.1	-104.552	-90.014	CC1=C(C2=C(NC(=NC2=O)C3=NC=CC=C3)S1)C4=CC=CC=C4	3.065	0	0.963	319.4	24837768
MLS000760157-01	-5.075	8.41462	-2.1	-98.123	-90.947	COC1=CC2=C(C=C1)C=CC(O)=C2CN3CCC(=CC3)C4=CC=CC=C4	3.132	0	0.969	345.4	24838104
MLS000760214-01	-5.375	4.2173	-1.1	-120.291	-104.729	FC1=C(C=CC=C1)\N=C(/S)N2CCN(CC2)S(=O)(=O)C3=CC4=C(C=CC=C4)C=C3	1.66	0	0.989	429.5	26670104
MLS000760926-01	-5.125	7.49954	-2.1	-105.392	-98.709	OC1=CC(=CC=C1)C(NC2=NC=CS2)C3=C(O)C4=C(C=CC=N4)C=C3	3.572	0	0.972	349.4	24841366
MLS000760988-01	null	null	4	-32.322	-21.777	ClC1=C(C=C(C=C1)C(=O)NC2=CN=CC=C2)S(=O)(=O)N3CCC4=C3C=CC=C4	4.955	0.083	0.708	413.9	24833422
MLS000761043-01	-5.175	6.68397	-1.2	-84.949	-76.803	COC1=C(NC(C)C(=O)NC2=CC(=CC=C2)C#N)C=C(C=C1)S(=O)(=O)N(C)C	4.449	0.001	0.939	402.5	24833861
MLS000761207-01	-4.825	14.9636	-3	-63.247	-52.17	C1=CC=C(C=C1)CN2C(=O)C3=CC=CC=C3C(=N2)C(=O)NC4=CC=C(C=C4)S(=O)(=O)NC5=NC=CC=N5	4.504	0.003	0.904	512.5	26661371
MLS000761418-01	-5.675	2.11366	-1.1	-95.618	-99.151	CC(C)CCNC(=O)C1=CC(=CN(CCC(C)C)C1=O)C(=O)C2=C(O)C=CC(F)=C2	2.847	0	0.987	416.5	24833406
MLS000762857-01	-5.025	9.44136	-2.1	-85.932	-80.904	CCCCNC1=NC2=C(C3=C(CN(C)CC3)S2)C(=O)N1C4=CC(Cl)=CC=C4	3.065	0	0.983	402.9	26663938
MLS000762881-01	-4.775	16.7894	-3	-58.086	-46.531	CC(C)C1=NC2=C(C(C)=NN2C(NCC3=NC=CC=C3)=C1)C4=CC=CC=C4	4.095	0.178	0.59	357.5	26663646
MLS000762913-01	-5.125	7.49954	-1.1	-95.238	-90.833	CCCCCNC1=NC2=C(C3=C(CN(C)CC3)S2)C(=O)N1C4=CC(Cl)=CC=C4	4.449	0	0.983	417	26664216
MLS000763058-01	-4.825	14.9636	-2.1	-108.205	-92.549	CC(C)CN(CC(C)C)CC1=CC(=O)OC2=C1C=C3CCCCC3=C2	3.297	0	0.972	341.5	26663935
MLS000763304-01	-4.675	21.1366	-3	-51.53	-37.457	COC1=CC(N2C(S)=NN=C2C3=NNC=C3)=C(OC)C=C1	4.955	0.014	0.846	303.3	26662875
MLS000764680-01	-5.175	6.68397	-1.1	-99.847	-94.178	CC1CCN(CC1)C2=C(C=C(NC(=O)C3=CC=C(C=C3)C#C)C=C2)C(N)=O	3.192	0	0.985	361.4	24821308
MLS000765103-01	-5.375	4.2173	-1.1	-109.878	-97.736	COC1=CC=C(C=C1)C2=CSC3=C2C(Cl)=NC=N3	2.253	0	0.99	276.7	24806207
MLS000765104-01	null	null	4	0	5.626	CCCC(=O)NC1=C(C(=O)NC2=NC=CC=C2)C3=C(CCCC3)S1	null	null	null	343.4	24806206
MLS000766095-01	-5.575	2.66094	1.2	44.833	46.28	COC1=C(OC)C=C2CN(CCC2=C1)C(=O)C3=CC=CO3	3.929	0.002	0.922	287.3	24808583
MLS000766129-01	-5.325	4.73189	-2.1	-102.988	-98.165	CC1=CC(N2C(SC=C2C3=CC=C(Br)C=C3)=NC(=O)C4=C(F)C=CC=C4)=C(C)C=C1	1.509	0.002	0.916	481.4	26664825
MLS000766132-01	-6.125	0.749954	-1.1	-95.622	-39.394	[O-][N+](=O)C1=CC2=C(C=C1)N=CC=C2NC3=CC=C(C=C3)C(=O)NC4=CC=C(NC5=CC=NC=C5)C=C4	4.955	0	0.988	476.5	26664726
MLS000766157-01	-6.575	0.266094	-1.1	-90.432	-92.492	NC1=CC2=CC=NC=C2C3=C1C=CC=C3	3.065	0	0.967	194.2	26664788
MLS000766166-01	-5.275	5.30927	-1.1	-101.797	-97.285	COC1=CC2=C(N=C(C=C2)C3=CC=C(Cl)C=C3)C(NC4CCCCC4O)=C1	3.132	0	0.989	382.9	26664863
MLS000766212-01	-5.575	2.66094	-2.1	-88.989	-22.586	O=C(NC1=CC(=CC=C1)C2=NC3=C(N2)C=CC=C3)C4=CC=C(C=C4)C(=O)NC5=CC(=CC=C5)C6=NC7=C(N6)C=CC=C7	3.99	0	0.991	548.6	26732564
MLS000766263-01	-5.175	6.68397	-1.1	-92.467	-83.436	CCC1(OC(=O)CN)C(=O)OCC2=C1C=C3N(CC4=C3N=C5C=CC=CC5=C4)C2=O	4.955	0.001	0.932	405.4	26732561
MLS000766375-01	-5.125	7.49954	-2.1	-101.596	-94.601	CCO[C@H]1OC(=C[C@H]([C@@H]1CCCO)C2=CC=C(C=C2)C(F)(F)F)C(=O)OCC=C	3.572	0	0.969	414.4	24824901
MLS000766436-01	-5.325	4.73189	2.1	114.943	-29.589	CCO[C@H]1OC(=C[C@@H](C2CCCCC2)[C@@H]1CCCO)C(=O)N3CCN(CC4=CC=CC=C4)CC3	3.065	0	0.965	470.6	24824640
MLS000766661-01	-4.875	13.3363	-2.4	-72.137	-53.367	ClC1=CC(=CNNC(=O)C2=CC=NC=C2)C(=O)C=C1	3.132	0.178	0.59	275.7	26661336
MLS000766754-01	-6.275	0.530927	-1.4	-83.073	-67.988	CC(C)NC1=CC=C(NC2=C3C=C4C=CC=CC4=CC3=NC=C2)C=C1	4.955	0.776	0.955	327.4	24825251
MLS000767224-01	-6.675	0.211366	1.2	57.295	68.093	CC1=CC=C(C=C1)C(=O)NN2C(=O)C3C4C[C@@H](C=C4)[C@@H]3C2=O	2.473	0.001	0.922	296.3	26666396
MLS000767881-01	-5.775	1.67894	-1.1	-92.319	-89.532	C(NC1=C2C=CC=CC2=NC(NC3=CC=CC=C3)=N1)C4=CC=CO4	4.955	0	0.961	316.4	26662825
MLS000768346-01	-4.975	10.5934	-2.4	-43.08	-30.68	COC1=CC=C(CNC2=C3NC4=CC=CC=C4C3=NC=N2)C=C1	1.21	0.4	0.88	304.3	26667015
MLS000768379-01	-5.225	5.9571	-1.1	-110.566	-101.391	CC(N1CCN(CC1)C(=O)C2=CC=CO2)C(=O)C3=CNC4=C3C=CC=C4	4.955	0	0.971	351.4	26667007
MLS000768400-01	-5.025	9.44136	-2.1	-86.136	-82.259	CCC(=O)NC(N)=NC1=NC2=C(C=C(C)C(C)=C2)C(C)=N1	3.512	0	0.968	285.3	26665542
MLS000768544-01	-5.075	8.41462	-2.4	-58.118	-47.712	CC1=CC2=C(C=C1)N=C(S2)N3C(=O)CN=C3S	4.955	0.206	0.559	263.3	26671451
MLS000768693-01	-4.875	13.3363	-2.1	-108.76	-91.565	COC1=CC=C(NC2=NC(NCC3=CC=CC=C3)=NC(C)=C2)C=C1	2.253	0.002	0.916	320.4	26666549
MLS000768805-01	-5.075	8.41462	-2.1	-92.749	-80.469	CN1C(=O)NC2=C(N=C(N=N2)C3=CC(Cl)=C(Cl)C=C3)C1=O	4.955	0.029	0.805	324.1	26670842
MLS000769291-01	-5.275	5.30927	-1.1	-96.611	-81.607	CC1=CC=C(\C=N\NC2=NC(NCC3=CC=CC=C3)=NC(C)=C2)C=C1	4.955	0	0.969	331.4	26665520
MLS000769500-01	-5.175	6.68397	-2.1	-100.258	-92.505	CC1=C(OC2=C3C=CC=CC3=NC(=N2)C4=NC=CC=C4)C=CC=C1	2.847	0	0.973	313.4	26663664
MLS000769507-01	-4.875	13.3363	-2.1	-97.87	-85.031	FC1=CC=C(OC2=C3C=CC=CC3=NC(=N2)C4=NC=CC=C4)C=C1	3.512	0.006	0.883	317.3	26663861
MLS000769517-01	-5.125	7.49954	-2.1	-88.834	-89.866	CC1=CC(OC2=C3C=CC=CC3=NC(=N2)C4=CC=NC=C4)=CC=C1	2.253	0	0.964	313.4	26663814
MLS000769533-01	-5.125	7.49954	-2.1	-88.826	-91.624	O(C1=CC=CC=C1)C2=C3C=CC=CC3=NC(=N2)C4=NC=CC=C4	2.72	0.005	0.889	299.3	26663666
MLS000769536-01	-5.525	2.98562	-1.2	-61.636	-45.945	COC1=CC=C(OC2=C3C=CC=CC3=NC(=N2)C4=NC=CC=C4)C=C1	4.955	0.011	0.857	329.4	26663825
MLS000769540-01	-5.375	4.2173	-1.1	-100.181	-83.776	CCCOC1=CC=C(OC2=C3C=CC=CC3=NC(=N2)C4=CC=NC=C4)C=C1	2.406	0.001	0.927	357.4	26663665
MLS000769548-01	-5.125	7.49954	-2.1	-87.902	-84.223	CC1=CC(OC2=C3C=CC=CC3=NC(=N2)C4=NC=CC=C4)=CC=C1	4.449	0	0.976	313.4	26663832
MLS000769550-01	-4.875	13.3363	-3	-41.402	-33.152	COC1=CC=C(NC2=NC(=O)\C(S2)=C\C3=CC=CO3)C=C1	3.132	0.139	0.635	300.3	26671584
MLS000769724-01	-5.375	4.2173	-2.4	-91.178	-67.821	OC(CNCCC1=CC=CC=C1)COC2=CC=C(OCC(O)CNCCC3=CC=CC=C3)C=C2	1.21	0.621	0.884	464.6	26669374
MLS000769739-01	-6.025	0.944136	-1.4	-83.946	-76.5	COC1=C(OC)C=C(C=C1)C2CC(=NN2C(=O)C3=CC=CO3)C4=CC=CS4	3.929	0.599	0.98	382.4	26669344
MLS000769837-01	-4.675	21.1366	-3	-78.795	-56.382	CC1=CC=C(OC2=C3C=CC=CC3=NC(=N2)C4=NC=CC=C4)C=C1	4.955	0.009	0.866	313.4	26665891
MLS000769840-01	-5.325	4.73189	-1.1	-103.161	-94.758	C(CC1=CC=CC=C1)NC2=C3C=CC=CC3=NC(=N2)C4=NC=CC=C4	2.72	0	0.987	326.4	26665472
MLS000769970-01	-4.875	13.3363	-2.2	-86.395	-68.862	O=C(N\N=C\C1=CC=C(OCC2=CC=CC=C2)C=C1)C3=CC=CO3	2.406	0.001	0.927	320.3	26661935
MLS000770488-01	null	null	4	0	-11.816	CC1=C(COC(=O)\C=C\C2=CC=C(Cl)C=C2)C(C)=NO1	null	null	null	291.7	24825431
MLS000770584-01	-4.875	13.3363	-2.1	-130.511	-102.851	CN(CC(=O)NC1=C(C)C=CC(C)=C1)C(=O)C2=CC3=C(O2)C=CC=C3	3.065	0	0.943	336.4	24836554
MLS000770801-01	-5.125	7.49954	-1.1	-95.579	-92.176	ClC1=CC2=C(C=C1)C(NNC(=O)C3CCCCC3)=CC=N2	4.955	0	0.987	303.8	24841219
MLS000770987-01	-5.125	7.49954	-2.1	-86.692	-83.877	ClC1=C2C=CC=NC2=C(OC(=O)C3=C(Br)C=CC=C3)C(CN4CCOCC4)=C1	4.449	0.002	0.981	461.7	24837610
MLS000770997-01	null	null	4	-41.82	2.498	COC1=CC(=CC(OC)=C1)C(=O)OC2=C3N=CC=CC3=C(Cl)C=C2CN4CCOCC4	2.353	0.058	0.776	442.9	26657802
MLS000771452-01	-4.775	16.7894	-3	-79.225	-64.221	CCOC(=O)C1=C(N=C(N)NC1C2=CC(OC)=C(OCC3=CC=C(Cl)C=C3)C=C2)C4=CC=CC=C4	4.955	0.006	0.885	492	26670349
MLS000774634-01	-6.725	0.18838	1.2	39.216	32.73	O=C(NC1=CC=C(C=C1)S(=O)(=O)NC2=NCCCCC2)C3=CC=CO3	4.955	0.044	0.772	361.4	24833702
MLS000774708-01	-4.875	13.3363	-2.1	-107.546	-92.347	OC1=C2N=CC=CC2=C(CN3CCN(CC3)S(=O)(=O)C4=CC=C(Cl)C=C4)C=C1	3.512	0.018	0.834	417.9	24833536
MLS000774842-01	-5.275	5.30927	-1.1	-111.374	-101.05	OC1=C2N=CC=CC2=CC=C1C(NC3=NC=CS3)C4=CC=C(C=C4)C(F)(F)F	4.095	0.002	0.915	401.4	24832893
MLS000774885-01	-5.175	6.68397	-1.1	-109.781	-106.041	OC1=C(C=CC=C1)C2=CSC(NC(=O)NC3=CC=C(Cl)C=C3)=N2	4.449	0.001	0.93	345.8	26661292
MLS000775273-01	-4.875	13.3363	-2.1	-131.181	-98.669	O=C1N(CC2=CC=CC=C2)C(=O)C3=C(C=CC=C3)\C1=C/NC4=CC(=CC=C4)S(=O)(=O)NC5=NCCCCC5	2.406	0.004	0.895	528.6	24836421
MLS000775608-01	-6.025	0.944136	-1.1	-99.632	-98.291	CC(C)CCNC(=O)C1=CC(=CN(CCC(C)C)C1=O)C(=O)C2=C(O)C=CC(Br)=C2	3.132	0	0.995	477.4	24833902
MLS000777863-01	-4.775	16.7894	-3	-98.516	-83.052	C1COCCO1.CC2=CC3=C(N=C(NC4=NC(=CC(=O)N4)C5=CC=CC=C5)N=C3C)C(C)=C2	4.955	0.007	0.879	357.4	26659980
MLS000777921-01	-5.425	3.75868	-2.2	-90.385	-85.892	CCN1C=C(C(O)=O)C(=O)C2=C1N=C(N=C2)N3CCN(CC3)C(\S)=N\C4=CC=CC=C4	0.8	0.004	0.96	438.5	26726099
MLS000778098-01	null	null	4	0	-2.278	CC(C)C1=CC=C(OCC2=CC=C(O2)C(O)=O)C=C1	null	null	null	260.3	26671481
MLS000778139-01	-5.025	9.44136	-2.2	-62.328	-56.208	BrC1=CC(=CNNC(=O)C2=CC=NC=C2)C(=O)C=C1	2.72	0	0.946	320.1	26660938
MLS000778151-01	-5.225	5.9571	-1.2	-73.929	-73.617	CCOC(=O)C1=C(CN2CCN(CCO)CC2)N(C3=C1C=C(O)C(Br)=C3)C4=CC=CC=C4	4.955	0	0.999	502.4	26667179
MLS000778156-01	null	null	4	15	-5.194	CC1(C)CC2=NC3=C(C=C2CO1)C4=C(S3)C(SCC(O)=O)=NC=N4	4.955	0.221	0.573	361.4	26667092
MLS000778251-01	-5.675	2.11366	-1.1	-94.906	-91.878	SC(=NN=C1C(=O)NC2=C1C=CC=C2)N3CCOCC3	4.955	0	0.996	290.3	26671360
MLS000778293-01	-4.675	21.1366	-3	-66.357	-40.366	CC(NNC(=O)C12CCC(C)(C(=O)O1)C2(C)C)=C3C=CC=CC3=O	4.955	0.192	0.597	330.4	26658388
MLS000778333-01	-5.175	6.68397	-1.1	-102.559	-95.226	CC1CCCN(CC2=C(O)C=CC3=C2OC(=O)C4=C3CCCC4)C1	3.99	0	0.957	327.4	26658624
MLS000778334-01	-5.375	4.2173	-1.1	-113.652	-97.221	CN(C)CC1=CC2=C(OC(=O)C3=C2C=CC=C3)C(C)=C1O	1.967	0	0.959	283.3	26658548
MLS000778381-01	-5.025	9.44136	-2.2	-79.262	-74.72	CCOC(=O)C1=C(CN(CC)CC)N(C)C2=C1C=C(O)C(Br)=C2	2.72	0	0.972	383.3	26658599
MLS000778741-01	null	null	4	0	0.601	OC(=O)C1=CC=C(C=C1)S(=O)(=O)N(CC2CCCO2)CC3=CC=CS3	null	null	null	381.5	26661895
MLS000778948-01	-4.825	14.9636	-2.1	-122.465	-83.66	COC1=C(OC)C=C(C=C1)C2C3=C(OC4=C2C5=NC(=NN5C=N4)C6=CC=NC=C6)C=C(O)C=C3	2.044	0.003	0.902	453.4	26671170
MLS000778989-01	-5.575	2.66094	-1.1	-102.727	-95.153	OC1=C(C=C(Cl)C=C1)C2=NNC(=C2)C(=O)NC3=CC=C(C=C3)S(=O)(=O)N4CCOCC4	3.132	0	0.99	462.9	26671054
MLS000779012-01	-6.225	0.59571	-1.4	-67.553	-24.138	CC(C)CN(CC(C)C)CC1=CC(=O)OC2=C1C=C(O)C(=C2)C3=CC=CC=C3	4.955	0.613	0.668	379.5	26659085
MLS000779210-01	-5.025	9.44136	-2.3	-102.952	-87.1	CCC(=O)NC1=CC(=O)NC2=NC(=NN12)C3=CC=C(Cl)C=C3	1.788	0.281	0.968	317.7	26725758
MLS000779279-01	-5.825	1.49636	-1.1	-101.552	-89.659	CC(C)C(=O)NC1=CC(=O)NC2=NC(=NN12)C3=CC=C(C)C=C3	1.331	0	0.975	311.3	26725687
MLS000779302-01	-5.075	8.41462	-2.2	-87.96	-79.315	CC(=O)NC1=NC2=C(C=CC=C2)N1CC3=CC=C(Cl)C=C3	3.929	0.001	0.934	299.8	26658974
MLS000779378-01	-4.825	14.9636	-2.1	-99.588	-88.925	CC(C)CNC1=C2SC3=C(C2=NN=N1)C4=C(CCCC4)C(=N3)N5CCOCC5	4.095	0	0.979	398.5	26659577
MLS000779440-01	-5.625	2.37156	-1.1	-109.663	-98.085	CN1CCC2=C(C1)SC3=C2C(=O)N(C4CCCCC4)C(SCC(C)=C)=N3	1.862	0	0.97	389.6	26658925
MLS000780021-01	-5.025	9.44136	-2.1	-105.116	-94.482	COC(=O)C1=C(C)N(C2=CC=C(OC)C=C2)C(C)=C(C1C3=CC=CC=C3)C(=O)OC	3.132	0	0.964	407.5	26662189
MLS000780118-01	null	null	4	15.5	16.425	CC1=NN=C(S)N(\N=C\C2=CC=CS2)C1=O	4.504	0.687	0.864	252.3	26658476
MLS000780291-01	-5.125	7.49954	3	98.415	-4.255	CCOC(=O)C1=C(C)N\C(=C/C2=C(C)N(C(C)=C2)C3=CC=CC=C3)C1=O	4.955	0.01	0.883	350.4	26662944
MLS000830170-01	-5.275	5.30927	-1.2	-76.964	-72.708	FC(F)(F)C1=CC=C(NC(=O)N2CCN(CC2)C3=C4C=CC(Cl)=CC4=NC=C3)C=C1	4.955	0	0.983	434.8	26729788
MLS000830230-01	null	null	4	22	29.27	CC(C)(C)OC(=O)N1CCC(CNC(=O)C2=CC=C(F)C=C2)CC1	1.21	0.096	0.69	336.4	26728892
MLS000830769-01	-5.725	1.8838	-1.1	-112.415	-101.069	CN1N=C(C(=C1NC(=O)NC2=CC=C(F)C=C2)C3=CC=C(F)C=C3)C(F)(F)F	4.955	0	0.983	396.3	26726797
MLS000830770-01	-5.625	2.37156	-1.1	-108.629	-101.271	CN1N=C(C(=C1NC(=O)NC2=CC=C(F)C=C2)C3=CC(=CC=C3)C(F)(F)F)C(F)(F)F	4.955	0	0.982	446.3	26726796
MLS000833545-01	-5.325	4.73189	-1.1	-95.461	-83.636	FC(F)(F)C1=CC(Cl)=C(N=C1)N2CCCN(CC2)C(\S)=N\C3=CC=CC=C3	4.955	0	0.98	414.9	26728715
MLS000833563-01	-5.725	1.8838	-1.4	-45.227	-35.966	CC1=C(\N=C(/S)N2CCN(CC2)C3=NC=C(C=C3)[N+]([O-])=O)C(Cl)=CC=C1	4.955	0.066	0.918	391.9	26731411
MLS000833573-01	-5.625	2.37156	-1.4	-59.891	-57.635	OC(CNCCNC1=C(C=CC=N1)C(F)(F)F)CN2C=CC3=C2C=CC=C3	4.955	0.771	0.946	378.4	26728362
MLS000833728-01	null	null	4	0	11.324	CC=1C(=NN(N1)C2=CC=CC=C2)C(=O)OC3=CC(=NN3C4=CC=CC=C4)C(F)(F)F	null	null	null	413.4	26729023
MLS000833967-01	null	null	4	0	5.138	CC1=CC(=NO1)C(N)=NOC(=O)C2=C(Cl)C=CC=C2	null	null	null	279.7	26729266
MLS000834451-01	-4.875	13.3363	-2.2	-83.432	-70.36	OCCCCO[C@H]1C[C@H](C=C(O1)C(=O)N2CCN(CC3=CC4=C(OCO4)C=C3)CC2)C5=CSC6=C5C=CC=C6	2.473	0.009	0.865	550.7	24779749
MLS000834466-01	-5.075	8.41462	-2.1	-106.59	-96.114	CCO[C@H]1OC(=C[C@H]([C@@H]1CCCO)C2=CN(C(C)=O)C3=C2C=CC=C3)C(=O)N4CCN(CC5=CC6=C(OCO6)C=C5)CC4	2.847	0	0.948	589.7	24779745
MLS000834506-01	-4.875	13.3363	-3	-89.21	-71.232	CCO[C@@H]1OC(=C[C@@H]([C@H]1CCCO)C2=CC=C(C=C2)C(F)(F)F)C(=O)N3CCN(CC4=CC5=C(OCO5)C=C4)CC3	3.572	0.084	0.707	576.6	24779756
MLS000834519-01	-5.025	9.44136	-2.1	-93.131	-89.35	CCO[C@@H]1OC(=C[C@@H]([C@H]1CCCO)C2=CN(C(C)=O)C3=C2C=CC=C3)C(=O)N4CCN(CC5=CC6=C(OCO6)C=C5)CC4	3.512	0	0.982	589.7	24779740
MLS000834527-01	-4.675	21.1366	-3	-125.311	-97.044	CCO[C@@H]1OC(=C[C@H](C2CCCCC2)[C@H]1CCCO)C(=O)N3CCN(CC4=CC5=C(OCO5)C=C4)CC3	4.955	0.001	0.937	514.7	24779764
MLS000834602-01	-6.625	0.237156	1.4	27.536	23.338	OCC1=CC=C(CO[C@@H]2C[C@@H](C=C(O2)C(=O)NCC3=NC4=C(N3)C=CC=C4)C5=CC=CC=C5)C=C1	3.929	0.171	0.864	469.5	24841572
MLS000834637-01	null	null	4	11.874	20.767	OCCCCO[C@@H]1C[C@@H](C=C(O1)C(=O)NCC2=NC3=C(N2)C=CC=C3)C4=CC=CC=C4	4.955	0.534	0.338	421.5	24841571
MLS000834920-01	-5.175	6.68397	-2.1	-105.259	-87.716	CC(C)=NOC(=O)C1=C(ON=C1C)C2=C(C)N=NS2	2.72	0	0.956	280.3	26729676
MLS000849743-01	-4.975	10.5934	-2.4	-70.154	-61.395	CC(=O)NC1=CC(NS(=O)(=O)C2=CC(=CC=C2)C(F)(F)F)=C(C)C=C1	2.253	0.267	0.969	372.4	26728164
MLS000849752-01	-4.675	21.1366	-3	-112.456	-78.576	CC1=CC(O)=C(NC(=O)C2=CC=C(CSC3=NC=CC=C3)C=C2)C=C1	4.955	0.457	0.826	350.4	26728543
MLS000850238-01	-5.725	1.8838	1.4	37.873	56.961	OC(=O)CCC(=O)NC1=CC=C(C=C1)N2C=CC(=N2)C(F)(F)F	4.955	0.053	0.756	327.3	26729742
MLS000850457-01	-5.975	1.05934	-1.1	-85.761	-82.791	CCCC1=CC=C(C=C1)C(=O)NC(=O)C2=C(O)C=CC=C2	3.065	0	0.993	283.3	26726910
MLS000850591-01	null	null	4	25.066	6.573	C\C(=N/OCC1=CC(=CC=C1)C(O)=O)C2=CC=C(Cl)C=C2	3.929	0.369	0.406	303.7	26730938
MLS000850649-01	null	null	4	16.415	-6.85	CC1=CC=C(C=C1)S(=O)(=O)N2CC3CC2CCC3	4.955	0.293	0.846	265.4	26727198
MLS000850790-01	-5.275	5.30927	-1.1	-101.199	-99.381	CC(NCC1=CC=CC=C1)C2=C(O)C=CC=C2	4.504	0	0.999	227.3	26731112
MLS000851017-01	-5.275	5.30927	-1.1	-100.583	-74.843	CC1=CC=C(OC2=C(C)NC(=NC2=O)C3=CC=CC=C3)C=C1	2.253	0	0.964	292.3	26726948
MLS000851200-01	-5.775	1.67894	-1.1	-86.998	-62.439	COC1=CC2=C(C=C1)N=CC=C2C(OC(C)=O)C3CC4CCN3CC4C=C	2.72	0.004	0.896	366.5	26726558
MLS000851451-01	null	null	4	-14.975	-6.229	CCOC(=O)C1=CC(SC2=C(N)C=CC=C2)=CC(=N1)C(=O)OCC	4.095	0.601	0.407	346.4	26729533
MLS000851511-01	-5.175	6.68397	-1.1	-111.391	-101.645	[O-][N+](=O)C1=CC=C(C=C1)N2N=CC(NC(=O)NC3=CC(=CC(=C3)C(F)(F)F)C(F)(F)F)=C2C(F)(F)F	4.955	0	0.961	527.3	26730312
MLS000856097-01	-5.525	2.98562	-1.1	-113.144	-100.841	FC1=CC=C(CN2C3=C(CCC3)C(=N)C4=C2CCCC4)C=C1	1.01	0	0.972	296.4	24810056
MLS000856336-01	-5.075	8.41462	-2.2	-76.851	-72.575	CCNC1=NC(ON=C(C)C)=NC(NC(C)CC)=N1	4.955	0.001	0.976	266.3	24808070
MLS000856522-01	null	null	4	-24.433	-13.694	CCOC1=CC=CC(=CNNC2=NC(=NC(=N2)N3CCCC3)N4CCCC4)C1=O	4.955	0.34	0.411	397.5	24802120
MLS000856568-01	-4.875	13.3363	-3	-71.365	-59.371	O=C1C2=C(CCCCC2)NC3=CC=CC=C13	4.449	0.011	0.857	213.3	24801997
MLS000856570-01	null	null	4	24.5	22.239	COC1=CC=C(C=C1)S(=O)(=O)N2CCC3=C(C2)C=C(OC)C(OC)=C3	1.1	0.517	0.652	363.4	24801862
MLS000858951-01	-4.675	21.1366	-3	-101.969	-68.24	CC1=NN(C(NC(=O)CSC2=NC3=C(N2)C=CC=C3)=C1)C4=CC=CC=C4	4.955	0.104	0.899	363.4	26729835
MLS000858994-01	-5.475	3.34992	-1.1	-86.92	-80.017	N=C1N(NC2=CC=CC=C2)C=NC3=C1C4=C(CCC4)S3	2.406	0	0.979	282.4	26730199
MLS000859044-01	null	null	4	99.074	-18.126	COC1=C(OC)C=C2C(CCN=C2C3=C(N)C=CC=C3)=C1	0.7	0.009	0.865	282.3	26729464
MLS000859689-01	null	null	4	33	5.599	CCOC(=O)N1CCC2=C(C1)SC3=C2C(=O)N4N=C(CSC4=N3)C5=CC=C(OC)C=C5	4.955	0.076	0.748	456.5	26727985
MLS000860094-01	-4.675	21.1366	3	40.953	37.457	CC1=C(C=CC=C1)C(=O)NNC2=CC=C(C=C2)C3=CSN=N3	4.955	0.03	0.802	310.4	26727427
MLS000860456-01	-5.325	4.73189	-1.1	-94.12	-81.712	CCOC(=O)C1CCN(CC1)C(=O)C2=CC(=NN2CC3=CC=CC=C3)C(C)(C)C	2.333	0.012	0.974	397.5	26726577
MLS000860561-01	-4.875	13.3363	-3	-42.329	-32.232	ClC1=CC=C(NC2=C3CCCC3=NC4=NC=NN24)C=C1	4.095	0.016	0.84	285.7	26730176
MLS000860599-01	-5.825	1.49636	1.2	27.839	24.066	CC1=NN(N=C1C2=NN=C(O2)C3=CC=C(C=C3)C(F)(F)F)C4=CC=CC=C4	4.955	0.019	0.831	371.3	26726667
MLS000860613-01	-4.875	13.3363	-3	-62.315	-52.106	FC(F)(F)C1=CC(OC2=NC=C(NC(=O)C3=CC=CS3)C=C2)=CC=C1	4.449	0.024	0.818	364.3	26726579
MLS000860650-01	-4.975	10.5934	-2.1	-110.184	-98.614	CN1N=C(C=C1C(=O)NC2=NC(=C(C)S2)C3=CC(Cl)=C(C)C=C3)C(C)(C)C	2.406	0	0.948	402.9	26726756
MLS000860898-01	null	null	4	0	26.501	CC(C)NC(=O)CSC1=NN=C(CNC(=O)OC(C)(C)C)N1C	null	null	null	343.4	26729303
MLS000860929-01	-4.675	21.1366	-3	-54.62	-37.597	ClC1=CC2=C(C=C1)C(=CC=N2)N3CCN(CC3)C(=O)C4CCCCC4	4.955	0.309	0.525	357.9	26729211
MLS000861266-01	-5.625	2.37156	-1.1	-99.883	-99.94	COC(=O)C1=C(NC(=O)NN2CCCCC2)ON=C1C3=C(Cl)C=CC=C3Cl	3.99	0	0.999	413.3	26727353
MLS000861412-01	-5.225	5.9571	1.4	20.5	19.661	CN(C)C1=C(C=C(C=N1)[N+]([O-])=O)C(F)(F)F	4.955	0	0.957	235.2	26727524
MLS000861564-01	-5.175	6.68397	-1.2	-91.171	-76.342	CC1=NC(N)=NC(NC2=CC(Cl)=CC(Cl)=C2)=C1	4.955	0.008	0.873	269.1	26727773
MLS000861761-01	null	null	4	0	-11.446	CC(C)(C)C1=CC=C(C=C1)N2C(SCC2=O)C3=CN=CC=C3	null	null	null	312.4	26730648
MLS000861818-01	-5.775	1.67894	1.4	26.5	25.054	CC(=O)SC1CC(=O)N(C1=O)C2=C(C)C=CC=C2C	4.955	0	0.95	277.3	26730116
MLS000861852-01	-5.225	5.9571	-2.2	-83.87	-73.371	CN1N=C2C(CCC3=C2C=CC=C3)C1C4=CC=C(F)C=C4	1.928	0	0.956	280.3	26729573
MLS000861908-01	-4.675	21.1366	-2.4	-39.739	-29.681	S=C1SCN(CC2=CN=CC=C2)CN1CC3=CN=CC=C3	4.955	0.012	0.854	316.4	26730603
MLS000861956-01	-4.825	14.9636	-3	-111.992	-99.825	ClC1=CC(NC(=O)OC2CN3CCC2CC3)=CC=C1	4.504	0	0.956	280.7	26730907
MLS000862131-01	-6.275	0.530927	-1.1	-107.29	-100.427	CN(C)CCN1C(C2=C(OC3=C(C=C(Cl)C=C3)C2=O)C1=O)C4=CC(Br)=CC=C4	3.192	0	0.99	461.7	26668948
MLS000863363-01	-4.825	14.9636	-2.1	-109.801	-95.915	CC1=NN(C2=C1C(N3C=C(C=CC3=N2)S(=O)(=O)N4CCCCC4)C5=CN=CC=C5)C6=CC=CC=C6	3.297	0	0.946	486.6	24840271
MLS000863497-01	-4.675	21.1366	-3	-46.345	-32.627	FC1=CC=C(CN2C(=CC3=C2C=CS3)C(=O)N4CCC(CC4)C(=O)NCC5=CC=CO5)C=C1	4.955	0.385	0.746	465.5	24838340
MLS000863583-01	-5.375	4.2173	-1.1	-114.698	-94.536	COC(=O)C1=C(OC2=C(C(O)=O)C(O)=CC(C)=C2)C(OC)=CC(O)=C1	1.967	0	0.953	348.3	26725096
MLS000863617-01	-7.575	0.026609	-1.1	-102.187	-95.376	CC(=O)OC[C@]12CCC(C)=C[C@H]1O[C@@H]3[C@H](O)[C@@H](OC(C)=O)[C@@]2(C)[C@]34CO4	4.955	0	0.989	366.4	26725087
MLS000878310-01	-4.875	13.3363	-2.1	-114.106	-89.469	CCOC(=O)N1CCC(CC1)N2C(NC3=C(C=CC=C3)C(=O)OCC)C4=C(C=CC=C4)C2=O	2.72	0.01	0.862	451.5	26724887
MLS000878874-01	-5.925	1.1886	-1.1	-109.477	-101.527	OC1=C(Cl)C=C(C=C1)C2NCC3=C(C=CC=C3)N4C=CC=C24	2.333	0	0.99	310.8	24839199
MLS000878990-01	-5.175	6.68397	-1.1	-90.103	-80.614	CCN1CCN(CC1)C2=NC3=C(C=C(NC(=O)C4=CC=C(Br)O4)C=C3)C(C)=C2	4.955	0.001	0.934	443.3	26724514
MLS000879467-01	-5.725	1.8838	-1.1	-105.73	-97.343	COC1=CC(OC)=C(C(CCN2CCCC(C)C2)C3=CC(OC)=C(OC)C(OC)=C3)C(O)=C1	2.248	0	0.957	459.6	26732275
MLS000879476-01	-5.575	2.66094	-1.1	-99.773	-99.125	COC1=CC(OC)=C(C(CCN2CCCCC2)C3=CC(OC)=C(OC)C(OC)=C3)C(O)=C1	2.787	0.035	0.971	445.5	26732106
MLS000879477-01	-5.375	4.2173	-1.1	-109.318	-96.631	COC1=CC(OC)=C(C(CCN2CCOCC2)C3=CC4=C(OCO4)C=C3)C(O)=C1	1.826	0	0.965	401.5	26732107
MLS000879486-01	-5.875	1.33363	-1.1	-99.464	-96.301	COC1=CC=C(C=C1)C(CCN2CCCCC2)C3=C(OC)C=C(OC)C=C3O	2.253	0	0.997	385.5	26732119
MLS000879488-01	-5.175	6.68397	-2.1	-91.676	-84.792	CCN(CC)CCC(C1=CC=C(OC)C=C1)C2=C(OC)C=C(OC)C=C2O	3.192	0	0.965	373.5	26732120
MLS000879495-01	-5.875	1.33363	-1.1	-107.912	-96.444	COC1=CC(OC)=C(C(CCN2CCCCC2)C3=CC4=C(OCO4)C=C3)C(O)=C1	1.627	0	0.987	399.5	26732276
MLS000879496-01	-5.575	2.66094	-1.1	-107.734	-99.892	COC1=CC(OC)=C(C(CCN2CCCCC2)C3=CC=C(C=C3)N(C)C)C(O)=C1	3.132	0	0.985	398.5	26732316
MLS000879498-01	-5.375	4.2173	-1.1	-106.792	-96.97	CCN(CC)CCC(C1=CC2=C(OCO2)C=C1)C3=C(OC)C=C(OC)C=C3O	1.885	0	0.993	387.5	26732277
MLS000879506-01	-6.275	0.530927	-1.1	-103.785	-100.981	COC1=CC(OC)=C(C(CCN2CCCC(C)C2)C3=CC4=C(OCO4)C=C3)C(O)=C1	2.188	0	0.995	413.5	26732318
MLS000879508-01	-5.475	3.34992	-1.1	-116.439	-98.555	CCN(CC)CCC(C1=CC=C(C=C1)N(C)C)C2=C(OC)C=C(OC)C=C2O	1.692	0	0.989	386.5	26732320
MLS000879516-01	-5.775	1.67894	-2.1	-112.524	-34.662	COC1=CC(OC)=C(C(CCN2CCCC(C)C2)C3=CC=C(C=C3)N(C)C)C(O)=C1	1.331	0	0.982	412.6	26732323
MLS000879517-01	-5.875	1.33363	-1.2	-72.805	-61.079	COC1=CC(OC)=C(C(CCN2CCN(CC2)C3=CC=CC=C3)C4=CC(OC)=C(OC)C(OC)=C4)C(O)=C1	4.955	0	0.967	522.6	26732324
MLS000879526-01	-6.075	0.841462	-1.1	-106.957	-99.111	COC1=CC(OC)=C(C(CCN2CCN(CC2)C3=CC=CC=C3)C4=CC5=C(OCO5)C=C4)C(O)=C1	3.929	0	0.991	476.6	26732327
MLS000879536-01	-6.225	0.59571	-1.1	-95.327	-98.917	COC1=CC(OC)=C(C(CCN2CCN(CC2)C3=CC=CC=C3)C4=CC=C(C=C4)N(C)C)C(O)=C1	4.045	0	0.984	475.6	26732330
MLS000879538-01	-6.025	0.944136	-1.1	-101.657	-98.154	COC1=CC=C(C=C1)C(CCN2CCN(CC2)C3=CC=CC=C3)C4=C(OC)C=C(OC)C=C4O	2.72	0	0.998	462.6	26732331
MLS000882683-01	null	null	4	0	14.982	COC1=CC=C(C=C1)C2=CN(CCC3=CNC4=C3C=CC=C4)N=N2	null	null	null	318.4	49713959
MLS000888822-01	-5.325	4.73189	-2.1	-107.219	-97.305	NC1=NC[C@@H](CC2=CC=C(O)C=C2)N1CCCCC3CCCCC3	1.66	0	0.988	329.5	26670062
MLS000911524-01	-5.775	1.67894	-1.4	-45.671	-10.995	[O-][N+](=O)C1=CC(=CC(=C1)C(=O)NC2=CC=C(C=C2)C3=CSC(NC4=CC(=CC=C4)C(F)(F)F)=N3)C(F)(F)F	4.955	0.095	0.691	552.4	26725569
MLS000911553-01	-5.025	9.44136	-2.1	-84.05	-84.045	CN(C)CCCNC1=NC=C(C=C1)C2=NC=NC(NC3=CC(Cl)=CC=C3)=C2	3.929	0.01	0.862	382.9	26731952
MLS000911561-01	-6.275	0.530927	-1.1	-95.859	-93.554	CCN1CCN(CC2=C(C=C(NC(=O)C3=CC(NC(=O)C4=CNC5=C(C=CC(=C5)C(F)(F)F)C4=O)=C(C)C=C3)C=C2)C(F)(F)F)CC1	4.955	0	0.962	659.6	26731946
MLS000911562-01	-5.225	5.9571	-3	-88.36	-25.537	CCN1CCN(CC2=C(C=C(NC(=O)C3=CC(NC(=O)C4=CSC(=N4)C5=CC=NC=C5)=C(C)C=C3)C=C2)C(F)(F)F)CC1	4.955	0.001	0.95	608.7	26731945
MLS000911568-01	-5.325	4.73189	-1.1	-97.89	-90.329	CCN1CCN(CC2=C(C=C(NC(=O)C3=CC(OC)=CC(NC(=O)C4=C(N)N=CC=N4)=C3)C=C2)C(F)(F)F)CC1	2.72	0	0.984	557.6	26731883
MLS000911569-01	-5.675	2.11366	-1.1	-99.198	-94.004	CCN1CCN(CC2=C(C=C(NC(=O)C3=CC(OC)=CC(NC(=O)C4=C(N)N(N=C4)C5=CC=CC=C5)=C3)C=C2)C(F)(F)F)CC1	3.627	0	0.984	621.7	26731881
MLS000911571-01	-6.775	0.167894	-1.1	-99.216	-103.747	CCN1CCN(CC2=C(C=C(NC(=O)C3=CC(OC)=CC(NC(=O)C4=CC(=NN4)C5=CC=C(OC)C=C5)=C3)C=C2)C(F)(F)F)CC1	1.558	0	0.994	636.7	26731940
MLS000911573-01	-5.875	1.33363	-1.3	-102.945	-99.39	CCN1CCN(CC2=C(C=C(NC(=O)C3=CC(OC)=CC(NC(=O)C4=CC5=C(O4)C(OC)=CC=C5)=C3)C=C2)C(F)(F)F)CC1	1.885	0.83	0.997	610.6	26731938
MLS000911574-01	-5.075	8.41462	-2.1	-105.937	-90.562	CCN1CCN(CC2=C(C=C(NC(=O)C3=CC(OC)=CC(NC(=O)C4=NN(C(=O)C4)C5=CC=CC=C5)=C3)C=C2)C(F)(F)F)CC1	4.955	0.022	0.823	622.6	26731882
MLS000911575-01	-6.225	0.59571	-1.1	-104.052	-104.732	CCN1CCN(CC2=C(C=C(NC(=O)C3=CC(OC)=CC(NC(=O)C4=CC(=CN=C4)C5=CC=C(C=C5)C#N)=C3)C=C2)C(F)(F)F)CC1	4.955	0	0.991	642.7	26731937
MLS000911606-01	-5.675	2.11366	-1.2	-79.784	-75.905	[O-][N+](=O)C1=CC(=CC(=C1)C(=O)NC2=CC=C(C=C2)C3=CSC(NC4=CC=CC=C4)=N3)C(F)(F)F	4.504	0	0.985	484.5	49815765
MLS000912016-01	null	null	4	12.19	5.754	CC1=CC2=C(C=C1)N3N=C4C=C(C=CC4=C3OC2)C(O)=O	4.955	0.084	0.737	280.3	49732742
MLS000912694-01	null	null	4	8.884	-7.229	O=C1N=C2C=CC=CN2C3=C1C=C(C=C3)S(=O)(=O)N4CCCCC4	1.627	0.402	0.372	343.4	49714247
MLS000912759-01	-5.075	8.41462	-2.2	-54.718	-43.298	COC1=CC2=CC3=C(OC(=C3)C(=O)N4CC(C)CC(C)C4)N=C2C=C1	2.847	0.013	0.851	338.4	49731651
MLS000924725-01	-6.425	0.375867	1.4	41.523	-2.916	CCN1CCN(CC1)C(=O)C2=CC3=C(C=C2)C(Cl)=C4CCCCC4=N3	2.72	0.113	0.698	357.9	49730670
MLS000924740-01	null	null	4	-35.155	12.593	COC1=CC=C(C=C1)S(=O)(=O)N2CCN(CC2)C(=O)C3=CC(=NN3)C4=C(OC)C=CC=C4	4.045	0.105	0.709	456.5	49715176
MLS000924750-01	-5.125	7.49954	-2.2	-85.751	-78.595	COC1=C(C=CC=C1)C2=NNC(=C2)C(=O)N3CCN(CC3)S(=O)(=O)C4=CC=C(C)C=C4	4.955	0	0.951	440.5	49715181
MLS000925207-01	-5.525	2.98562	-1.1	-102.951	-97.596	ClC1=CC2=C(C=C1)N3N=NC(=C3N=C2NC4CCN(CC5=CC=CC=C5)CC4)S(=O)(=O)C6=CC=CC=C6	2.121	0	0.986	533	49714966
MLS000936211-01	-5.675	2.11366	-1.1	-107.256	-98.029	COC1=CC(OC)=C(C=C1)N2N=C(C(=O)NCC(=O)N3CCN(CC3)C4=C(OC)C=CC=C4)C5=C(C=CC=C5)C2=O	2.847	0	0.964	557.6	49735120
MLS000936219-01	-5.225	5.9571	-1.2	-77.288	-70.667	CC(=O)N1CCC2=C1C(=CC(Br)=C2)S(=O)(=O)N3CCCCC3	3.247	0.025	0.913	387.3	49715553
MLS000936245-01	-5.175	6.68397	-2.1	-101.446	-85.005	COC1=C(OC)C=C(C=C1)N2N=C(C(=O)NCC(=O)N3CCN(CC3)C4=C(OC)C=CC=C4)C5=C(C=CC=C5)C2=O	1.478	0.004	0.9	557.6	49715569
MLS000936322-01	-4.675	21.1366	3	63.885	54.564	CCOC(=O)C1CCN(CC1)C(=O)CN2C=NC3=C(C(=C(C)S3)S(=O)(=O)N4CCOCC4)C2=O	4.955	0.001	0.929	512.6	49715654
MLS000936752-01	-5.975	1.05934	-1.1	-87.183	-84.937	CCC1CCCCN1S(=O)(=O)C2=C3N(CCC3=CC(Br)=C2)C(=O)CC	2.473	0	0.989	429.4	49715478
MLS000937025-01	-5.475	3.34992	-1.1	-89.128	-86.939	CCC(=O)N1CCC2=C1C(=CC(Br)=C2)S(=O)(=O)N3CCCC(C3)C(=O)NC(C)(C)C	2.406	0	0.989	500.4	49731172
MLS000949879-01	-5.225	5.9571	-1.1	-102.366	-100.523	N(C1=N[N+](=C(S1)C2=C3C=CC=CC3=CC4=CC=CC=C24)C5=CC=CC=C5)C6=C7C=CC=CC7=CC=C6	4.955	0	0.998	480.6	49716333
MLS000950344-01	-5.175	6.68397	-1.1	-103.378	-100.43	CC1=C(NC(=O)COC2=NSN=C2N3CCOCC3)C=CC(=C1)[N+]([O-])=O	4.449	0	0.988	379.4	49731160
MLS000950459-01	-5.225	5.9571	-2.1	-99.026	-82.062	COC1=CC(OC)=CC(NC(=O)C2=C(NC(=O)CNC3CCCCC3C)C=CC(=C2)[N+]([O-])=O)=C1	1.509	0.001	0.939	470.5	49716168
MLS000950491-01	null	null	4	19.5	-24.461	CCCNC1=C(NC(=O)COC2=CC=C(Cl)C=C2)C(=O)OC3=C1C=CC=C3	3.512	0.338	0.858	386.8	49716248
MLS000998830-01	-5.875	1.33363	-1.1	-116.39	-101.356	OC1=C(CN2CCCC(C2)N3CCN(CC3)C4=CC(=CC=C4)C(F)(F)F)C=CC=C1	1.464	0	0.98	419.5	47196433
MLS000998855-01	-6.275	0.530927	-1.1	-104.644	-101.765	COC1=CC(O)=C(CN2CCCC(C2)C(=O)C3=CC=C(Cl)C=C3)C=C1	2.406	0	0.994	359.8	47197526
MLS000999891-01	-5.125	7.49954	-3	-75.878	-70.742	CC1CCCCN1C(=O)CSC2=NN=C3C(NC4=CC=CC=C34)=N2	3.297	0.788	0.95	341.4	49678523
MLS001000401-01	-5.175	6.68397	-2.2	-48.824	-41.937	CC(C)N1CCN(CC2=CC=C(C=C2)C3=CC=CC=C3)CC1CCO	2.406	0.004	0.9	338.5	47197392
MLS001000590-01	-5.025	9.44136	-2.1	-101.991	-89.857	CC1=C(CN2CCN(CC(C)(C)C)C(CCO)C2)NC3=C1C=CC=C3	3.132	0.001	0.926	343.5	47197109
MLS001001490-01	-5.525	2.98562	-1.1	-103.703	-98.963	COC1=CC(O)=C(CN2CCCC(C2)N3CCC4=C(C3)C=CC=C4)C=C1	3.065	0	0.99	352.5	47197478
MLS001002110-01	-5.225	5.9571	-2.1	-104.334	-97.353	COC1=C(O)C(CN2CCN(CC2)C3=CC=CC=C3)=CC(\C=C\C)=C1	2.253	0	0.989	338.4	24836856
MLS001002269-01	-5.075	8.41462	-3	-81.269	-71.381	CCOC1=CC=C(C=C1)S(=O)(=O)N(C)C2=CC=C(OCC(=O)NC3=NC=CS3)C=C2	3.297	0.582	0.887	447.5	24837321
MLS001002637-01	-5.625	2.37156	-1.1	-107.082	-105.943	CC1=CC=C(C=C1)S(=O)(=O)N2CCN(CC2)C(\S)=N\CC3=CC4=C(OCO4)C=C3	4.955	0	0.961	433.5	24837718
MLS001002653-01	-5.625	2.37156	-1.1	-108.24	-102.717	FC1=C(C=CC=C1)\N=C(/S)N2CCN(CC2)S(=O)(=O)C3=CC=C(Cl)C=C3	4.955	0	0.98	413.9	24837749
MLS001002681-01	-5.075	8.41462	-2.3	-116.852	-86.913	CC1=C(C=CC=C1Cl)\N=C(/S)N2CCN(CC2)S(=O)(=O)C3=CC=CS3	1.21	0.189	0.968	416	24837436
MLS001002877-01	-5.275	5.30927	-2.1	-102.357	-81.95	CCCN1C(=O)NN=C1SCC(=O)NC2=C(Cl)C=CC(Cl)=C2	1.885	0.004	0.896	361.2	24836281
MLS001002964-01	-6.925	0.11886	-1.1	-107.161	-98.519	CC1=C(OCC(O)CN(CC2=C(O)C=CC=C2)C3CCCCC3)C=CC=C1	1.66	0	0.989	369.5	24835844
MLS001003111-01	-5.225	5.9571	-1.1	-104.084	-97.732	COC1=CC(C(=O)C2=CC3=C(N=C2)N(C)C(=O)C(C#N)=C3C4=CC=C(F)C=C4)=C(O)C=C1	3.132	0	0.987	429.4	24834760
MLS001003405-01	-6.325	0.473189	-1.1	-101.86	-96.556	COC1=C(OC)C(NC(=O)C2=CC=CS2)=CC(=C1)C(=O)OCC(=O)N3CCCCC3C	3.512	0	0.993	446.5	24825491
MLS001003501-01	-5.075	8.41462	-2.1	-91.657	-85.152	FC1=CC=C(CSC2=NN=C(NC(=O)C3=NC=CC=C3)S2)C=C1	3.929	0	0.989	346.4	24824998
MLS001003812-01	-5.125	7.49954	-3	-59.086	-16.041	O=C(C[N+]1=C2CCCN2C(=C1)C3=CC=CC=C3)C4=CC=CS4	4.955	0	0.986	309.4	24830370
MLS001003889-01	-6.175	0.668397	-1.1	-100.205	-95.402	NC1=NC(N2CCN(CC2)C3=CC=C(F)C=C3)=C(C#N)C4=C5CC(=O)N(C6CC6)C5=NC(N)=C14	1.692	0	0.996	458.5	24831335
MLS001004167-01	null	null	4	0	7.819	BrC1=CC(=CN=C1)C(=O)NCCC2=CNC3=C2C=CC=C3	null	null	null	344.2	24831491
MLS001004615-01	-5.825	1.49636	1.2	41.452	25.907	NC1=C(C=CC(Cl)=C1)N2CCCC2	4.955	0.012	0.853	196.7	24829631
MLS001005083-01	-4.975	10.5934	-2.4	-103.86	-77.108	CCOC(=O)C1=C(C)C(C(=O)OCC)=C(NC(=O)CNCC2=NC=CC=C2)S1	2.248	0.065	0.736	405.5	26670031
MLS001006496-01	-5.125	7.49954	3	47.839	-1.063	CCCN1N=NC(N=C(S)NC(=O)CC2=CC=CC=C2)=N1	4.955	0.013	0.873	304.4	24827894
MLS001006687-01	-4.625	23.7156	-3	-67.445	-46.112	CN1CCN(CC(=O)NC2=NC(=CS2)C3=CNC4=C3C=CC=C4)CC1	4.955	0.093	0.695	355.5	24825714
MLS001007596-01	-6.675	0.211366	-1.1	-101.575	-92.364	CCOC1=C(OCC)C=C(C=C1)C(C)NC(S)=NC2CCCCC2	4.955	0.028	0.991	350.5	24828264
MLS001008807-01	-4.675	21.1366	-3	-48.489	-30.452	NC(=O)C1=CC=C(NC(=O)C#CC2=CC=CC=C2)C=C1	4.955	0.312	0.706	264.3	47198335
MLS001010951-01	-4.825	14.9636	-2.2	-65.652	-48.624	FC(F)(F)C1=CC(NC(=O)CNC2CC2)=C(Cl)C=C1	2.353	0.003	0.909	292.7	26658123
MLS001012120-01	null	null	4	0	12.976	FC(F)(F)C(\CC(=O)C1=CC=CS1)=N/NC(=O)C2=CC=NC=C2	null	null	null	341.3	26662124
MLS001012125-01	-4.775	16.7894	-3	-83.373	-65.568	CC1=CC(CSC2=NN=C3C(NC4=CC=CC=C34)=N2)=CC=C1	4.095	0.333	0.795	306.4	26661773
MLS001018624-01	-5.175	6.68397	-2.1	-104.925	-100.627	OCl(=O)(=O)=O.C[N+]1=C(C=C(C=C1C2=CC=CC=C2)C3=CC=C(Cl)C=C3)C4=CC=CC=C4	2.847	0	0.981	356.9	24829241
MLS001028591-01	-5.525	2.98562	-1.1	-100.438	-99.737	COC1=C(C=CC=C1)N2CCN(CC2)C(=O)C3=CC4=C(C=C3)C(=O)N(CC5=CC6=C(OCO6)C=C5)C(=O)N4	2.333	0	0.981	514.5	49730947
MLS001030036-01	-4.875	13.3363	-3	-40.767	-33.415	CN1C=CC=CC1=NC2=[N+](C)C=CC=C2	4.955	0.043	0.775	200.3	26662667
MLS001030199-01	-5.725	1.8838	-1.1	-102.596	-98.596	CC(C)CCN(CCC(C)C)CC(O)CN1C2=C(C=CC=C2)C(=O)C3=C1C=CC=C3	2.787	0	0.991	408.6	26658573
MLS001030648-01	-5.175	6.68397	-2.2	-54.339	-49.309	CCOC(=O)N1CCN(CC1)C(=O)C2=CC3=C(S\C(=C\C4=CC(OC)=C(OCC)C=C4)C(=O)N3C)C=C2	2.533	0	0.966	525.6	49824588
MLS001030935-01	-5.175	6.68397	-1.3	-97.792	-82.913	ClC1=C(CSCC2=CC=C(O2)C(=O)NC3CC3)C=CC=C1	4.955	0.238	0.953	321.8	49717344
MLS001031023-01	-5.575	2.66094	-2.1	-101.323	7.116	CC1=CC=C(CSCC2=CC=C(O2)C(=O)NC3CC3)C=C1	3.512	0.001	0.955	301.4	49717473
MLS001031582-01	null	null	4	-42.132	-28.353	CC(C)C1=CC=C(OCC(=O)NC2CCCC2)C=C1	4.955	0.395	0.767	261.4	49816287
MLS001031623-01	-4.675	21.1366	-3	-79.22	-53.601	CCOC1=CC=C(NC(=O)C2=C(NC(=O)CNCCN3CCOCC3)SC4=C2CCC4)C=C1	4.095	0.005	0.891	472.6	49816335
MLS001031702-01	-5.275	5.30927	-2.3	-103.538	-99.615	OC1=C(NC(=O)C2=CC=C(C=C2)S(=O)(=O)N3CCCC3)N=CC=C1	1.627	0.364	0.792	347.4	56322093
MLS001033160-01	-5.575	2.66094	-1.2	-75.169	-71.415	CC(C)CC(NC(=O)C1=C(C)C=CC=C1)C(=O)OCC(=O)C2=C(N)N(C)C(=O)N(C)C2=O	2.72	0	0.991	444.5	24825969
MLS001034291-01	-4.675	21.1366	3	138.312	117.015	CC(NC(=O)C1=CC=C(NC(=O)C2=CC=CO2)C=C1)C3=CC=CC=C3	4.955	0.237	0.96	334.4	49816138
MLS001034503-01	-5.225	5.9571	-1.2	-77.996	-79.317	CCC1=CC(C(=O)OC)=C(NC(=O)CN2CCN(CC2)C(=O)C3=CC=CO3)S1	3.132	0.003	0.908	405.5	49825690
MLS001034555-01	-5.225	5.9571	-1.1	-108.955	-98.229	CCCC(C)C(=O)NC1=NC=C(S1)S(=O)(=O)C2=CC=C(C=C2)[N+]([O-])=O	4.955	0	0.97	383.4	49826933
MLS001034738-01	-5.275	5.30927	2.4	38.83	35.76	CC1=NN=C(O1)SCC(=O)NC2=NC=CS2	0.8	0.305	0.678	256.3	49827822
MLS001035450-01	-5.625	2.37156	-1.1	-102.043	-96.411	OC1=C(NC(=O)CSC2=NC(=NC(NC3=CC=CC=C3)=N2)N4CCOCC4)C=C(Cl)C=C1	4.449	0	0.986	472.9	49717850
MLS001035648-01	-5.175	6.68397	-1.1	-109.43	-102.423	COC1=C(OC)C=C(C=C1)S(=O)(=O)N2CCN(CC2)C(\S)=N\CC3CCCO3	4.955	0	0.95	429.6	49827315
MLS001035761-01	-5.225	5.9571	-1.1	-105.873	-100.439	FC1=CC=C(C=C1)S(=O)(=O)N2CCN(CC2)C(\S)=N\CCC3=CC=CC=C3	4.095	0	0.958	407.5	49816585
MLS001042192-01	-4.775	16.7894	-2.1	-110.36	-83.798	CCCCCCCN1C2=CC=CC=C2N=C1NC(=O)CC	2.638	0	0.945	287.4	26663554
MLS001042201-01	-4.675	21.1366	-2.4	-94.447	-77.521	CC(=O)NC1=NC2=C(C=CC=C2)N1CC3=C(Cl)C=CC=C3	0.8	0.185	0.677	299.8	26663064
MLS001043227-01	null	null	4	0	4.09	COC1=CC=C(C=C1)C(=O)C=CNC2=NC=CC(C)=C2	null	null	null	268.3	26667047
MLS001044352-01	null	null	4	-19.991	-12.076	BrC1=C(C[N+]2=CC=CC=C2)N=C3C=CC=CN13	4.955	0.293	0.463	289.2	26662438
MLS001044390-01	-4.975	10.5934	-2.4	-83.25	-64.585	COC1=CC=C(C=C1)C(=O)C[N+]2=CC=C(C=C2)N(C)C	3.132	0.153	0.619	271.3	26662753
MLS001045548-01	-5.075	8.41462	-2.2	-85.224	-73.949	COC1=CC(=C(OC)C=C1)S(=O)(=O)NC2=C3C=CC=CC3=C(O)C=C2	2.303	0.001	0.923	359.4	47193392
MLS001045932-01	-5.275	5.30927	-1.1	-104.404	-96.4	CCN(CC)CCN1C(=N)N(CC(=O)C2=CC=C(Br)S2)C3=C1C=CC=C3	1.885	0	0.997	435.4	26663303
MLS001047391-01	-5.175	6.68397	-2.1	-108.671	-99.734	CCN1C2=C(CCC2)C(=N)C3=C1C=CC=C3	2.533	0	0.976	212.3	26661525
MLS001047442-01	-4.875	13.3363	-2.1	-97.46	-82.473	CCCN1C2=C(CCC2)C(=N)C3=C1CCC3	3.132	0.001	0.929	216.3	26660775
MLS001047512-01	-4.875	13.3363	-2.2	-84.408	-70.521	CCN1C2=C(CCC2)C(=N)C3=C1CCCC3	3.247	0	0.951	216.3	26660771
MLS001047515-01	-4.675	21.1366	-3	-59.149	-45.333	FC1=CC=C(CN2C=CC(=N)C=C2)C=C1	4.955	0.001	0.937	202.2	26660769
MLS001047520-01	null	null	4	0	-15.623	ClC1=CC=CC(Cl)=C1CN2C=CC(=N)C=C2	null	null	null	253.1	26661072
MLS001049245-01	-5.075	8.41462	-2.2	-63.562	-52.983	CCCC1=NN=C(NC(=O)C2=CN(CC)C3=C(C=C(F)C(=C3)N4CCN(C)CC4)C2=O)S1	3.929	0.014	0.846	458.6	26660351
MLS001070982-01	-5.075	8.41462	-2.2	-91.071	-64.842	CCC1=C(NC(=O)CN2CCN(CC2)S(=O)(=O)C3=CC=C(C=C3)C(C)(C)C)C(C)=CC=C1	1.478	0.013	0.85	457.6	56315082
MLS001071804-01	-6.225	0.59571	-1.1	-109.311	-103	COC1=CC(NC(=O)CN(C)C(=O)C2=CC=C(O2)C3=CC(=CC=C3)C(F)(F)F)=CC=C1	4.955	0	0.988	432.4	56324057
MLS001072411-01	-4.675	21.1366	-3	-109.283	-85.928	OC1=C(CN2CCC(CC2)C(=O)NC3=CC=C(OC4=CN=CC=C4)C=C3)C=C(Cl)C=C1	4.955	0.049	0.955	437.9	49816991
MLS001073934-01	-5.075	8.41462	-2.1	-103.548	-91.993	CN(C)CC(O)COC1=CC=C(C=C1)C(C)(C)C2=CC=C(OCC(O)CN(C)C)C=C2	4.449	0.014	0.848	430.6	24840866
MLS001074397-01	-5.525	2.98562	-1.1	-107.23	-98.442	CCCNC(=O)C1=CC(NC(=O)C2=CC=CO2)=C(C=C1)N3CCC4(CC(=NO4)C5=CC(Br)=CC=C5)CC3	1.862	0	0.958	565.5	56315361
MLS001074407-01	-5.075	8.41462	-2.1	-109.598	-93.74	CC1=CC=C(CNC(=O)C2=CC(NC(=O)C3=CC=CO3)=C(C=C2)N4CCC5(CC(=NO5)C6=CC(Br)=CC=C6)CC4)C=C1	1.753	0	0.979	627.5	56323070
MLS001074456-01	-5.775	1.67894	-1.1	-110.437	-101.198	CCOC1=CC(=CC(OCC)=C1OCC)C(=O)N2CCC(CC3CC(=NO3)C4=CC(Br)=CC=C4)(CC2)C(=O)NCC5CCCCC5	1.714	0	0.977	698.7	49817452
MLS001074654-01	-4.775	16.7894	-3	-89.75	-76.545	OC(=O)C(F)(F)F.CC1=CC=C(CN2C(=O)C(CC3=CC=CC=C3)NC4=C2C(=NC=N4)N5CCN(CC5)C6=CC=CC=C6)C=C1	4.095	0.15	0.929	504.6	51085173
MLS001074979-01	-5.125	7.49954	-2.1	-102.875	-99.795	CC(C)C[C@]12[C@@H]3[C@H]([C@H](N1C(=O)N(C2=O)C4=CC(Br)=CC=C4)C5=CC=C(F)C=C5)C(=O)N(C6CCCCC6)C3=O	3.99	0	0.987	596.5	46501047
MLS001075504-01	null	null	4	-30.502	-27.502	NC(=NOC(=O)C1=CC=CC(F)=C1)C2=NC=CC=C2	2.952	0.807	0.896	259.2	49817150
MLS001076505-01	-5.475	3.34992	-1.1	-104.686	-94.973	CC1=C2C=CN=CC2=C(C)C3=C1NC4=C3C=CC=C4	2.253	0	0.984	246.3	56424143
MLS001076872-01	-5.825	1.49636	2.4	25.296	-20.254	CC(=O)N1CCC2=C(C1)SC3=C2C(=O)N(CC4=CC=CC=C4)C(=O)N3CC(=O)NCC5CCCO5	4.955	0.048	0.792	496.6	49734980
MLS001077062-01	-5.325	4.73189	-1.1	-110.369	-104.245	CN(CC(=O)NC1=C(C)C=CC(C)=C1)C(=O)C2=CC=C(O2)C3=CC=C(Cl)C=C3	4.955	0	0.972	396.9	56315243
MLS001079004-01	null	null	4	-28.155	-18.046	CC(=O)C1=C(C)NC(C(=O)COC2=CC3=C(C=CC(=O)O3)C=C2)=C1C	4.955	0.074	0.722	339.3	56322188
MLS001098006-01	-5.275	5.30927	-1.1	-114.003	-96.032	CC(SC1=NC2=C(C=CC=C2)C(=O)N1C)C(=O)N(C)C3CCCCC3	4.955	0	0.947	359.5	56316924
MLS001098045-01	-5.875	1.33363	-1.1	-92.685	-86.853	CN(C)C1=C/C=C(NC(=O)NS(=O)(=O)C2=C/C=C(C)\C=C\2)\C=C\1	3.929	0	0.997	333.4	50085530
MLS001099270-01	-5.125	7.49954	-1.1	-101.189	-93.827	CCC(OC1=CC=CC=C1)C(=O)NC2=C(C=CC(=C2)C(F)(F)F)N3CCOCC3	4.955	0	0.975	408.4	56323191
MLS001099595-01	-4.775	16.7894	-3	-82.309	-70.728	CC1=C(SCC(=O)NC2=C(C=CC(=C2)C(F)(F)F)N3CCOCC3)C=CC=C1	4.095	0	0.966	410.5	56321248
MLS001101085-01	-5.325	4.73189	-1.2	-79.258	-68.375	CC1=NC=C(CN2CCC(CC2)C(=O)NC3=CC=C(C=C3)N4C=CC=N4)S1	2.333	0.001	0.943	381.5	49818362
MLS001110969-01	-4.875	13.3363	-2.2	-91.675	-79.488	CCC(C)N(CCNC(=O)C1=CC2=C(SC3=C(C=CC=C3)C(=O)N2)C=C1)C4CCCCC4	3.065	0	0.959	451.6	49720975
MLS001111121-01	-5.725	1.8838	-1.1	-111.241	-101.333	CC1=C(C2=CC=NN2S(=O)(=O)C3=CC=C(Cl)C=C3)C(=NO1)C4=CC=C(Cl)C=C4	4.045	0	0.978	434.3	26731233
MLS001111123-01	-5.325	4.73189	-1.1	-87.344	-76.465	CC1=C(C2=CC=NN2S(=O)(=O)C3=CC(=CC=C3)C(F)(F)F)C(=NO1)C4=CC=C(Cl)C=C4	4.955	0.009	0.974	467.8	26731234
MLS001120192-01	-5.125	7.49954	-2.2	-91.894	-75.453	COC1=CC=C(CNC(=O)C2CCN(CC2)C3=C4CCCC4=NC(=N3)C5=CC=CC=C5)C=C1	1.594	0	0.964	442.6	49732631
MLS001124005-01	-5.725	1.8838	-1.1	-112.85	-99.65	SC(=NCC1CCCO1)N2CCN(CC2)S(=O)(=O)C3=CC=C(Cl)C=C3	4.045	0	0.977	403.9	49819216
MLS001124278-01	-5.125	7.49954	-2.2	-82.853	-76.745	CC1=CC=C(C=C1)S(=O)(=O)C2=C3N=C(N4CCN(CC4)C5=NC=CC=C5)C6=C(C=CC=C6)N3N=N2	3.192	0	0.976	485.6	49723951
MLS001125696-01	-5.175	6.68397	-2.2	-66.124	-60.565	COC1=CC(=CC=C1)C2=NC3=C(C=CC=C3)C(=C2)C(=O)NC4=CC=NC=C4	3.247	0.001	0.933	355.4	49819444
MLS001128188-01	-5.275	5.30927	-2.1	-102.74	-94.233	CCCCN(C(=O)C1=CC(=CC=C1)S(=O)(=O)N(C)C2=CC=C(C)C=C2)C3=C(N)N(CCCC)C(=O)NC3=O	2.121	0	0.945	541.7	56323521
MLS001128515-01	-6.225	0.59571	-1.4	-80.024	-79.872	CC1=C(C=C(NCC(=O)NC2=CC(F)=CC=C2)C=C1)S(=O)(=O)N3CCCCCC3	1.753	0.101	0.986	419.5	49828377
MLS001128970-01	null	null	4	-15.776	-9.396	CC(OC(=O)C1=CC=C(OCC2CCCO2)C=C1)C(=O)N(C)CC3=CC=CC=C3	2.72	0.273	0.485	397.5	56317488
MLS001129394-01	-5.625	2.37156	-2.1	-87.993	-22.235	COC1=C(C=C2C=CC=CC2=C1)C(=O)N3CC(C)CC(C)C3	3.247	0	0.966	297.4	49819581
MLS001129813-01	null	null	4	13.5	26.155	BrC1=CC(=CC=C1)C(=O)OCC(=O)NCCNC(=O)COC(=O)C2=CC(Br)=CC=C2	4.955	0.626	0.416	542.2	49819728
MLS001138452-01	-4.675	21.1366	-3	-109.294	-86.223	CCN(CC)C1=CC=C(C=C1)C2=NN=C(O2)SCC(=O)N(CCOC)C3=C(N)N(CC(C)C)C(=O)NC3=O	4.955	0.005	0.887	545.7	56318347
MLS001138628-01	-6.375	0.42173	-1.1	-96.151	-95.219	OC1=C(NC(=O)C2=CC=C(NS(=O)(=O)C3=CC4=C(NC(=O)N4)C=C3)C=C2)N=CC=C1	2.72	0	0.989	425.4	56423676
MLS001138688-01	-6.225	0.59571	-1.3	-94.026	-83.686	OC1=C(NC(=O)C2=CC=C(C=C2)C(=O)C3=CC=CC=C3)N=CC=C1	4.955	0.667	0.978	318.3	56318695
MLS001139410-01	-6.625	0.237156	-1.1	-102.709	-102.193	CC1=CC=C(C=C1)C2=C(N=NN2C3=NON=C3N)C(=O)N\N=C\C4=CC(Cl)=CC=C4	2.188	0	0.997	422.8	49820257
MLS001139679-01	-6.175	0.668397	-1.1	-106.277	-101.879	CN(CC(=O)NC1=CC(F)=CC=C1)C(=O)C2=CC=C(O2)C3=CC(=CC=C3)C(F)(F)F	3.99	0	0.993	420.4	56318164
MLS001140664-01	-5.175	6.68397	-1.1	-104.112	-93.712	CC(C)C1=CC=C(C=C1)C2N3[C@@H](CC4=C2NC5=C4C=CC=C5)C(=O)N(C3=O)C6=C(C=CC=C6)C(=O)N7CCC(CC7)C(O)=O	4.449	0	0.946	590.7	49820812
MLS001141128-01	-5.125	7.49954	3	74.718	12.388	COC1=CC=C(CCNC(=O)C2=CC3=C(N=C4N(C=CC=C4C)C3=O)N(CC5CCCO5)C2=N)C=C1	4.449	0.193	0.856	487.6	49820442
MLS001141978-01	-5.025	9.44136	-2.1	-108.819	-91.147	OC1=C(C=C2C=CC=CC2=C1)C(=O)NCC3CCCCC3	1.692	0	0.96	283.4	49826681
MLS001142056-01	-6.125	0.749954	-1.1	-107.972	-103.581	COC1=CC(NC(=O)CN(C)C(=O)C2=C(C)C3=C(O2)C4=C(C=CC=C4)C=C3)=CC=C1	4.955	0	0.979	402.4	56317958
MLS001142098-01	-5.375	4.2173	-1.1	-114.323	-104.876	COC1=CC(NC(=O)CN(C)C(=O)C2=CC=C(O2)C3=CC=C(Cl)C=C3)=CC=C1	4.955	0	0.947	398.8	56318030
MLS001142619-01	-6.375	0.42173	-1.1	-104.575	-101.796	NC1=NON=C1N2N=NC(C(=O)N\N=C\C3=CC=C(Br)C=C3)=C2C4=CC5=C(OCO5)C=C4	1.66	0	0.996	497.3	49825097
MLS001142639-01	-6.475	0.334992	-1.1	-101.324	-101.471	NC1=NON=C1N2N=NC(C(=O)N\N=C\C3=CC=C(F)C=C3)=C2C4=CC5=C(OCO5)C=C4	2.188	0	0.999	436.4	49819810
MLS001142649-01	-5.775	1.67894	-1.1	-100.592	-97.78	NC1=NON=C1N2N=NC(C(=O)N\N=C\C3=CC=CS3)=C2C4=CC5=C(OCO5)C=C4	2.473	0	0.99	424.4	49828662
MLS001142659-01	-6.075	0.841462	-1.2	-78.093	-53.793	CC1=CC=C(S1)\C=N\NC(=O)C2=C(N(N=N2)C3=NON=C3N)C4=CC5=C(OCO5)C=C4	3.512	0.001	0.941	438.4	49819819
MLS001142698-01	-6.425	0.375867	-1.1	-102.996	-99.287	NC1=NON=C1N2N=NC(C(=O)N\N=C\C3=CC=C(Cl)C=C3)=C2C4=CC5=C(OCO5)C=C4	1.826	0	0.997	452.8	49825096
MLS001143937-01	-6.075	0.841462	-1.1	-83.15	-88.356	CCOC1=CC(=CC(OCC)=C1OCC)C(=O)N2CCC(CC3CC(=NO3)C4=CC=C(Cl)C=C4)(CC2)C(=O)NCC5CCCCC5	3.132	0	0.986	654.2	50085720
MLS001143958-01	-5.475	3.34992	-1.1	-99.553	-98.129	CCCCCCCNC(=O)C3(CC1CC(=NO1)C2=CC=C(Cl)C=C2)CCN(CC3)C(=O)C4=CC(OCC)=C(OCC)C(OCC)=C4	1.594	0	0.974	656.3	50085724
MLS001144006-01	-4.975	10.5934	-2.1	-107.968	-95	CCCCCCCNC(=O)C3(CC1CC(=NO1)C2=CC(Br)=CC=C2)CCN(CC3)C(=O)C4=CC(OCC)=C(OCC)C(OCC)=C4	1.967	0.001	0.93	700.7	56318836
MLS001146185-01	-4.875	13.3363	-2.1	-106.888	-94.314	COC1=C(OC)C=C(CCN2C(=N)C(=CC3=C2N=C4N(C=CC=C4C)C3=O)C(=O)NCCN5CCOCC5)C=C1	2.72	0	0.955	546.6	49821049
MLS001146200-01	-5.125	7.49954	-3	-99.006	-33.698	COC1=CC=C(CCN2C(=N)C(=CC3=C2N=C4C=CC=CN4C3=O)C(=O)NC5CCCCC5)C=C1	4.955	0.095	0.994	471.6	49821063
MLS001147429-01	-5.075	8.41462	-2.2	-68.24	-53.117	CC1=CC(=CC=C1)C2=NC3=C(C=CC=C3)C(=C2)C(=O)NC4=CC=NC=C4	1.989	0.003	0.907	339.4	49821287
MLS001147827-01	-6.125	0.749954	-1.1	-91.797	-95.274	COC1=CC=C(CCN2C(=N)C(=CC3=C2N=C4N(C=CC=C4C)C3=O)C(=O)NC5CCCC5)C=C1	3.192	0	0.977	471.6	49821714
MLS001148319-01	-5.175	6.68397	-1.1	-114.17	-100.594	FC1=CC=C(C=C1)S(=O)(=O)N2CCN(CC2)C(\S)=N\CC3CCCO3	4.955	0	0.948	387.5	56321237
MLS001149289-01	-5.725	1.8838	-1.1	-107.28	-101.869	COC1=NC=C(NC(=O)C(C(C)C)C2=CC=C(Cl)C=C2)C=C1	4.955	0	0.992	318.8	49827441
MLS001149306-01	-4.675	21.1366	-3	-55.198	-41.641	[O-][N+](=O)C1=CC(=CC=C1)C(=O)NC2CCSC3=C2C=CC=C3	4.955	0.002	0.917	314.4	49822810
MLS001150729-01	-5.175	6.68397	-1.1	-102.591	-81.598	CCN(CC)S(=O)(=O)C1=CC(NC(=O)C2=COCCO2)=C(C=C1)N3CCCCC3	3.132	0.007	0.877	423.5	56321217
MLS001157051-01	-4.925	11.886	-2.1	-93.93	-82.918	CCCCN1C(=O)NC(=O)C(N(CC(C)C)C(=O)C2=C3C=CC=CC3=NC(=C2)C4=CC(OC)=C(OC)C=C4)=C1N	3.065	0.001	0.937	545.6	56319809
MLS001157553-01	-5.075	8.41462	-2.1	-90.61	-84.828	CCN(CC)CCNC(=O)C1=CC=C(NC(=O)C2=CC=C(C=C2)S(=O)(=O)N3CCCCCC3)C=C1	3.512	0	0.981	500.7	56320228
MLS001157608-01	-5.175	6.68397	-1.1	-97.055	-92.107	CC(OC1=CC=C(F)C=C1)C(=O)NC2=C(C=CC(Cl)=C2)N3C=NC=N3	3.572	0	0.982	360.8	56321872
MLS001157668-01	null	null	4	27.5	18.464	CC1CC(C)CN(C1)C(=O)CCNC(=O)C2=C(Cl)C=CC=C2	0.4	0.057	0.749	322.8	49822332
MLS001158075-01	-6.075	0.841462	-1.1	-105.676	-102.822	CCCC1=CC(=O)OC2=C1C(OC(C)C(=O)NCC(O)C3=CC=CC=C3)=CC(C)=C2	3.512	0	0.995	409.5	49822645
MLS001158251-01	-5.175	6.68397	-1.1	-101.73	-96.639	CCC1=CC(=O)OC2=C1C(OCC(=O)NCC(O)C3=CC=CC=C3)=CC(C)=C2	3.572	0	0.971	381.4	49828847
MLS001158613-01	-5.575	2.66094	-1.1	-104.8	-101.829	CC(OC1=CC(C)=CC2=C1C(C)=CC(=O)O2)C(=O)NCCC3=CNC4=C3C=CC=C4	3.132	0	0.996	404.5	49829050
MLS001159103-01	-5.325	4.73189	-1.1	-116.579	-102.92	CCCC1=CC(=O)OC2=C1C(OCC(=O)NC3CC3)=CC(C)=C2	2.253	0	0.976	315.4	49829017
MLS001159350-01	-4.875	13.3363	-2.1	-91.03	-63.811	BrC1=CC(=CC=C1)C2=NC3=C(C=CC=C3)C(=C2)C(=O)NC4=CC=NC=C4	3.065	0.047	0.767	404.3	56320304
MLS001159724-01	-5.625	2.37156	-2.2	-75.523	-48.178	CC1=CC(NC(=O)C2=CC(=CC=C2)S(=O)(=O)N3CCCC4=C3C=CC=C4)=NC=C1	2.72	0.046	0.886	407.5	56319456
MLS001159754-01	-5.325	4.73189	-1.1	-97.095	-72.78	CC(OC(=O)CCC1=CC(=C(O)C(=C1)C(C)(C)C)C(C)(C)C)C(=O)NC2CC2	1.509	0	0.946	389.5	56324725
MLS001160046-01	-6.225	0.59571	-1.1	-104.732	-87.974	CCCCC1=CC(=O)OC2=C1C(OCC(=O)NC3=CN=CC=C3)=CC(C)=C2	4.955	0	0.988	366.4	49828483
MLS001160340-01	-6.275	0.530927	-1.1	-96.506	-46.05	CCCC1=CC(=O)OC2=C1C(OCC(=O)NC3=CN=CC=C3)=CC(C)=C2	4.955	0.003	0.901	352.4	49822767
MLS001160382-01	-5.675	2.11366	-1.1	-118.188	-99.006	CCCC1=CC(=O)OC2=C1C(OCC(=O)NC3=NC=CC=C3)=CC(C)=C2	4.955	0	0.965	352.4	49822890
MLS001160637-01	-5.775	1.67894	-1.1	-110.148	-98.783	CC(OC1=CC=C(F)C=C1)C(=O)NC2=C(C=CC(=C2)C(F)(F)F)N3C=NC=N3	2.787	0	0.974	394.3	56319857
MLS001160708-01	-5.375	4.2173	-1.2	-46.54	-34.896	COC1=CC=C(C=C1)C2=CSC3=C2C(=NC=N3)N4CCN(CC4)S(=O)(=O)C5=CC=C(C=C5)C(C)=O	4.955	0.002	0.918	508.6	56319979
MLS001160863-01	-4.625	23.7156	-3	-106.971	-77.108	CN(C1=CC=C(F)C=C1)S(=O)(=O)C2=CC(C(=O)NC3=NC(C)=CC=C3)=C(Cl)C=C2	4.955	0.002	0.91	433.9	56320119
MLS001161354-01	-5.675	2.11366	-1.1	-104.872	-92.732	CN(CC(=O)NC1=C(C)C=CC(C)=C1)C(=O)C2=CC=C(O2)C3=CC(=CC=C3)C(F)(F)F	4.955	0	0.964	430.4	56319478
MLS001161774-01	-5.625	2.37156	-1.2	-85.784	-80.797	CC1CC(C)CN(C1)C(=O)C2=CC3=C(C=CC=C3)C=C2	4.955	0	0.946	267.4	56319236
MLS001162082-01	-5.325	4.73189	-1.1	-102.75	-97.316	OC1=C(NC(=O)C2=CC=C(NC(=O)C3CC3)C=C2)C=CC=C1	2.333	0	0.971	296.3	49823269
MLS001162275-01	-4.625	23.7156	3	105.808	83.668	CN1C(SCC(=O)NC2CC2)=NN=C1C3=CC=CC(C)=C3	4.955	0.001	0.942	302.4	49732682
MLS001162894-01	null	null	4	11	-9.71	CCOC1=C(OC)C=CC(CN2CCCC(C2)N3CCN(CC3)C4=CC=C(F)C=C4)=C1	4.955	0.078	0.746	427.6	47197514
MLS001163130-01	-5.775	1.67894	-1.1	-103.783	-80.696	FC1=C(C=CC=C1)C(=O)NCCNC2=C3C=CC(Cl)=CC3=NC=C2	4.955	0	0.984	343.8	47200324
MLS001163308-01	-4.875	13.3363	-3	-80.047	-68.321	COC1=C(CN2CCC(CC2)N3CCCC3)C=C(Br)C=C1	4.045	0.007	0.879	353.3	47202292
MLS001163829-01	-5.125	7.49954	-1.1	-99.869	-98.11	OC1=C(C=CC=C1)C2=NN(C(C2)C3=CC=CC=C3)C4=CC=CC=C4	4.955	0	0.997	314.4	49645801
MLS001163930-01	-4.775	16.7894	-3	-69.836	-56.139	COC(=O)C1=CC(NC2=C3C=CC=CC3=NC(=N2)C4=CC=NC=C4)=CC=C1	4.504	0.018	0.834	356.4	49667553
MLS001164092-01	-4.675	21.1366	-3	-139.843	-100.052	ClC1=C(Cl)C(CN2CCC3=C(C2)NC4=C3C=CC=C4)=CC=C1	4.955	0	0.955	331.2	49667903
MLS001164100-01	null	null	4	-13	46.13	COC1=CC(CC2=NC(N)=NC(N)=C2)=CC(OC)=C1OC	4.955	0.424	0.34	290.3	49647063
MLS001164177-01	-5.775	1.67894	-1.1	-97.116	-95.919	CCOC(=O)C1=C(NC2=CC=C(C=C2)N3CCN(C)CC3)C4=C(C=CC(OC)=C4)N=C1	4.955	0	0.984	420.5	49647151
MLS001164341-01	-6.175	0.668397	-1.1	-80.028	-53.927	CC(C)OC1=CC=C(C=C1)C(CCNCC2=CC=C(O)C=C2)C3=CC=CC=C3	3.929	0.013	0.85	375.5	49648017
MLS001164513-01	null	null	4	-30.486	-13.28	CCC(C(=O)NC1=NC(C)=C(C)S1)C2=CC=CC=C2	4.955	0.375	0.37	274.4	47197834
MLS001164579-01	-5.025	9.44136	-2.1	-95.57	-84.345	CN(C1=NC(=O)CS1)C2=CC(Cl)=C(C)C=C2	2.406	0	0.969	254.7	47197835
MLS001164888-01	-5.925	1.1886	-1.1	-109.072	-100.74	[O-]Cl(=O)(=O)=O.C[N+]1=C2\C=C/C=C\C/2=N\C3=C\C=C(NCCO)/C=C\1\3	1.885	0	0.985	254.3	49664925
MLS001164904-01	-6.025	0.944136	-1.1	-104.553	-96.477	OC1=C(NC2=C3C=CC=CC3=NC(=N2)C4=C(O)C=CC=C4)C=CC=C1	1.626	0.002	0.982	329.4	49667824
MLS001165027-01	-4.925	11.886	-2.3	-102.174	-90.671	COC1=CC(NC2=C3C=CC=CC3=NC(=N2)C4=CC=NC=C4)=C(OC)C=C1	1.885	0.057	0.945	358.4	49648365
MLS001165148-01	-5.275	5.30927	-1.1	-114.569	-94.229	C(NC1=C2C=CC=CC2=NC(=N1)C3=NC=CC=C3)C4=CC=CC=C4	2.952	0.017	0.836	312.4	49647816
MLS001165172-01	-5.275	5.30927	-2.1	-107.693	-94.042	CCCN(CCC)C1=C2C=CC=CC2=NC(=N1)C3=NC=CC=C3	1.509	0.01	0.861	306.4	49647888
MLS001165196-01	null	null	4	18.285	3.746	CC1=CC=C(C=C1)C2=NC3=C(C=CC=C3)C(=O)N2O	4.449	0.316	0.467	252.3	49665843
MLS001165485-01	-4.675	21.1366	3	77.196	66.268	COC1=C/N=C(\N=C\1OC2=C/C=C(\C=C\2)C(C)(C)C)/C3=C/C=C\C=N/3	4.955	0.212	0.966	335.4	49666619
MLS001165592-01	-4.675	21.1366	-3	-79.095	-55.377	NC(CC#N)=NNC1=C(CC2=CC=CC=C2)N=C3C=CC=CC3=N1	4.955	0.281	0.822	316.4	49666083
MLS001165664-01	-5.275	5.30927	1.2	43.663	39.984	COC(=O)COC1=CC=C(C=C1)C2=NC(=CC=N2)C3=NC=CC=C3	4.955	0.044	0.772	321.3	49665726
MLS001166297-01	-5.225	5.9571	-1.1	-103.153	-94.052	ClC1=CC=C(SCC2=CC(=O)NC(=N2)C3=NC=CC=C3)C=C1	4.504	0	0.977	329.8	49649021
MLS001166302-01	-5.225	5.9571	-2.1	-110.355	-93.47	COC1=C(N=C(N=C1)C2=NC=CC=C2)N(C)C3=CC=CC=C3	1.753	0	0.948	292.3	49666601
MLS001166304-01	-5.125	7.49954	-2.1	-104.902	-99.592	COC1=CC=C(CN2C(=O)C(C)N(C(=O)C3=C(F)C=CC=C3F)C4=C2C=CC=C4)C=C1	3.929	0	0.987	422.4	49666115
MLS001166384-01	-5.175	6.68397	-1.1	-106.31	-94.007	C#CCN1C2=C(SC3=C1N=CC=C3)C=CC=C2	3.627	0	0.974	238.3	49666747
MLS001166662-01	-5.325	4.73189	-1.1	-111.893	-103.086	CCN(CC(O)C1=CC(O)=CC=C1)C(=O)C23CC4CC(CC(C4)C2)C3	1.967	0	0.984	343.5	49675445
MLS001166736-01	null	null	4	19.5	21.438	CCOC(=O)C1CCN(CC1)C(=O)CSC2=NC(=O)C=C(N)N2	2.72	0.07	0.727	340.4	49675679
MLS001166841-01	-5.125	7.49954	-1.2	-84.274	-78.273	CS(=O)(=O)C1=CC=C(C=C1)C(=O)NC2=CC=C(C=C2)C3=NC4=C(N3)C=CC=C4	4.955	0.002	0.922	391.4	49680031
MLS001170945-01	-5.475	3.34992	-2.2	-94.344	-79.575	COC1=CC(=O)C(C=C1)=C(C)N\N=C(/S)NCCC2=CC=CC=C2	0.9	0.012	0.855	343.4	49676247
MLS001171504-01	-5.675	2.11366	-1.1	-92.792	-91.309	ClC(Cl)(Cl)C1=NC2=C(C=CC=C2)N3N=NC=C13	1.21	0	0.975	287.5	49674065
MLS001171913-01	-5.725	1.8838	-1.1	-103.662	-98.568	CCOC(=O)C1CCN(CC2=C(O)C3=C(C=CC=C3)C(Cl)=C2)CC1	2.473	0	0.995	347.8	49678087
MLS001172094-01	null	null	4	-41.271	-25.474	COC1=C(OC)C=C2CN(CCC2=C1)C3=NC4=C(C=CC=C4)C=C3	4.955	0.16	0.61	320.4	49674316
MLS001172173-01	null	null	4	-32.646	-19.705	COC1=C(C=CC(SC)=C1)C(=O)NC2=NC3=C(N2)C=CC=C3	4.955	0.07	0.727	313.4	49672045
MLS001173213-01	-4.975	10.5934	2.2	36.241	35.405	NNC(=O)CN1C(C2=CC=CC=C2)C3=C(NC1=O)C=CC(Cl)=C3	1.967	0	0.952	330.8	49647698
MLS001173343-01	-7.025	0.094414	-1.1	-102.812	-95.611	CC(NCC1=C(O)C=CC=C1)C23CC4CC(CC(C4)C2)C3	4.449	0	0.99	285.4	49647138
MLS001173438-01	-5.225	5.9571	-1.1	-108.821	-99.837	O=C1NC2=C(N1)C(=O)C3=C(C=CC=C3)C2=O	2.253	0	0.985	214.2	49667212
MLS001173497-01	null	null	4	0	-6.38	COC1=C(OC)C=C2[C@H](C)N(CCC2=C1)C(=O)COC3=CC=CC=C3	null	null	null	341.4	49647537
MLS001173550-01	-5.575	2.66094	-1.1	-135.524	-98.93	CCCN1CCC2=C(C1)SC3=C2C(=O)N(C(SC)=N3)C4=CC=CC=C4	0.9	0.002	0.915	371.5	49646530
MLS001173582-01	-5.525	2.98562	-1.1	-104.463	-99.688	OC(C(CN1CCOCC1)C2=CC=CC=C2)C3=CC=C(Cl)C=C3	2.473	0	0.985	331.8	49646875
MLS001173660-01	-5.525	2.98562	-1.3	-97.982	-98.972	COC1=CC=C(C=C1)N2C(=O)C3=C(SC4=C3CCN(C)C4)N=C2SCC(C)=C	3.512	0.156	0.995	413.6	49647195
MLS001173677-01	-5.675	2.11366	-1.1	-104.063	-98.115	CN(C)CC(CCC(CN(C)C)C(O)(C1=CC=CC=C1)C2=CC=CC=C2)C(O)(C3=CC=CC=C3)C4=CC=CC=C4	1.288	0	0.99	536.7	49647205
MLS001174340-01	-5.675	2.11366	-1.1	-83.831	-90.966	COC1=CC2=C(C=C1)N=C(C)C=C2NCC3=CC(=CC=C3)C(F)(F)F	4.449	0	0.977	346.3	49676307
MLS001174634-01	-5.725	1.8838	-1.1	-99.246	-98.021	OC(CNC1CCCCCC1)COC2=C3C=CC=CC3=CC=C2	4.504	0	0.989	313.4	49675702
MLS001175266-01	-5.225	5.9571	-1.1	-106.251	-107.74	COC1=C(NCC2=CC(=O)OC3=C2C=CC(O)=C3C)C=CC=C1	3.065	0	0.949	311.3	49680720
MLS001175292-01	-4.825	14.9636	2.1	201.445	196.916	CCC1=NN=C(NC(=O)C2=NC=CC(Cl)=C2)S1	4.095	0.002	0.921	268.7	49674649
MLS001175659-01	-5.275	5.30927	-1.1	-101.872	-91.876	FC1=CC(F)=C(NC(=O)NC2=NC(=CS2)C3=NC=CC=C3)C=C1	2.72	0	0.977	332.3	49680840
MLS001175783-01	null	null	4	18.281	14.173	CCNC(=O)NC(=O)C(C)SC1=NC2=C(C=CC=C2)C(=O)N1C3=CN=CC=C3	3.132	0.293	0.463	397.5	49724868
MLS001176286-01	null	null	4	0	11.525	CC(SC1=NC2=C(C=CS2)C(=O)N1C3=CC=CC=C3)C(N)=O	null	null	null	331.4	49676151
MLS001176347-01	null	null	4	-13.513	-5.845	CC1=CC=C(NC2=NN=C(SCC(=O)C3=C(O)C=C(O)C=C3)S2)C=C1	4.955	0.295	0.461	373.4	49680849
MLS001176565-01	-5.875	1.33363	-1.1	-98.917	-104.114	C\C(=N/NC1=NC=NC2=C1C(C)=C(C)S2)C3=NC=CC=C3	1.826	0	0.956	297.4	49673230
MLS001176749-01	-6.475	0.334992	-1.1	-89.437	-89.166	CC(C)C1=C(C)C=C(O)C(CN2CCC(=CC2)C3=CC=CC=C3)=C1	1.331	0	0.948	321.5	49672487
MLS001177860-01	-5.675	2.11366	-1.1	-99.623	-78.414	COC1=C(OC)C=C(CCN(C)C(\S)=N\C2=CC(C)=CC=C2)C=C1	3.192	0	0.967	344.5	49673903
MLS001178012-01	-5.675	2.11366	-1.1	-105.356	-95.104	ClC1=CC2=C(C=C1)C(NCC3=NC=CC=C3)=CC=N2	2.188	0.036	0.98	269.7	49677361
MLS001178265-01	-6.125	0.749954	-1.1	-104.178	-99.541	COC1=C(O)C(CN2CCC(CC3=CC=CC=C3)CC2)=CC(C)=C1	2.188	0	0.989	325.4	49676139
MLS001178475-01	-5.725	1.8838	-1.1	-103.646	-100.586	CCOC(=O)C1=C(C)N=C2SC(=CC3=CC=C(OCC(O)=O)C=C3)C(=O)N2C1C4=CC(OC)=C(OC)C(OC)=C4	2.588	0	0.992	568.6	47194493
MLS001179359-01	-4.775	16.7894	-3	-72.883	-60.552	ClCCN1CCN(CC1)C2=C3C=CC(Cl)=CC3=NC=C2	4.095	0.001	0.927	310.2	47196215
MLS001179426-01	null	null	4	23	21.778	OC(C[N+]1=CC=CC=C1)C2=CC=CC=C2	1	0.317	0.85	200.3	47196039
MLS001179995-01	-5.625	2.37156	-1.1	-109.445	-99.351	CC(C)N(CC(O)COC1=C(C=CC=C1)C(C)C)CC(O)COC2=C3C=CC=CC3=CC=C2	2.406	0	0.965	451.6	49674360
MLS001182279-01	-5.275	5.30927	-1.1	-100.448	-92.601	CN(C1=CC=CC=C1)C2=C(Cl)C(C)=NC(=N2)C3=NC=CC=C3	2.72	0	0.976	310.8	49671995
MLS001183383-01	null	null	4	0	7.543	CC1=CC(C(=O)NC2=CC=NC=C2)=C(C)C=C1	null	null	null	226.3	47200562
MLS001183414-01	-4.675	21.1366	3	37	33.248	CC1=CC2=C(NC(=C2)C(=O)NC3=CC=C(F)C=C3)C=C1	4.955	0.612	0.847	268.3	47200402
MLS001183984-01	-6.475	0.334992	1.2	29.899	-21.181	NN1C(=N)N(CC(=O)C2=CC=C(Br)C=C2)C3=C1C=CC=C3	2.72	0.048	0.792	345.2	47202428
MLS001193353-01	-5.025	9.44136	-2.1	-101.927	-82.58	CCOC1=CC=C(NC(=O)CN2C(=O)NC(C)(C2=O)C3=CC=C(OC(F)F)C=C3)C=C1	1.1	0	0.945	433.4	49673029
MLS001195117-01	-4.825	14.9636	-2.2	-102.036	-75.03	CC1=C(C=C(C=C1)C(=O)NC2=CC=CC(NC(=O)C3=CC(=C(C)C=C3)[N+]([O-])=O)=N2)[N+]([O-])=O	1.808	0.001	0.943	435.4	49668551
MLS001195126-01	-6.575	0.266094	-1.1	-100.347	-99.183	OC1=C(CN2CCCCCC2)C=C(C=C1)C3=CC=CC=C3	2.406	0	0.997	281.4	49670906
MLS001195935-01	-5.725	1.8838	-1.1	-95.311	-91.532	C(CC1=CNC2=C1C=CC=C2)NC3=C4C=CC=CC4=NC5=CC=CC=C35	4.955	0	0.955	337.4	49669868
MLS001195957-01	-5.175	6.68397	-1.2	-78.248	-74.689	CCOC(=O)C1=C(C)N(C2=C1C=C(O)C=C2)C3=CC=C(F)C=C3	3.99	0	0.98	313.3	49669518
MLS001196099-01	-5.725	1.8838	-1.1	-107.044	-98.119	CC1CCCN(CC2=C3OC=C(C(=O)C3=CC=C2O)C4=CC=C(Cl)C=C4)C1	1.509	0.043	0.983	383.9	49668869
MLS001196928-01	-6.375	0.42173	1.4	52.546	-9.3	CCOC(=O)C1=C(C)N=C2SC(=CC3=CC=C(OCC(O)=O)C=C3)C(=O)N2C1C4=C(OC)C=CC=C4	1.826	0.065	0.765	508.5	49669166
MLS001196969-01	-4.675	21.1366	-3	-109.511	-85.078	CC1=CC2=C(C=C1)N=C3CCCC3=C2NC4=CC=C(O)C=C4	4.504	0	0.984	290.4	49679704
MLS001197097-01	-5.025	9.44136	-2.1	-95.989	-85.454	OCCCN1C(=O)C2=C(C=CC=C2)N=C1\C=C\C3=C(O)C=CC(Br)=C3	1.928	0	0.985	401.3	49668452
MLS001197331-01	-5.625	2.37156	-1.1	-84.968	-86.581	COC1=C(C=CC=C1)C2CC(=NN2C(=O)C3=CC=CC=C3)C4=CC=CC=C4	4.955	0.008	0.993	356.4	49670665
MLS001197433-01	-5.175	6.68397	-1.1	-96.788	-93.249	COC1=C(OC(C)C(O)=O)C=CC(=C1)C2NC3=C(C4=C2C(=O)CC(C)(C)C4)C5=C(C=CC=C5)C=C3	4.955	0.002	0.913	471.5	49668260
MLS001197603-01	-5.275	5.30927	-1.1	-114.032	-99.505	CCOC1=C(OCC)C=C(CCNC(=O)NC2=CC=CC=C2)C=C1	2.406	0	0.977	328.4	49668899
MLS001197626-01	-5.225	5.9571	-1.2	-48.819	-32.081	CCCCN(CC)CCNC(S)=NC1=CC2=C(C=C1)N=C(C=C2C)N3CCN(C)CC3	4.955	0.027	0.808	442.7	49669200
MLS001197743-01	-5.175	6.68397	-1.2	-66.791	-65.237	CC1C(NC(C(C)C1=O)C2=C(O)C=CC(Cl)=C2)C3=C(O)C=CC(Cl)=C3	4.955	0	0.958	380.3	49670535
MLS001197839-01	-5.475	3.34992	-1.1	-106.086	-90.842	COC1=CC(=CC(OC)=C1OC)C(=O)NC2=CC3=C(C=C2)N=C(C=C3C)N4CCN(C)CC4	1.788	0	0.955	450.5	49667143
MLS001198242-01	-5.725	1.8838	-1.1	-100.646	-97.134	CCOC(=O)C1=C(CN2CCN(CC2)C3=CC=CC=C3)OC4=C1C=C(O)C(Br)=C4	3.192	0	0.997	459.3	49667628
MLS001198351-01	-5.625	2.37156	-1.1	-102.095	-99.18	OC(=O)C(O)=O.CCOC1=C/C=C\C(CNCCC2=C(C)/NC3=C\C=C(OC(F)(F)F)\C=C\2/3)=C\1O	3.512	0	0.989	408.4	49679507
MLS001198398-01	-5.325	4.73189	-1.2	-61.819	-51.299	CC1=C(CCNCC2=CC(=CC=C2)[N+]([O-])=O)C3=C(N1)C=CC(OC(F)(F)F)=C3	4.955	0	0.961	393.4	49679717
MLS001198408-01	-5.275	5.30927	-2.1	-91.935	-87.914	CN1C(S)=NC2=C(C3=C(CC(CC3)C(C)(C)C)S2)C1=O	2.048	0.002	0.913	308.5	49669862
MLS001198528-01	-5.375	4.2173	-1.1	-94.72	-92.389	CN(C)CCCNC1=C2C=CC=CC2=NC3=CC=CC=C13	4.504	0	0.988	279.4	49670411
MLS001198657-01	-5.525	2.98562	-1.1	-100.021	-85.056	COC1=CC(OC)=C(Cl)C=C1NC2=CC(=O)C(=O)C3=C2C=CC=C3	3.065	0	0.981	343.8	49679828
MLS001198747-01	-4.825	14.9636	-3	-106.661	-92.72	COC1=CC(NC2=C3C=CC=CC3=NC4=CC=CC=C24)=C(OC)C=C1	4.095	0	0.965	330.4	49671085
MLS001198887-01	-5.325	4.73189	-1.1	-117.348	-102.688	CCCCC(O)(C(CN1CCOCC1)C2=CC=CC=C2)C3=CC=C(CC)C=C3	2.253	0	0.983	381.6	49649120
MLS001198921-01	-5.375	4.2173	-1.1	-120.026	-104.026	CCCCCCC(O)(C(CN1CCOCC1)C2=CC=CC=C2)C3=CC=C(OC)C=C3	1.885	0	0.953	411.6	49649260
MLS001198946-01	-5.675	2.11366	-1.1	-101.818	-98.729	CCCCCC(O)(C(CN1CCOCC1)C2=CC=CC=C2)C3=CC=C(OC)C=C3	2.533	0	0.948	397.6	49669330
MLS001198958-01	-5.275	5.30927	-1.1	-114.378	-101.094	COC1=CC=C(C=C1)C(O)(CCC(C)C)C(CN2CCOCC2)C3=CC=CC=C3	1.967	0.009	0.982	397.6	49669403
MLS001198989-01	-4.875	13.3363	-2.2	-69.528	-54.352	CN(C)CCNC(=O)C1=CC2=C(S1)C3=C(SC2)C=C(Cl)C=C3	2.72	0.001	0.932	352.9	49649165
MLS001199243-01	-5.225	5.9571	-1.1	-102.255	-92.353	CN(CCNC(=O)C1=CC2=C(S1)N(C)N=C2C3=C(F)C=CC=C3)C4CCCCC4	4.955	0	0.971	414.5	49669743
MLS001199318-01	-5.625	2.37156	-1.1	-101.979	-99.022	CN(CC1=CC=CC=C1)C2=NC3=C(C=CC(O)=C3)C(C)=C2	2.787	0	0.988	278.3	49670143
MLS001199461-01	-4.625	23.7156	3	78.337	61.601	COC1=CC2=NC3=C(C=C(O3)C(=O)NCCC(C)C)C=C2C=C1	4.955	0.004	0.9	312.4	49668923
MLS001199532-01	-4.975	10.5934	-2.4	-64.244	-50.898	CCC(C)NC(=O)C1=CC2=C(O1)N=C3C=C(OC)C=CC3=C2	1.967	0.074	0.784	298.3	49669046
MLS001199565-01	-5.175	6.68397	-1.2	-84.65	-76.471	CCCCN(C)CCNC(=O)C1=CC2=C(S1)N(C)N=C2C3=CC(OC)=CC=C3	4.955	0	0.968	400.5	49667726
MLS001199620-01	null	null	4	25.373	19.175	CC1=CC=C(C=C1)C2=C3C=C(C=CC3=NO2)C(O)=O	0.4	0.125	0.654	253.3	49667148
MLS001199642-01	-5.175	6.68397	-1.1	-103.906	-100.943	Cl.COC1=C/C2=N/C(=N\C(N)=C/2\C=C\1OC)N3CCN(CC3)C4=C/C(C)=C\C=C\4C	4.955	0	0.995	393.5	49679821
MLS001199666-01	-5.675	2.11366	-1.1	-93.44	-96.144	COC1=C(OC)C=C2C(N)=NC(NC3=CC(Cl)=C(C)C=C3)=NC2=C1	4.955	0	0.961	344.8	49679736
MLS001199775-01	-4.925	11.886	-2.2	-43.2	-30.459	NC1=NC(N(C(N)=N1)C2=CC(Cl)=C(F)C=C2)C3=C(C=CC=C3)C(F)(F)F	4.955	0.026	0.811	385.7	49679805
MLS001199787-01	null	null	4	-48.883	-28.907	CC1=CC(=CC(C)=C1)N2C(N=C(N)N=C2N)C3=CC(Cl)=CC=C3	4.955	0.262	0.497	327.8	49668993
MLS001199914-01	-4.875	13.3363	-3	-37.474	-30.191	CCOC1=CC2=C(NC3=NC=CC=C3C2=O)C=C1	3.99	0.084	0.707	240.3	49669265
MLS001199948-01	-5.125	7.49954	-1.1	-111.907	-101.561	CCOC1=CC=C(NS(=O)(=O)C2=CSC(=C2)C(N)=O)C=C1	4.955	0	0.957	326.4	49679698
MLS001200095-01	-5.075	8.41462	-2.4	-74.061	-57.786	ClC1=CC=C(CCNC2=C(C(=O)C2=O)C3=CC=CC=C3)C=C1	4.955	0.077	0.718	311.8	49679812
MLS001200107-01	null	null	4	-33.744	-27.188	O=C1C(=O)C(=C1NCCC2=CC=CC=C2)C3=CC=CC=C3	3.99	0.08	0.713	277.3	49671032
MLS001200330-01	-5.175	6.68397	-1.1	-122.547	-98.667	COC1=CC=C(C=C1)C(O)(CCC(C)C)C(CN2CCOCC2)C3=CC=C(Cl)C=C3	4.955	0.018	0.834	432	49669603
MLS001200342-01	-5.225	5.9571	-1.1	-101.279	-96.737	CCCCC(O)(C(CN1CCOCC1)C2=CC=C(Cl)C=C2)C3=CC=C(F)C=C3	3.677	0	0.99	405.9	49669638
MLS001200366-01	-5.325	4.73189	-1.1	-113.827	-99.463	CCCC(O)(C(CN1CCOCC1)C2=CC=C(Cl)C=C2)C3=CC=C(Cl)C=C3	1.967	0	0.966	408.4	49649144
MLS001200879-01	-5.025	9.44136	-3	-86.568	-69.404	CC(C)NC(=O)C1=CC=C(CSCC2=C(Cl)C=CC=C2)O1	1.858	0.774	0.967	323.8	49669401
MLS001200904-01	-5.225	5.9571	1.4	26	26.223	CC(C)C(=O)NC1=C2CS(=O)(=O)CC2=NN1C3=C(C)C=C(C)C=C3	4.955	0.054	0.753	347.4	49649639
MLS001201269-01	null	null	4	-41.479	-19.884	CNC(=O)C1=C2CCC3=C(C=CC(OC)=C3)C2=NN1	4.955	0.231	0.531	257.3	49679174
MLS001201379-01	-4.875	13.3363	-3	-69.352	-56.899	CC1=NC(NC2=NC(=CS2)C3=CC(O)=C(O)C=C3)=CC=C1	4.449	0.064	0.737	299.3	47203216
MLS001201727-01	-5.525	2.98562	-1.2	-76.139	-68.185	CCN1C=C(C(=O)N[C@@H](CCSC)C(=O)NC(C)(C)CO)C(=O)C2=C1C=C3OCOC3=C2	2.406	0.001	0.981	463.5	49665094
MLS001202693-01	-4.875	13.3363	-3	-111.259	-92.716	COC1=CC=CC(=CNNC2=NC=NC(=C2)N3CCOCC3)C1=O	4.504	0.068	0.73	329.4	49641190
MLS001203370-01	-5.275	5.30927	1.2	35.513	30.59	ClC1=C(Cl)C=C(C=C1)C(=O)NC2=CC=NC=C2	4.955	0.004	0.899	267.1	47201445
MLS001203414-01	-6.725	0.18838	-1.1	-99.869	-99.083	CN1CCN(CC1)C2=CC=C(NC3=C4C=CC(Cl)=CC4=NC=C3)C=C2	4.955	0	0.997	352.9	47203654
MLS001204004-01	-5.075	8.41462	2.2	44.257	48.145	CC1=CC(C)=C(C=C1)C2=CSC3=C2C(=O)N=CN3	3.132	0.01	0.861	256.3	49641686
MLS001204078-01	-5.175	6.68397	-1.1	-94.727	-108.687	CCCC(=O)NC(C1=CC=CC=C1)C2=C(O)C3=C(C=CC=N3)C=C2	4.955	0	0.97	320.4	49643769
MLS001204096-01	-5.375	4.2173	-1.1	-110.734	-96.092	COC1=CC(=CC=C1)C(NC(C)=O)C2=C(O)C3=C(C=CC=N3)C=C2	1.826	0.002	0.921	322.4	49642997
MLS001204647-01	-5.125	7.49954	-2.1	-108.582	-104.109	CCCCC(=O)NC(C1=CC=C(C=C1)C(C)C)C2=C(O)C3=C(C=CC=N3)C=C2	3.512	0	0.981	376.5	49644544
MLS001204741-01	-5.125	7.49954	-3	-64.951	17.363	CCN1C(=O)CS\C1=N/C2=CC=C(C=C2)C(O)=O	4.955	0.103	0.711	264.3	49644921
MLS001205008-01	-5.375	4.2173	-1.1	-93.047	-84.809	CCN1C(=O)C2=C(C=CC=C2)N=C1\C=C\C3=C(O)C=CC(Br)=C3	3.132	0.004	0.897	371.2	47203148
MLS001205079-01	-4.675	21.1366	-3	-125.537	-97.069	OC(=O)C1=CC(=O)NC=C1.NC2=C3CCCCC3=NC4=C2CCCC4	4.955	0.001	0.941	202.3	47201113
MLS001205099-01	null	null	4	12	21.873	COC1=C(Br)C(C)=NC(=N1)N(C)S(=O)(=O)C2=CC=C(C)C=C2	4.955	0.296	0.46	386.3	47200875
MLS001205469-01	-4.675	21.1366	-3	-128.617	-96.766	CC(=O)C1=CN(CCOC2=CC=C(F)C=C2)C3=C1C=CC=C3	4.955	0.035	0.791	297.3	47202432
MLS001206645-01	-5.025	9.44136	-2.2	-84.99	-78.276	CC1=C(NC2=NC(=CS2)C3=CN=CC=C3)C=CC=C1	2.72	0	0.946	267.3	47203742
MLS001207444-01	-5.175	6.68397	-1.2	-76.521	-64.184	CN(C)C1=CC=[N+](CC(=O)C2=CC=CS2)C=C1	3.627	0.004	0.893	247.3	49641950
MLS001207750-01	null	null	4	-35.322	-29.133	CCOC(=O)C1=CC=C(NC(=O)C2=CC=CO2)C=C1	3.677	0.346	0.709	259.3	47200855
MLS001208409-01	-4.875	13.3363	-3	-54.943	-36.446	CC1=CC(C)=NN1CC(O)COC2=CC=C(Cl)C=C2	3.572	0.38	0.364	280.7	47204106
MLS001208807-01	-5.725	1.8838	1.2	48.688	49.477	CC1=C(C)C=C(NC(=O)CN2C=CN=C2)C=C1	4.955	0.007	0.879	229.3	47204661
MLS001208812-01	-7.125	0.074995	1.4	20.5	32.951	COC1=C(O)C(Br)=CC(CN2N=NC3=C2C=CC=C3)=C1	4.449	0.049	0.763	334.2	47204777
MLS001208813-01	null	null	4	-37.743	-20.139	OC1=C(CN2N=NC3=C2C=CC=C3)C=C(Br)C=C1	4.955	0.634	0.588	304.1	47204778
MLS001208874-01	null	null	4	0	19.42	CC1=CC2=C(NC(CCC3=CC=C(N)C=C3)=N2)C=C1	null	null	null	251.3	47203768
MLS001208970-01	null	null	4	0	6.822	CCN(CC1=NC2=C(C=CC=C2)N1C)C3=CC=CC=C3	null	null	null	265.4	47203942
MLS001208994-01	null	null	4	0	-0.243	COC1=CC=C(C=C1)C2=CSC(NC(=O)C(CC(O)=O)N3CCOCC3)=N2	null	null	null	391.4	49645038
MLS001209043-01	-4.875	13.3363	-2.1	-91.74	-65.405	CC1=CN2C=C(N=C2C=C1)C3=CC(O)=C(O)C=C3	4.955	0.002	0.918	240.3	49645297
MLS001209085-01	-6.325	0.473189	1.2	44.891	20.789	CCOC(=O)C1=CN(CC)C2=C3C=CC=CC3=CC=C2C1=O	1.967	0.001	0.942	295.3	47203355
MLS001209106-01	-5.725	1.8838	1.2	35.729	40.975	OC(=O)CN1C(=NC2=C1C=CC=C2)C3=NC=CC=C3	4.955	0.023	0.818	253.3	49641295
MLS001209364-01	-4.675	21.1366	3	38.5	33.29	COC1=C(OC)C(CNC2=CC3=C(C=C2)N(C)C(C)=N3)=CC=C1	4.955	0.551	0.806	311.4	47204373
MLS001210244-01	-6.875	0.133363	1.4	31.84	2.116	CC1=CC2=NN(N=C2C=C1N)C3=CC=C(F)C=C3	1.627	0.221	0.573	242.3	47204318
MLS001210282-01	null	null	4	18.246	-7.466	COCC(=O)NC1=CC2=C(C=C1)N(CC3=CC=C(C)C=C3)C(=O)CO2	4.955	0.67	0.508	340.4	47204355
MLS001210651-01	null	null	4	-32.572	-25.775	COC1=C(Cl)C=C(NC2=CC(C)=NC3=NC=NN23)C=C1	4.095	0.516	0.766	289.7	49644494
MLS001210886-01	-5.575	2.66094	2.2	53.462	7.495	ClC1=CC=C(C=C1)C2=C3C=CC=CC3=NC(=N2)N4CCOCC4	3.512	0.001	0.947	325.8	49642904
MLS001210939-01	-5.675	2.11366	-1.1	-96.794	-100.361	COC1=CC=C(\C=N\NC2=C3C=CC=CC3=NC(C)=C2)C=C1	4.955	0	0.995	291.3	49644191
MLS001210949-01	-4.675	21.1366	-3	-118.557	-89.352	CC(=O)NC(C1=CC=CC=C1)C2=C(O)C3=C(C=CC=N3)C(Cl)=C2	4.955	0.004	0.895	326.8	49644731
MLS001211083-01	-4.875	13.3363	-2.1	-117.8	-98.793	CCCC(=O)NC(C1=CC=C(C=C1)C(C)C)C2=C(O)C3=C(C=CC=N3)C=C2	4.955	0.016	0.84	362.5	49641498
MLS001211275-01	-5.225	5.9571	1.2	35.998	35.935	CCC1=CC(C(=O)C2=CC=CC=C2)=C(N)S1	4.955	0	0.971	231.3	47201815
MLS001211301-01	-4.675	21.1366	-3	-84.973	-58.849	COC1=C(Br)C=C(C=C1)S(=O)(=O)NCC2=NC=CC=C2	4.955	0.018	0.833	357.2	47201187
MLS001211662-01	-7.025	0.094414	1.4	17.5	-26.764	COC1=C(Cl)C=C(C=C1)N2N=C3C=CC(N)=CC3=N2	4.449	0.036	0.815	274.7	49644330
MLS001211677-01	-4.825	14.9636	2.4	73.412	63.315	CN1CCN(CC1)C2=NC(C)=NC3=C2C4=C(CCCC4)S3	1.1	0.374	0.755	302.4	49644351
MLS001211902-01	-6.075	0.841462	-1.1	-93.776	-88.719	C\C(Cl)=C\CC1=C(C)NC2=C(C=CC3=C2C=CC=C3)C1=O	3.512	0	0.967	297.8	49644446
MLS001211919-01	-4.875	13.3363	-3	-58.702	-43.627	COC1=CC=C(OCCN2C(N)=NC3=C2C=CC=C3)C=C1	2.787	0.025	0.815	283.3	49644327
MLS001211969-01	-5.125	7.49954	-3	-82.169	-18.101	COC1=CC=C(CC2=NN=C(NC(=O)C3=C(OC)C=C(OC)C=C3)S2)C=C1	4.955	0.001	0.939	385.4	49644097
MLS001212076-01	-5.175	6.68397	-2.1	-120.287	-89.784	CCSC1=NC2=C(C3=C(CN(C)CC3)S2)C(=O)N1C4=CC=CC=C4	1.288	0.001	0.937	357.5	49645036
MLS001212907-01	-5.275	5.30927	1.2	30	28.17	CC1=CC=[N+](CC(=O)NC2=CC(C)=CC=C2)C=C1	4.955	0	0.976	241.3	49643859
MLS001212967-01	-4.825	14.9636	-3	-104.981	-92.131	CCCCC(=O)NC(C1=C(Cl)C=C(Cl)C=C1)C2=C(O)C3=C(C=CC=N3)C=C2	4.095	0	0.962	403.3	49643371
MLS001213218-01	-5.625	2.37156	-1.1	-94.662	-98.772	COC1=C/C=C(C2N3[C@@H](CC4=C2/NC5=C\C=C\C=C\4/5)C(=O)N(CC3=O)C6CCN(CC7=C/C=C\C=C\7)CC6)\C(OC)=C\1	3.132	0	0.976	564.7	49647662
MLS001214341-01	-5.825	1.49636	-1.1	-103.845	-99.609	COC1=C(O)C(=CC=C1)C2=C(C#N)C(N)=NC3=C2C(C)=NN3C4=CC=CC=C4	1.967	0	0.985	371.4	49667804
MLS001214372-01	-5.075	8.41462	-2.3	-92.199	-86.092	CC1=C(C)C=C(NC(=O)C2=CC(=NN2)C3=C(O)C=CC(Cl)=C3)C=C1	2.533	0.074	0.996	341.8	49668218
MLS001214636-01	-6.225	0.59571	1.4	27.301	-3.781	CCOC(=O)N1CCN(CC1)C2=C(C=O)C(=O)N3C=CC=CC3=N2	4.955	0.088	0.731	330.3	49646301
MLS001214839-01	-5.275	5.30927	-1.1	-117.564	-102.608	CC1=C(C(=O)C2=C(O1)C(CN3CCCCC3)=C(O)C=C2)C4=CC=C(Cl)C=C4	1.885	0	0.977	383.9	49646281
MLS001214902-01	-5.675	2.11366	-1.1	-104.186	-97.281	OC1=C(CN2CCCCC2)C3=C(C=C1)C(=O)C(=CO3)C4=CC=C(Br)C=C4	1.692	0	0.993	414.3	49647342
MLS001214978-01	-4.725	18.838	-3	-116.741	-91.543	CCOC1=CC2=C(NC3=C2N=CN=C3NCCN(CC)CC)C=C1	4.095	0	0.973	327.4	49645923
MLS001214990-01	-4.775	16.7894	-2.1	-144.205	-96.388	CCOC1=CC2=C(NC3=C2N=CN=C3NCCN(C)C)C=C1	1.928	0.005	0.886	299.4	49667354
MLS001215063-01	-5.675	2.11366	-1.1	-97.45	-96.233	COC1=C(C=CC=C1)C2N3[C@@H](CC4=C2NC5=C4C=CC=C5)C(=O)N(CC3=O)C6CCN(CC7=CC=CC=C7)CC6	2.533	0	0.979	534.6	49647591
MLS001215130-01	null	null	4	0	3.327	COC(CSC1=NC2=C(C3=C(CN(C)CC3)S2)C(N)=N1)OC	null	null	null	340.5	49647721
MLS001215140-01	-5.625	2.37156	-1.1	-111.668	-104.242	CCOC1=C(C=CC=C1)C2N3[C@@H](CC4=C2NC5=C4C=CC=C5)C(=O)N(CC3=O)C6CCN(CC7=CC=CC=C7)CC6	2.533	0	0.967	548.7	49667543
MLS001215150-01	-5.025	9.44136	-2.1	-88.431	-83.034	CCOC(=O)CON1C(=O)C2=C(C=CC=C2)N=C1N3N=C(C)C=C3C	3.065	0	0.981	342.3	49647518
MLS001215162-01	-5.325	4.73189	-2.3	-108.655	-89.179	CC1=NN(C(C)=C1)C2=NC3=C(C=CC=C3)C(=O)N2OCC#N	1.66	0.844	0.964	295.3	49666927
MLS001215281-01	-5.525	2.98562	-1.1	-96.82	-99.214	COC1=C(OC)C=C(C=C1)C2N3[C@@H](CC4=C2NC5=C4C=CC=C5)C(=O)N(CC3=O)C6CCN(CC7=CC=CC=C7)CC6	3.132	0	0.988	564.7	49646923
MLS001215856-01	-6.075	0.841462	-1.1	-87.707	-71.786	FC1=C(C=CC=C1)C(=O)NCCCNC2=C3C=CC(Cl)=CC3=NC=C2	3.99	0	0.965	357.8	49647351
MLS001215866-01	-5.375	4.2173	-1.1	-106.239	-84.016	CN1CCC(CC1)NCCC(C2=CC=C(F)C=C2)C3=CC=C(Cl)C=C3	1.967	0.01	0.862	360.9	49666895
MLS001215913-01	-4.725	18.838	-3	-77.233	-63.151	SC1=NC2=C(C=CC=C2)C3=NC(=NN13)C4=C(Cl)C=CC=C4	4.504	0	0.976	312.8	49665154
MLS001216132-01	null	null	4	-41.336	-28.909	BrC1=CC2=C(NC(=C2)C(=O)N3CCC4=C3C=CC=C4)C=C1	4.955	0.497	0.814	341.2	49667422
MLS001216193-01	-5.625	2.37156	-1.1	-102.423	-99.366	CC(=C)COC1=CC(O)=C(C=C1)C2=C(C3=CC=CC=C3)C(=NC=N2)C(F)(F)F	2.588	0	0.991	386.4	49665083
MLS001216205-01	-5.525	2.98562	-1.1	-106.702	-98.052	COC1=CC=C(C=C1)C2=C(N=CN=C2C3=C(O)C=C(OCC(C)=C)C=C3)C(F)(F)F	3.132	0	0.977	416.4	49664974
MLS001216278-01	-6.925	0.11886	-1.2	-76.57	-9.743	FC1=CC2=C(C=C1)N3C(=NC4=C(C=CC=C4)C3=O)C2=O	4.955	0.004	0.916	266.2	49667793
MLS001216280-01	-5.525	2.98562	-1.1	-108.228	-99.483	COC1=CC=C(C=C1)C2C3=C(OC4=C2C(=N)N(CCCN(C)C)C=N4)C5=C(C=CC=C5)C=C3	3.132	0	0.985	440.5	49647792
MLS001216359-01	-4.875	13.3363	-2.2	-91.092	-75.91	CC1=CC2=C(OC(=O)C=C2CN3CCCCC3)C(C)=C1	2.72	0.008	0.87	271.4	49648119
MLS001216375-01	-5.425	3.75868	-1.1	-91.422	-101.915	CN(C)CCCN1C=NC2=C(C(C3=CC=CC=C3)C4=CC=C5C=CC=CC5=C4O2)C1=N	1.331	0.002	0.946	410.5	49648084
MLS001216440-01	null	null	4	-44.843	-25.755	CC(=C)COC1=CC(O)=C(C=C1)C2=C(C=NC=N2)C3=CC=C(Br)C=C3	4.095	0.271	0.486	397.3	49666958
MLS001216699-01	-4.775	16.7894	-3	-100.208	-88.983	COC1=CC(OC)=C(C=C1)N(C(C(=O)NC2CCCC2)C3=C(OC)C=CC(OC)=C3)C(=O)C4=C(N)C(=NS4)C(N)=O	4.504	0	0.978	583.7	49725991
MLS001216897-01	-5.325	4.73189	-1.4	-53.224	-51.303	CC1=CC(NC(=O)CSC2=NC3=C(O2)C=CC(Cl)=C3)=NO1	4.955	0.067	0.943	323.8	49730230
MLS001216943-01	-5.075	8.41462	-2.1	-108.309	-89.731	FC1=CC=C(CN2N=NC3=C2NC(=NC3=O)C4CCN(CC4)S(=O)(=O)C5=CC6=C(OCCO6)C=C5)C=C1	2.248	0.002	0.92	526.5	49733127
MLS001218308-01	-5.175	6.68397	-2.4	-63.165	-46.953	CCOC1=CC=C(NC(=O)CSC2=NC(=O)C=NN2)C=C1	2.533	0.139	0.636	306.3	49726028
MLS001218424-01	-5.125	7.49954	-1.1	-96.738	-94.919	CN(C)C1=CC=C(C=C1)C(N(C(=O)C2=C(N)C(=NS2)C(N)=O)C3=C(C)C=CC=C3)C(=O)NCC4CCCO4	4.449	0	0.991	536.6	49726462
MLS001218926-01	null	null	4	21.5	18.392	CC1=CC=C(C=C1)S(=O)(=O)N2CCC(CC2)C(=O)NCC3CC3	4.955	0.09	0.728	336.4	49726044
MLS001219838-01	-5.275	5.30927	-1.2	-86.174	-79.311	CC1=CC=C(O1)\C=N\NC(=O)C2=C(O)C=C3C=CC=CC3=C2	3.065	0.005	0.968	294.3	49733511
MLS001220436-01	-4.875	13.3363	-2.2	-70.484	-55.78	ClC1=CC=C(C=C1)S(=O)(=O)N2CCC(CC2)C(=O)NC3CC3	3.572	0.026	0.812	342.8	49729769
MLS001221260-01	-5.725	1.8838	-1.1	-95.238	-84.689	CC1=CC=CN2C(=O)C3=C(N=C12)N(CCC4=CC=CC=C4)C(=N)C(=C3)C(=O)NC5CCCC5	4.955	0	0.983	441.5	49729762
MLS001221279-01	-4.825	14.9636	-3	-48.955	-37.731	CC1=CC=CN2C(=O)C3=C(N=C12)N(CC4=CC=CO4)C(=N)C(=C3)C(=O)NCCC5=CC=CC=C5	4.095	0.4	0.657	453.5	49729763
MLS001221921-01	-5.725	1.8838	1.4	33.098	-11.282	CC1CCN(CC1)C(=O)CSC2=NN=C3C(NC4=CC=C(F)C=C34)=N2	4.955	0.121	0.688	359.4	49726905
MLS001221981-01	-4.825	14.9636	-2.1	-89.43	-81.91	CCC(C)(C)N1N=NN=C1C(N2CCN(CC2)C(=O)C3=CC=CO3)C4=C(OC)C=CC=C4	3.627	0	1	438.5	49727075
MLS001222366-01	null	null	4	-43.121	-26.076	CC1=C(Cl)C=C(C=C1)S(=O)(=O)N2CCC(CC2)C(=O)NC3CCCC3	4.955	0.518	0.724	384.9	49729829
MLS001222477-01	-5.175	6.68397	-2.1	-105.133	-97.489	CCC(C)C1=CC=C(C=C1)N(C(C(=O)NC2CCCC2)C3=CN=CC=C3)C(=O)C4=CC=CO4	3.247	0.026	0.811	445.6	49730186
MLS001222482-01	null	null	4	18	4.423	CC1CCN(CC1)S(=O)(=O)C2=CC=C(NC(=O)C3=CC=CO3)C=C2	3.132	0.574	0.686	348.4	49729815
MLS001222913-01	null	null	4	-30.062	-27.968	CC1=CC=C(C=C1)S(=O)(=O)N2CCC(CC2)C(=O)NC3CC3	2.952	0.767	0.96	322.4	49733875
MLS001223180-01	-4.775	16.7894	-3	-54.653	-39.602	CCOC1=C(Cl)C=C(C=C1)S(=O)(=O)N2CCC(CC2)C(=O)NC3CC3	4.095	0.025	0.815	386.9	49732951
MLS001223214-01	null	null	4	31.023	-0.44	CC1=CC=C(NC(=O)CSC2=NC(=NN2)C3=NC=CC=C3)C=C1	4.095	0.282	0.505	325.4	49727837
MLS001223536-01	null	null	4	0	-2.09	CC1=CC=C(C=C1)S(=O)(=O)NC2=CC(C)=CN(CC3=CC=C(F)C=C3)C2=O	null	null	null	386.4	49728944
MLS001224591-01	-4.975	10.5934	-2.1	-105.818	-99.798	ClC1=CC=C(NC(=O)NC2=CC=NC=C2)C=C1	3.065	0	0.963	247.7	49823666
MLS001224623-01	-5.375	4.2173	-1.1	-105.079	-91.812	FC1=CC(=CC=C1)C(=O)N\N=C(\C2=CC=CC=C2)C3=CN=CC=C3	1.826	0	0.972	319.3	49823705
MLS001224626-01	-4.775	16.7894	-3	-113.964	-91.474	ClC1=CC(NC(=O)NC2=CC=NC=C2)=CC=C1	4.095	0.028	0.806	247.7	49823707
MLS001224787-01	-4.575	26.6094	-3	-72.216	-59.638	ClC1=CC(Cl)=C(NC(=O)NC2=CC=NC=C2)C=C1	0.9	0.396	0.519	282.1	49823564
MLS001224792-01	-4.675	21.1366	-3	-98.09	-76.5	FC1=CC(NC(=O)NC2=CC=NC=C2)=CC=C1	4.955	0.001	0.935	231.2	49827877
MLS001229562-01	-4.675	21.1366	-3	-124.735	-86.757	CC1=CC=C(C=C1)C(=O)ON=C(N)C2=NC=CC=C2	4.955	0.007	0.875	255.3	49728465
MLS001229566-01	-4.875	13.3363	-2.1	-116.134	-96.487	FC1=CC=C(CN2N=NC3=C2NC(=NC3=O)C4CCN(CC4)S(=O)(=O)\C=C\C5=CC=CC=C5)C=C1	2.406	0.032	0.984	494.5	49733321
MLS001230093-01	-5.575	2.66094	-1.1	-112.091	-103.044	COC1=CC(=CC=C1)N=C(S)N2CCN(CC2)S(=O)(=O)C3=CC=C(F)C=C3	4.955	0	0.954	409.5	49824069
MLS001230114-01	null	null	4	14	12.172	SC(NCC1=CC=CC=C1)=NC2=CC=NC=C2	4.955	0.168	0.602	243.3	49824119
MLS001232242-01	-5.325	4.73189	-1.1	-109.34	-95.918	C\C(=N/NC(=O)C1=CC(Br)=CC=C1)C2=NC=CC=C2	1.885	0	0.951	318.2	49824246
MLS001233685-01	-5.225	5.9571	-1.1	-108.476	-104.773	COC1=CC=C(NC2=C(NC(=O)C3=C(Br)C=CC=C3)C=CC=C2)C=C1	4.955	0	0.995	397.3	49679899
MLS001233728-01	-4.675	21.1366	-3	-115.714	-86.967	CC(NC1=C2C=CC(Cl)=CC2=NC=C1)C3=CC=C(C=C3)S(N)(=O)=O	4.955	0.01	0.862	361.8	49679895
MLS001233779-01	-5.025	9.44136	-2.1	-107.955	-98.321	CCN(CC)CCNC(=O)C1=CC=C(NC(=O)C2=CN(N=C2C3=CC(OC)=CC=C3)C4=CC=C(F)C=C4)C=C1	3.132	0	0.968	529.6	49677787
MLS001234068-01	-5.275	5.30927	-1.1	-97.157	-97.63	CC1=C(C)C2=C(SC(=N2)N3CCN(CC3)C(=O)C4=CC=C(O4)[N+]([O-])=O)C=C1	4.095	0	0.999	386.4	51085908
MLS001234208-01	-5.375	4.2173	-1.1	-111.297	-95.945	[O-][N+](=O)C1=CC=C(O1)C(=O)N2CCN(CC2)C3=NC4=C(S3)C=CC=C4Cl	2.253	0	0.981	392.8	51090123
MLS001234228-01	-5.225	5.9571	-1.1	-99.685	-98.398	[O-][N+](=O)C1=CC=C(O1)C(=O)N2CCN(CC2)C3=NC4=C(S3)C=C(F)C=C4F	2.847	0	1	394.4	51086108
MLS001234236-01	-5.325	4.73189	-1.1	-112.439	-99.893	COC1=CC2=C(C=C1)N=C(S2)N3CCN(CC3)C(=O)C4=CC=C(O4)[N+]([O-])=O	1.885	0	0.984	388.4	51089123
MLS001234237-01	-5.975	1.05934	-1.1	-95.887	-107.953	CCC1=CC=CC2=C1N=C(S2)N3CCN(CC3)C(=O)C4=CC=C(O4)[N+]([O-])=O	1.967	0	0.981	386.4	51089502
MLS001234267-01	-5.325	4.73189	-1.2	-63.427	-46.054	COC1=CC=CC2=C1N=C(S2)N3CCN(CC3)C(=O)C4=CC=C(O4)[N+]([O-])=O	4.955	0.01	0.862	388.4	51089503
MLS001234268-01	-5.325	4.73189	-1.1	-113.244	-99.539	CC1=CC=C(C)C2=C1SC(=N2)N3CCN(CC3)C(=O)C4=CC=C(O4)[N+]([O-])=O	2.253	0	0.978	386.4	51086277
MLS001237293-01	-5.575	2.66094	-1.1	-84.204	-90.082	COC1=CC=C(C=C1)S(=O)(=O)N2CCC3(CC2)OCCN3S(=O)(=O)C4=C(C)C=C(C)C=C4C	4.955	0	0.979	494.6	51087648
MLS001241052-01	-5.725	1.8838	-1.2	-66.555	-9.248	O[N+]1=C(C(=O)C2=C1C=CC=C2)C3=CC=CC=C3	4.955	0.008	0.893	224.2	51089839
MLS001243514-01	null	null	4	-25.156	-3.463	OC(CC1=CC=NC=C1)(C2=CC=CC=C2)C3=CC=CC=C3	4.955	0.691	0.689	275.3	51089829
MLS001304946-01	-5.075	8.41462	-2.1	-108.359	-97.103	CC(C)CC(NC(=O)C(NC(=O)OC(C)(C)C)C(C)C)C(=O)NC(CCC(=O)OCC1=CC=CC=C1)C(N)=O	3.99	0	0.944	548.7	56423495
MLS001304955-01	-5.225	5.9571	-2.1	-107.748	-95.148	CCOC(=O)C1=C(CSC(N)=N)N(C2=C1C=C(OC(C)=O)C(Br)=C2)C3=CC=C(C)C=C3	1.509	0	0.981	504.4	56422637
MLS001305712-01	-4.975	10.5934	-2.1	-87.379	-77.424	CCCN1C(=N)C(=CC2=C1N=C3N(C=CC=C3C)C2=O)C(=O)NCC4=CC5=C(OCO5)C=C4	3.929	0.023	0.819	445.5	56422559
MLS001359830-01	-5.475	3.34992	-1.1	-101.993	-92.102	CC(=O)NC1=CC=C(NC2=NC(NC3=CC=C(NC(C)=O)C=C3)=NC(C)=C2)C=C1	2.406	0	0.968	390.4	57261281
MLS001360325-01	-5.775	1.67894	-1.1	-91.564	-86.368	COC1=CC(OC)=C(NC2=CC(=O)C(=O)C3=C2C=CC=C3)C(Cl)=C1	3.192	0	0.964	343.8	57269055
MLS001360484-01	null	null	4	0	8.834	COC1=CC2=CC=NC(C(=O)C3=CC(OC)=C(OC)C=C3)=C2C=C1OC	null	null	null	353.4	57266027
MLS001360577-01	-5.975	1.05934	-1.1	-103.203	-91.147	CCN1CCN(CC1)C2=CC=C(NC3=C4C=CC=CC4=NC=C3)C=C2	4.449	0	0.951	332.4	57264388
MLS001361834-01	-4.975	10.5934	-2.2	-63.404	-53.758	O=C(NCCC1=CNC2=C1C=CC=C2)C(=O)NC3=CC4=C5N(CCC4)C(=O)CC5=C3	1.788	0.003	0.901	402.4	51088135
MLS001361994-01	-5.325	4.73189	-2.1	-115.817	-101.362	OC(=O)C(F)(F)F.CCCCCCSC1=CC=C(C=C1)[C@H]2N[C@](CC3=CC=CC=C3)([C@@H]4[C@H]2C(=O)N(C)C4=O)C(=O)OC	1.66	0	0.965	494.6	51090812
MLS001362153-01	-4.825	14.9636	-2.1	-110.494	-98.117	OC(=O)C(F)(F)F.CCCCCCSC1=C(OC)C=C(C=C1)[C@@H]2[C@@H]3[C@@H](C(=O)N(CC)C3=O)[C@@]4(CCCCN24)C(=O)OC	4.095	0	0.954	502.7	74373565
MLS001362744-01	-5.475	3.34992	-1.1	-105.773	-98.155	OC(=O)C(F)(F)F.CCCCCCSC1=CC=C(C=C1)[C@H]2N[C@](CC3=CC=CC=C3)([C@@H]4[C@H]2C(=O)N(CC)C4=O)C(=O)OC	2.188	0	0.983	508.7	51088097
MLS001362807-01	-5.275	5.30927	-2.1	-127.536	-100.998	OC(=O)C(F)(F)F.CCCSC1=CC=C(C=C1)[C@H]2N[C@](CC3=CC=CC=C3)([C@@H]4[C@H]2C(=O)N(CC)C4=O)C(=O)OC	1.372	0.001	0.929	466.6	51089847
MLS002153112-01	null	null	4	10.228	-7.451	C[C@H]1CN=C(N(C)C)N1CCC2CCCCC2	4.955	0.182	0.618	237.4	56462917
MLS002153878-01	-5.275	5.30927	-1.1	-99.557	-94.885	CO[C@H]1[C@@H](C[C@@H]2CN3CCC4=C(NC5=C4C=CC(OC)=C5)[C@H]3C[C@@H]2[C@@H]1C(=O)OC)OC(=O)\C=C\C6=CC(OC)=C(OC)C(OC)=C6	1.967	0	0.975	634.7	56463114
MLS002154122-01	-5.625	2.37156	-1.1	-109.29	-100.643	ClC1=CC(Cl)=C(C=C1)C(CN2C=CN=C2)OCC3=CSC4=C3C=CC=C4Cl	2.787	0	0.988	437.8	56463153
MLS002156464-01	-5.475	3.34992	-1.2	-84.233	-75.028	CC(N1CCN(CC1)S(=O)(=O)C2=CC=C(C=C2)C(C)(C)C)C(=O)N3CCCC3	2.048	0	0.97	407.6	57259183
MLS002157185-01	-5.575	2.66094	-2.3	-101.855	-99.993	CC(C)C1=C(C)C=C(O)C(CN2CCN(CC2)S(=O)(=O)C3=CC=CS3)=C1	2.72	0.68	0.991	394.6	57264629
MLS002158763-01	-5.075	8.41462	-2.1	-102.543	-85.99	CC(OC1=CC=CC=C1)C(=O)NC2=NC(=CS2)C3=NC=CC=C3	3.512	0.028	0.806	325.4	57261556
MLS002161026-01	-5.475	3.34992	-1.1	-110.843	-101.51	FC1=CC=C(C=C1)S(=O)(=O)N2CCN(CC2)C(S)=NC3CC3	2.72	0	0.98	343.4	57264546
MLS002161290-01	-5.225	5.9571	-1.1	-91.878	-88.231	O=C(NC1=NC(=CS1)C2=NC=CC=C2)C3=CC(=CC=C3)S(=O)(=O)N4CCOCC4	4.955	0	0.989	430.5	57262481
MLS002161345-01	-4.675	21.1366	-3	-118.59	-92.163	ClC1=CC=C(CN2CCC(CC2)NC(=O)C3=CN(N=C3C4=CN=CC=C4)C5=CC=CC=C5)C=C1	4.955	0	0.976	472	57267290
MLS002161356-01	-5.125	7.49954	-3	-98.369	6.48	CCN(CC)S(=O)(=O)C1=CC(NC(=O)COC2=C(C)C=CC=C2)=C(C=C1)N3CCOCC3	4.955	0.002	0.932	461.6	57264701
MLS002161477-01	-6.225	0.59571	-1.3	-108.735	-102.764	CC(SC1=NC2=C(C=CC=C2)C(=O)N1C)C(=O)NC3=CC4=C(OCCO4)C=C3	4.955	0.081	0.993	397.4	57264811
MLS002162137-01	-5.675	2.11366	-1.1	-94.467	-90.406	FC1=C(C=C(C=C1)C(=O)NC2=NC(=CS2)C3=NC=CC=C3)S(=O)(=O)N4CCOCC4	4.955	0	0.968	448.5	57266639
MLS002162179-01	null	null	4	0	7.524	O=C(CN1CCN(CC1)S(=O)(=O)C2=CC=CS2)NCC3CCCCC3	null	null	null	385.5	57268448
MLS002162226-01	-5.125	7.49954	-2.1	-102.06	-96.312	COC1=C(NS(=O)(=O)C2=C(C=CC(NC(=O)C3=CC(=CC=C3)S(=O)(=O)N(C)C)=C2)N4CCOCC4)C=CC=C1	4.955	0	0.966	574.7	57268501
MLS002162875-01	-5.325	4.73189	-1.1	-105.893	-95.567	C\C(=N/NC(=O)C1=C(OCC2=CC=C(F)C=C2)C=CC=C1)C3=NC=CC=C3	1.967	0	0.981	363.4	57266856
MLS002163737-01	-5.125	7.49954	-3	-99.507	-39.131	CCN(CC)S(=O)(=O)C1=CC(NC(=O)COC2=C(CC)C=CC=C2)=C(C=C1)N3CCOCC3	4.955	0.003	0.924	475.6	57259154
MLS002169255-01	null	null	4	-20.563	-13.386	CCSC1=NN=C(SCC(=O)C2=C(N)N(C)C(=O)N(C)C2=O)S1	1.509	0.606	0.647	373.5	57260002
MLS002169309-01	-4.725	18.838	-3	-95.15	-78.868	COC1=CC=C(CC(=O)OCC(=O)C2=CNC3=C2C=CC=C3)C=C1	4.955	0.001	0.936	323.3	57267489
MLS002169644-01	-5.275	5.30927	-2.1	-101.699	-83.705	CCN(CC)CCNC(=O)C1=CC=C(NC(=O)C2=CC(=CC=C2)S(=O)(=O)N3CCC4=C3C=CC=C4)C=C1	1.479	0.009	0.867	520.6	57261819
MLS002169740-01	-5.075	8.41462	-2.2	-80.864	-74.376	CC(N1CCN(CC1)S(=O)(=O)C2=CC=C(C=C2)C(C)(C)C)C(=O)NC3CCCC3	3.929	0	0.97	421.6	57260955
MLS002171124-01	null	null	4	0	-24.522	CCN(CC)CCNC(=O)C1=CC=C(NC(=O)C2=C3C=CC=CC3=NC(=C2)C4=CC=NC=C4)C=C1	null	0.159	null	467.6	57265990
MLS002174127-01	-4.825	14.9636	-2.4	-68.006	-55.902	CCOC(=O)[C@H]1[C@H]2COC3=C(C=CC(OC)=C3)[C@@H]2[N@]4C(=O)C5=C(NC(=O)[C@@]14C)C=CC(OC)=C5	2.473	0.146	0.986	466.5	56463781
MLS002174287-01	-5.575	2.66094	-1.1	-82.703	-89.585	CC(C)(C)OC(=O)N1CCC(CC2CC(=NO2)C3=CC=CC=C3)(CC1)C(=O)NCC4=CC=CC=C4	3.929	0	0.985	477.6	56462828
MLS002178094-01	-4.675	21.1366	-3	-44.928	-31.16	O=C(NC1CCCCC1)C2=NNC3=C2CCCCC3	4.955	0.27	0.598	261.4	57257218
MLS002180647-01	-5.275	5.30927	-1.1	-88.07	-84.358	COC1=C(C=C2C=CC=CC2=C1)C(=O)N3CCCC(C3)C(F)(F)F	4.504	0	0.979	337.3	57257385
MLS002180973-01	-5.025	9.44136	2.4	29.5	22.787	BrC1=CC=C(C=C1)C(=O)COC(=O)C2=CC=C(C=C2)N3C=NN=N3	0.8	0.032	0.798	387.2	57268887
MLS002181171-01	-5.125	7.49954	-2.2	-61.554	-58.8	CC(=O)NCCC(=O)NC1=C(C=CC(=C1)S(=O)(=O)N2CCCCC2)N3CCCCC3	3.512	0	0.971	436.6	57267426
MLS002182826-01	null	null	4	-28.797	-21.498	CC1CC(C)CN(C1)C(=O)CNC(=O)C2=C(Cl)C3=C(S2)C=CC=C3	4.504	0.102	0.683	364.9	57268985
MLS002182882-01	-6.275	0.530927	-1.1	-118.346	-103.206	COC1=CC=C(NC(=O)CN(C)C(=O)C2=C(C)C3=C(O2)C4=C(C=CC=C4)C=C3)C=C1	4.955	0.004	0.899	402.4	57268986
MLS002206299-01	null	null	4	-13.5	1.565	C(OC1=CC(=CN=C1)C2=CN=CC=C2)C3=CC=CC=C3	4.955	0.32	0.433	262.3	81066416
MLS002206598-01	-5.275	5.30927	-2.1	-112.33	-100.382	FC(F)(F)C1=C(C=CC=C1)N2O[C@@](C3CCCCC3)(C2=O)C4=CC=CC=C4	1.66	0.001	0.992	375.4	74373938
MLS002206604-01	-5.525	2.98562	-1.1	-113.2	-101.743	FC(F)(F)C1=C(C=CC=C1)N2O[C@@](C3CCCC3)(C2=O)C4=CC=CC=C4	1.416	0	0.987	361.4	74373941
MLS002206606-01	-5.375	4.2173	-1.1	-112.994	-97.853	COC1=CC=C(C=C1)[C@]2(ON(C2=O)C3=C(C=CC=C3)C(F)(F)F)C(C)C	1.627	0	0.962	365.3	81066536
MLS002207414-01	-5.425	3.75868	-1.1	-106.267	-95.913	COC(=O)[C@]1(C)CCC[C@@]2(C)C3CC[C@@]4(C)C[C@]3(CCC12)CC(=O)N4CC5=CC=C(OC)C=C5	1.826	0	0.992	467.6	74374053
MLS002207454-01	-5.375	4.2173	-1.1	-115.133	-99.001	OC1=C(CNCC2=CC=C(C=C2)C(F)(F)F)C=C(Cl)C=C1	1.885	0	0.981	315.7	57257232
MLS002207457-01	-4.675	21.1366	-3	-56.404	-43.715	CC1=C(CNCC2=C(O)C=CC(Cl)=C2)SC=C1	4.955	0.608	0.903	267.8	57269113
MLS002207458-01	-5.375	4.2173	-1.1	-91.661	-80.936	OC1=C(CNCC2CCCCC2)C=C(Cl)C=C1	1.826	0	0.982	253.8	57269223
MLS002207460-01	-6.075	0.841462	-1.1	-113.914	-99.905	OC1=C(CNCC2=C3C=CC=CC3=CC=C2)C=C(Cl)C=C1	1.788	0	0.968	297.8	57269170
MLS002222506-01	-4.675	21.1366	-3	-112.583	-80.485	CC(=O)NC1=CC=C(SC[C@H](CC2=CC=CC=C2)N3CC[C@H](CCC3=O)C(C)(C)C)C=C1	4.955	0.026	0.811	452.7	81066839
MLS002302575-01	-5.425	3.75868	-1.1	-111.353	-95.174	OCC1=CC(=CC=C1)C2=CC(=O)C[C@@H](C2)C3=CC=C(Cl)C=C3	1.66	0	0.967	312.8	85148449
MLS002302696-01	-4.975	10.5934	-2.1	-100.456	-82.312	COC(=O)C1=C(C[C@@H]2CC[C@H]1N2C(=O)NCC3=C4C=CC=CC4=CC=C3)C5=CC(F)=C(C=C5)C6=CC=CC=C6	2.048	0.001	0.924	520.6	85148532
MLS002302720-01	-5.475	3.34992	-1.2	-68.44	-60.219	COC(=O)C1=C(C[C@@H]2CC[C@H]1N2C(=O)NCC3=C4C=CC=CC4=CC=C3)C5=CC=C(OC(F)(F)F)C=C5	2.72	0	0.977	510.5	85148554
MLS002302726-01	-5.475	3.34992	-1.1	-105.058	-96.539	COC(=O)C1=C(C[C@@H]2CC[C@H]1N2C(=O)NCC3=C4C=CC=CC4=CC=C3)C5=CC(OC)=C(OC)C=C5	1.967	0	0.984	486.6	85148560
MLS002391587-01	-5.175	6.68397	-1.2	-75.386	-69.312	COC1=CC=C(C=C1)C2=C(C#CC3=CSC=C3)C4=C(C=CC(=C4)C5=CC=CC6=C5C=CN6)N2C	4.955	0.002	0.915	458.6	85146568
MLS002391599-01	-5.325	4.73189	-1.1	-100.197	-95.475	COC1=CC(=CC(OC)=C1)C#CC2=C(N(C)C3=C2C=C(C=C3)C4=CC(OC)=C(OC)C=C4)C5=CN=CN5C	1.885	0	0.971	507.6	85146579
MLS002391601-01	-5.625	2.37156	-1.1	-102.165	-98.553	COC1=CC(=CC(OC)=C1)C#CC2=C(N(C)C3=C2C=C(C=C3)C4=CC5=C(NC=C5)C=C4)C6=CN=CN6C	3.512	0	0.982	486.6	85146581
MLS002391648-01	-4.675	21.1366	-3	-66.997	-48.777	CCOC(=O)C1=C(F)C=C(C=C1)C2=C(SC3=C2C=C4OCOC4=C3)C5=C(OC)C=CC=C5	4.955	0.151	0.868	450.5	85146625
MLS002391788-01	-5.125	7.49954	-2.2	-82.342	-72.711	CON1C(=O)C2=C(C=CC=C2)C=C1C3=CC=C(OC)C=C3	3.929	0.001	0.938	281.3	85146742
MLS002391811-01	null	null	4	0	24.079	COC1=CC=C(C=C1)C(=O)OCCC2=CC3=C(C=CC=C3)C(=O)O2	null	null	null	324.3	85146765
MLS002402746-01	-5.075	8.41462	-2.4	-72.056	-51.092	CN(C1CCCC1)C(=O)C2=CC=C(NC(=O)CC3=CC(NC(=O)C4CCCN(C4)C(=O)CCC5=CC=CC=C5)=CC=C3)C=C2	0.4	0.053	0.756	594.7	85146895
MLS002402877-01	-5.375	4.2173	-2.3	-108.788	-99.389	COC1=CC(=CC(OC)=C1)C2=C(C#CC3=CSC=C3)C4=C(C=CC(=C4)C5=CC=C(C=C5)C(N)=O)N2C	1.826	0.757	0.973	492.6	85146514
MLS002402884-01	-5.975	1.05934	-1.1	-103.991	-99.73	COC1=CC=C(C=C1)C2=C(C#CC3=CN=CN3C)C4=C(O2)C=CC=C4	3.132	0	0.985	328.4	85146520
MLS002471782-01	-5.625	2.37156	-1.2	-66.658	-68.527	CCN1C=NC2=C1N=C(N=C2NC3=CC(F)=CC(F)=C3)C#N	4.955	0.001	0.936	300.3	85147297
MLS002471784-01	-5.325	4.73189	-2.2	-82.141	-70.255	FC(F)CN1C=NC2=C1N=C(N=C2NC3=CC(F)=CC(F)=C3)C#N	1.714	0.002	0.919	336.2	85147299
MLS002472443-01	-4.675	21.1366	-3	-113.294	-90.842	CC1=CC(=NO1)N(O)C2CCC(=C)C3CC(C)(C)C3CCC2=C	4.955	0	0.989	316.4	85149130
MLS002583111-01	-5.925	1.1886	-1.1	-92.425	-77.873	ClC1=CC=C(C=C1)S(=O)(=O)NC2=CC3=C(N=C4C=CC=CC4=N3)N2CC5=CC=CC=C5	3.929	0.001	0.93	448.9	87347868
MLS002701927-01	-5.725	1.8838	-1.3	-89.397	-73.422	CC1CC2OC(=O)C(=C)C2C(O)C3(C)C1C=CC3=O	2.533	0.087	0.959	262.3	92763948
MLS003105955-01	-5.275	5.30927	-1.1	-99.915	-93.342	OC(=O)C(F)(F)F.COC1=CC=C(C=C1)C2=NNC(=C2)C(=O)NC3=CC(=CC(OC)=C3)C(=O)NC4=CC(=CC=C4)C(F)(F)F	2.253	0	0.994	510.5	99357030
MLS003105961-01	-5.275	5.30927	-2.1	-97.908	-80.338	OC(=O)C(F)(F)F.COC1=CC(=CC(NC(=O)C2=CN=C(N)C=C2)=C1)C(=O)NC3=CC(=CC=C3)C(F)(F)F	1.509	0	0.955	430.4	99357036
MLS003105967-01	-5.825	1.49636	-1.1	-99.914	-99.166	OC(=O)C(F)(F)F.CCN1CCN(CC2=C(C=C(NC(=O)C3=CC(NC(=O)C(=O)C4=CNC5=C4C=CC=C5)=C(C)C=C3)C=C2)C(F)(F)F)CC1	4.955	0	0.981	591.6	99357042
MLS003105970-01	-6.175	0.668397	-1.1	-91.716	-94.977	OC(=O)C(F)(F)F.CCN1CCN(CC2=C(C=C(NC(=O)C3=CC(OC)=CC(NC(=O)C(=O)C4=CNC5=C4C=CC=C5)=C3)C=C2)C(F)(F)F)CC1	4.955	0	0.961	607.6	99357045
MLS003105973-01	-5.675	2.11366	-1.1	-95.505	-96.295	OC(=O)C(F)(F)F.CC1=CN(C=N1)C2=CC(=CC(=C2)C(=O)NC3=CC(NC(=O)C(=O)C4=CNC5=C4C=CC=C5)=C(C)C=C3)C(F)(F)F	4.955	0	0.955	545.5	99357048
MLS003105987-01	-5.075	8.41462	-2.1	-107.536	-92.339	OC(=O)C(F)(F)F.CCN1CCN(CC2=C(C=C(NC(=O)C3=CC(NC(=O)C4=NN(C(=O)C4)C5=CC=CC=C5)=C(C)C=C3)C=C2)C(F)(F)F)CC1	4.955	0.006	0.883	606.6	99357062
MLS003177313-01	-4.725	18.838	-3	-87.941	-71.289	OC(=O)C(F)(F)F.CC1=CC=C(CN2C(=O)C(CC3=CC=CC=C3)NC4=C2C(=NC=N4)N5CCCCC5)C=C1	4.955	0.006	0.886	541.6	121282694
NCGC00015424-04	-5.275	5.30927	-2.1	-110.198	-100.689	Fc1ccc(cc1)C(CCCN2CCC4(CC2)C(=O)NCN4c3ccccc3)c5ccc(F)cc5	1.967	0	0.97	475.6	144203693
NCGC00015819-06	-6.075	0.841462	-1.1	-99.524	-99.53	CCCNCC(O)COc2ccccc2C(=O)CCc1ccccc1	3.929	0	0.998	341.4	144203779
NCGC00016055-05	null	null	4	11.642	-3.032	Nc2nc(N)ncc2Cc1cc(OC)c(OC)c(OC)c1	4.955	0.386	0.387	290.3	144203842
NCGC00016913-08	-5.625	2.37156	-1.1	-99.617	-101.986	Fc1ccc(cc1)Cn4c5ccccc5nc4NC3CCN(CCc2ccc(OC)cc2)CC3	4.955	0	0.976	458.6	144204231
NCGC00052274-02	-5.075	8.41462	-2.1	-122.987	-97.807	OC1=C(CN2CCCCC2)C=C(COCC3=CC=CC=C3)C4=CC=CN=C14	2.473	0.006	0.882	362.5	85736314
NCGC00092329-02	null	null	4	0	-97.686	OC(CN1CCC(CC1)Cc2ccc(F)cc2)c3ccc(Cl)cc3	null	null	null	347.9	144204745
NCGC00093685-01	-5.525	2.98562	-1.1	-96.947	-87.029	Cl.N[C@H](Cc1ccccc1)[C@H](O)C(=O)N[C@H](CC(C)C)C(=O)O	1.928	0	0.966	308.4	144204768
NCGC00093889-03	-4.825	14.9636	-3	-75.492	-67.543	CNC(=O)Oc1cc2c(cc1)N(C)[C@H]3N(C)CC[C@@]23C	4.095	0	0.974	275.3	144204779
NCGC00094446-03	-5.525	2.98562	2.4	52.033	52.311	Cl.N1=C3SCCN3C[C@@H]1c2ccccc2	3.132	0.592	0.984	204.3	144204834
NCGC00094574-06	-5.025	9.44136	-2.2	-78.554	-72.678	FC(F)(F)S(=O)c1c(N)n(nc1C#N)c2c(Cl)cc(cc2Cl)C(F)(F)F	3.065	0	0.955	437.1	144204852
NCGC00095016-01	-5.775	1.67894	-1.1	-106.238	-101.413	Clc2cc(Cl)ccc2Cc1cc(ccc1O)C(C)(C)CC(C)(C)C	2.787	0	0.983	365.3	144204942
NCGC00095182-01	-5.025	9.44136	-2.2	-59.113	-56.407	CS(=O)(=O)O.CO\N=C1/CN(CC1CN)c2nc3c(cc2F)C(=O)C(=CN3C4CC4)C(=O)O	3.132	0.004	0.9	389.4	144205026
NCGC00098104-01	-5.725	1.8838	1.4	21	9.003	NC1=CC=C(NC(=O)C2=CC=CC(=C2)C(=O)NC3=CC=C(N)C=C3Cl)C(=C1)Cl	4.955	0.037	0.813	415.3	24271802
NCGC00098147-01	-5.125	7.49954	1.2	37.417	39.353	FC1=CC(=CC=C1)C2=NC3=C(O2)C=CC(=C3)NC(=O)C4=CC=C5C=CC=CC5=C4	4.955	0.004	0.894	382.4	24271845
NCGC00098181-01	null	null	4	0	1.119	CCOC1=C(Br)C=C(C=C1)C(=O)NC2=CC=CC(=C2)NC(=O)C3=CC=C(C=C3)C(C)(C)C	null	null	null	495.4	24271879
NCGC00098192-01	-5.575	2.66094	-1.1	-95.014	-92.541	COC1=CC2=C(C=C1)N=C(C)C=C2NC3=CC=C(Cl)C(=C3)Cl	3.929	0	0.997	333.2	24271890
NCGC00098245-01	-4.675	21.1366	-3	-69.751	-44.196	CCCOC1=CC=C(C=C1)C(=O)NC2=CC=C(C(=C2)C)C/3=C/C4=C(OC3=O)C=CC=C4	4.955	0.045	0.77	413.5	24271943
NCGC00098278-01	-5.225	5.9571	3	31	31.15	ClC1=CC=C(C=C1)\C=C(C#N)\C2=NC(=CS2)/C3=C/C4=CC=CC=C4OC3=O	2.333	0.196	0.896	390.8	24271976
NCGC00098299-01	null	null	4	0	-6.708	CCCOC1=CC=CC(=C1)C(=O)NC2=CC=C(C(=C2)C)C/3=C/C4=C(OC3=O)C=CC=C4	null	null	null	413.5	24271997
NCGC00098410-01	-4.675	21.1366	3	92.829	75.926	CCCCCCC1=CC\2=C(OC(=O)C(=C2)\C3=NN=C(O3)C4=CC=C(C)C=C4)C=C1O	4.955	0.157	0.885	404.5	24272108
NCGC00098498-01	-5.375	4.2173	-2.2	-73.208	-11.449	COC1=CC=C(C=C1)[N]2N=C3C=CC(=CC3=N2)NC(=O)C4=CC=C(O4)C5=C(Cl)C=CC(=C5)Cl	2.72	0.001	0.954	479.3	24272196
NCGC00098591-01	null	null	4	0	-9.183	CC1CCC2=C(C1)SC(=C2C(=O)NC3=CC=CC=C3C)NC(=O)C4=CC=CS4	null	null	null	410.6	24272289
NCGC00098601-01	null	null	4	0	0	CCOC1=C(NC(=O)C2=C(NC(=O)COC3=CC=CC=C3)SC4=C2CCCCC4)C=CC=C1	null	null	null	464.6	24272299
NCGC00098713-01	-6.025	0.944136	1.4	20	23.827	COC(=O)C1=C(NC(=O)/C(=C/C2=CC=C(OC)C=C2)C#N)SC3=C1CCC3	3.065	0	0.971	382.4	24272411
NCGC00098730-01	-5.075	8.41462	-2.2	-52.754	-46.476	CC(C)OC1=CC=C(C=C1)C(=O)NC2=CC3=C(OC(=N3)C4=CC=NC=C4)C=C2	4.955	0.026	0.81	373.4	24272428
NCGC00098772-01	null	null	4	-28.582	-20.003	CC(C)SC/1=N/C2=C(C(=O)N1CC3=CC=CC=C3)C4=C(CCCC4)S2	3.627	0.225	0.538	370.5	24272470
NCGC00098794-01	-5.425	3.75868	-1.2	-59.843	-45.143	CC1=CC(=CC=C1)N2C(=O)C3=C(C=CC=C3)\N=C2\C=C\C4=C(C)[NH]C5=C4C=CC=C5	4.955	0.003	0.903	391.5	24272492
NCGC00098797-01	-4.775	16.7894	-3	-48.028	-42.267	CC1=CC=C(C=C1)[S+]([O-])(=O)N(CC(=O)NC2=CC=C3OCOC3=C2)C4=CC=C(C)C(=C4)Cl	4.955	0.005	0.886	472.9	24272495
NCGC00098883-01	null	null	4	-24.151	-19.709	CCC1=CC2=C(OC(=N2)C3=CC=C(NC(=O)C4=CC5=C(O4)C=CC=C5)C=C3)C=C1	4.955	0.04	0.781	382.4	24272581
NCGC00098886-01	null	null	4	-22.239	-16.866	COC(=O)C1CCC2=C1C(=C(NC(=O)/C(=C/C3=CC=CC=C3)C#N)S2)C(=O)OC	4.504	0.212	0.552	410.4	24272584
NCGC00098928-01	-5.375	4.2173	-3	-45.914	11.666	CCOC(=O)C1=CC=C(C=C1)C2=CC=C(O2)\C=C(C#N)\C3=NC4=C([NH]3)C=CC(=C4)C	2.72	0.483	0.707	397.4	24272626
NCGC00099072-01	-5.025	9.44136	2.4	19.5	21.32	CC(C)COC(=O)\C(=C/C1=CC=C(O1)C2=CC=CC=C2Cl)C#N	3.132	0.044	0.773	329.8	24272770
NCGC00099074-01	-4.825	14.9636	2.4	38	21.231	CCOC(=O)C1=C(NC(=O)COC2=CC=C(F)C=C2)SC3=C1CCC(C)C3	0.3	0.359	0.389	391.5	24272772
NCGC00099096-01	null	null	4	0	1.451	CCOC(=O)C1=C(NC(=O)/C=C/C2=CC=C(OCC)C=C2)SC3=C1CCC3	null	null	null	385.5	24272794
NCGC00099162-01	null	null	4	11	18.178	CC1=CC(=CC=C1)NC(=O)CCN2CCN(CC2)C3=C(F)C=CC=C3	4.955	0.223	0.54	341.4	24272860
NCGC00099164-01	null	null	4	0	14.229	CCOC(=O)C1CCN(CC1)CCC(=O)NC2=C(OC)C=CC(=C2)OC	null	null	null	364.4	24272862
NCGC00099312-01	-4.875	13.3363	-3	-59.449	-44.608	COC1=CC=C(C=C1)C2=C(C3=CC=C(OC)C=C3)C4=C(O2)N=C[N]5N=C(COC6=CC=C(Cl)C=C6)N=C45	2.72	0.071	0.726	512.9	24273010
NCGC00099377-01	-7.075	0.084146	-1.4	-26.935	-31.73	COC1=CC=C(C=C1)N(C(=O)C2=CC=CC(=C2)C)[S+]([O-])(=O)C3=CC=C(C)C=C3	4.955	0.015	0.842	395.5	24273075
NCGC00099443-01	null	null	4	-24.937	-15.781	CCC1=CC=C(OCC(=O)NC2=CC=C(C=C2)C3=NC4=C(O3)C=CC=N4)C=C1	4.095	0.057	0.75	373.4	24273141
NCGC00099445-01	null	null	4	27.5	9.606	CC(C)(C)C1=CC=C(C=C1)C(=O)NC2=CC=C(C=C2)C3=NC4=C(O3)C=CC(=C4)Cl	4.955	0.151	0.653	404.9	24273143
NCGC00099503-01	null	null	4	0	20.563	COC1=CC=CC=C1N(CC(=O)NC2=CC(=CC(=C2)C)C)[S+](C)([O-])=O	null	null	null	362.4	24273201
NCGC00099517-01	null	null	4	0	11.072	CC1=CC=C(NC(=O)C2=C(NC(=O)C3=CC=CO3)SC4=C2CCC(C4)C(C)(C)C)C(=C1)C	null	null	null	450.6	24273215
NCGC00099622-01	-5.425	3.75868	1.4	55.404	57.877	CCOC1=CC=C(C=C1)[N]2N=C3C=C(C)C(=CC3=N2)NC(=O)C4=CC(=C(OCC)C(=C4)OCC)OCC	1.967	0.555	0.909	504.6	24273320
NCGC00099810-01	-4.675	21.1366	-3	-101.855	-80.911	CC1=CC=C(C=C1)C(=O)NC2=C(C(=O)NCC3=CC=CO3)C4=C(CC(CC4)C(C)(C)C)S2	4.955	0.092	0.901	450.6	24273508
NCGC00099842-01	-4.875	13.3363	-2.1	-94.036	-83.523	CC1=CC=CC=C1NC(=O)C2=C(NC(=O)C3=CC=CO3)SC4=C2CCC(C4)C(C)(C)C	3.572	0	0.964	436.6	24273540
NCGC00099848-01	-5.025	9.44136	-2.1	-92.017	-85.744	COC(=O)C1=CC=C2N=C(C)C=C(NC3=CC=C(O)C=C3)C2=C1	3.065	0	0.974	308.3	24273546
NCGC00099941-01	-4.675	21.1366	-3	-121.838	-92.226	CCOC(=O)C1=C(NCCC2=CC=C(OC)C(=C2)OC)C3=CC(=CC=C3N=C1)OC	4.955	0.002	0.914	410.5	24273639
NCGC00099994-01	-5.175	6.68397	-1.1	-113.882	-92.351	CN1CCN(CC1)[S+]([O-])(=O)C2=C(C)C=CC(=C2)C3=C4C=CC=CC4=C(NC5=CC=C(O)C=C5)N=N3	3.247	0.014	0.846	489.6	24273692
NCGC00099996-01	-5.075	8.41462	-2.1	-118.775	-93.475	COC(=O)C1=CC=C(NC2=C3C=CC=CC3=C(N=N2)C4=CC(=C(C)C=C4)[S+]([O-])(=O)N5CCN(C)CC5)C=C1	1.134	0	0.961	531.6	24273694
NCGC00100017-01	-5.675	2.11366	-1.1	-91.12	-90.829	COC1=CC(=CC(=C1O)OC)C2=NC(=C([NH]2)C3=CC=C(Br)C=C3)C4=CC=CC=C4	4.504	0	0.997	451.3	24273715
NCGC00100025-01	-4.775	16.7894	-3	-45.02	-38.056	CCOC(=O)C1=C(C2=CC=CC=C2)C(=NN=C1NC3=CC=C(C)C(=C3)C)C4=CC=CC=C4	4.504	0.001	0.923	423.5	24273723
NCGC00100119-01	null	null	4	0	-48.186	CCOC1=C(NC2=NC3=CC=CC=C3N=C2N[S+]([O-])(=O)C4=CC=C(Cl)C=C4)C=CC=C1	null	null	null	454.9	24273817
NCGC00100148-01	null	null	4	0	38.887	CC(C)C1=CC=CC=C1NC(=O)CSC2=NN=C(COC3=C(Cl)C=CC=C3)O2	null	null	null	417.9	24273846
NCGC00100158-01	null	null	4	-32.294	-23.514	COC1=CC=C(C=C1)C(=O)NC2=CC=C(C=C2)C3=NC4=C(O3)C=CC=N4	4.955	0.226	0.537	345.4	24273856
NCGC00100162-01	null	null	4	-33.592	-23.359	CCC1=CC=C(NC/2=N/C(=O)CC(S2)C(=O)NC3=CC=C(OC)C=C3)C=C1	4.955	0.421	0.7	383.5	24273860
NCGC00100173-01	null	null	4	17	13.085	COC1=CC=C(C=C1NC(=O)COC2=C(C)C=C(Cl)C=C2Cl)C3=NC4=C(O3)C=CC=C4	4.955	0.074	0.722	457.3	24273871
NCGC00100178-01	-5.325	4.73189	-1.1	-109.279	-99.606	CC1=C(C=C(C=C1)C2=NN=C(NC3=CC=C(OCC(N)=O)C=C3)C4=CC=CC=C24)[S+]([O-])(=O)NCC5CCCO5	1.967	0	0.991	547.6	24273876
NCGC00100209-01	-5.325	4.73189	-1.2	-67.74	-60.501	CCCCN1C(=O)C(O)(CC(=O)C2=CC=C(C=C2)C(C)(C)C)C3=C1C=CC=C3	2.406	0.002	0.922	379.5	24273907
NCGC00100256-01	-5.375	4.2173	-1.1	-109.842	-97.953	OC(COC1=C(Cl)C=C(Cl)C=C1)CN2C(=N)N(CCN3CCCCC3)C4=CC=CC=C24	1.967	0	0.979	463.4	24273954
NCGC00100257-01	null	null	4	12	-18.533	CC(C)C1=C(NC(=O)C(CC2=C[NH]C3=C2C=CC=C3)NC(=O)OC(C)(C)C)C=CC=C1	4.955	0.729	0.5	421.5	24273955
NCGC00100279-01	-5.575	2.66094	-1.1	-88.986	-93.014	CCOC(=O)C1=CC=C2N[C@H]([C@H]3C\C=C/[C@H]3C2=C1)C4=CC=CC(=C4OC)OC	3.512	0	0.982	379.4	24273977
NCGC00100297-01	null	null	4	27	26.912	CN1CCC2=C(C1)SC3=C2\C(=N/C(N3)C4=CC=C(C=C4)C(C)(C)C)O	4.045	0.086	0.705	355.5	24273995
NCGC00100299-01	-5.775	1.67894	1.2	76.202	12.478	COC1=C(OC)C(=CC(=C1)C\2NC3=C(\C(=N2)O)C4=C(CN(C)CC4)S3)OC	4.955	0.001	0.948	389.5	24273997
NCGC00100305-01	-5.475	3.34992	1.4	25	28.34	CCOC1=C(OC(=O)C2=C(Cl)C=CC=C2)C=CC(=C1)C\3NC4=C(\C(=N3)O)C5=C(CN(C)CC5)S4	2.253	0.013	0.849	498	24274003
NCGC00100337-01	-5.125	7.49954	3	43.311	9.17	CCCCSC1=NC2=C(N=N1)C3=C(C=CC=C3)N(C(C)O2)C(C)=O	4.955	0.11	0.702	344.4	24274035
NCGC00100356-01	null	null	4	0	-8.407	CCCN1C(=N)/C(=C\C2=C1\N=C3\C=C/C(=C\N3C2=O)C)C(=O)NC4CCCCC4	null	null	null	393.5	24274054
NCGC00100358-01	-5.225	5.9571	-1.1	-101.015	-93.854	CCCN1C(=N)/C(=C\C2=C1\N=C\3N(/C=C\C=C3C)C2=O)C(=O)NC4CCCC4	4.504	0	0.986	379.5	24274056
NCGC00100377-01	-6.125	0.749954	-1.1	-110.748	-102.168	FC(F)(F)C1=CC=CC(=C1)NC2=NC3=NON=C3N=C2NC4=CC=C(Cl)C=C4	2.847	0	0.983	406.7	24274075
NCGC00100394-01	null	null	4	16	20.692	COCCCN1C(=N)/C(=C\C2=C1\N=C3\C=C/C(=C\N3C2=O)C)C(=O)NCC4CCCO4	3.929	0.032	0.796	425.5	24274092
NCGC00100426-01	-5.375	4.2173	1.2	37.121	35.651	CCOCCCN1C(=N)/C(=C\C2=C1\N=C3\C=C/C=C\N3C2=O)C(=O)NCC4=CC=CN=C4	3.065	0	0.997	432.5	24274124
NCGC00100488-01	-4.975	10.5934	-2.1	-85.727	-83.789	CC(NC(=O)C\1=C\C2=C(\N=C\3N(/C=C\C=C3C)C2=O)N(CCOCCO)C1=N)C4=CC=CC=C4	2.048	0.001	0.936	461.5	24274186
NCGC00100513-01	-6.125	0.749954	-1.1	-104.323	-99.048	COC1=CC=C(C=C1)C2\C=C(/NC3=NC(=N[N]23)C4=CC=C(Cl)C=C4)C5=CC=C(F)C=C5	3.929	0	0.995	432.9	24274211
NCGC00100515-01	null	null	4	0	0.504	CC1=CC(=C(C=C1C)[S+]([O-])(=O)NC2=CC3=C(OC4=C3C(=O)CCC4)C(=C2)Cl)C	null	null	null	417.9	24274213
NCGC00100531-01	-6.625	0.237156	-1.1	-103.316	-91.887	COC1=CC=C(C=C1)C2\C=C(/NC3=NC(=N[N]23)C4=CC=C(Cl)C=C4)C5=CC=C(Cl)C=C5	4.504	0	0.987	449.3	24274229
NCGC00100583-01	-6.075	0.841462	-1.1	-92.861	-97.459	CC1CCCN(C1)CC2=C3O\C(=C(/C(=O)C3=CC=C2O)C4=CC=C(Cl)C=C4)C(F)(F)F	3.929	0	0.957	451.9	24274281
NCGC00100585-01	-6.075	0.841462	-1.1	-166.28	-97.999	CC1CCCN(C1)CC2=C3O\C(=C(/C(=O)C3=CC=C2O)C4=CC=CC=C4Cl)C(F)(F)F	0.6	0.022	0.821	451.9	24274283
NCGC00100587-01	-6.525	0.298562	-1.1	-106.416	-102.885	CC1CCCN(C1)CC2=C3O\C(=C(OC4=CC=C(C=C4)C(C)(C)C)/C(=O)C3=CC=C2O)C(F)(F)F	1.626	0	0.996	489.5	24274285
NCGC00100597-01	-6.175	0.668397	-1.1	-101.604	-99.81	CC(C)C1=C(OC/2=C(/OC3=C(CN4CCN(C)CC4)C(=CC=C3C2=O)O)C(F)(F)F)C=CC=C1	3.297	0	0.995	476.5	24274295
NCGC00100599-01	-6.225	0.59571	-1.1	-103.296	-104.743	CCN1CCN(CC1)CC2=C3O\C(=C(OC4=C(C=CC=C4)C(C)C)/C(=O)C3=CC=C2O)C(F)(F)F	3.512	0	0.981	490.5	24274297
NCGC00100641-01	-4.675	21.1366	-3	-70.552	-51.307	FC1=CC=C(NC2=NC(=NC(=N2)N3CCOCC3)NC4=CC=C(F)C=C4)C=C1	4.955	0.001	0.929	384.4	24274339
NCGC00100714-01	-5.725	1.8838	-1.1	-108.452	-101.751	COC1=CC=C(NC(=O)C2=C(N)C3=C(S2)N=C4CC(C)(C)CC(=O)C4=C3C5=CC=C(OC)C=C5)C=C1	2.121	0	0.98	501.6	24274412
NCGC00100718-01	-6.025	0.944136	-1.1	-103.686	-102.539	COC1=CC=C(C=C1)C2=C3C(=O)CC(C)(C)CC3=NC4=C2C(=C(S4)C(=O)NC5=CC=C(F)C=C5)N	3.065	0	0.997	489.6	24274416
NCGC00100738-01	-6.425	0.375867	-1.1	-104.358	-101.22	COC1=CC=C(C=C1)C2=C3C(=O)CC(C)(C)CC3=NC4=C2C(=C(S4)C(=O)NC5=CC=C(Cl)C=C5)N	1.464	0	0.997	506	24274436
NCGC00100785-01	-4.825	14.9636	-3	-59.783	-49.988	COC1=CC=C(C=C1)[S+]([O-])(=O)N2CCC(CC2)C(=O)NC3=CC(=CC=C3Cl)C(F)(F)F	4.504	0.007	0.875	476.9	24274483
NCGC00100913-01	-5.575	2.66094	-1.1	-104.11	-99.041	CCOC(=O)C1=C(C)C(=C(NC(=O)C2C3=C(OC4=C2C=CC=C4)C=CC=C3)S1)C(=O)OCC	3.512	0	0.985	465.5	24274611
NCGC00100940-01	null	null	4	-38.284	-21.487	CCC1=CC=C(OCC(=O)N(CC2=CC=C(C=C2)C(C)C)C3CC[S+]([O-])(=O)C3)C=C1	0.5	0.105	0.678	429.6	24274638
NCGC00100994-01	-5.675	2.11366	1.2	35.158	4.232	CCC1=CC=C(CN(C2CC[S+]([O-])(=O)C2)C(=O)/C3=C/C4=C(OC3=O)C=CC=C4)C=C1	4.955	0.003	0.92	425.5	24274692
NCGC00101037-01	-5.825	1.49636	-1.1	-102.137	-91.187	CCCCN1C(=N)/C(=C\C2=C1\N=C\3N(/C=C\C=C3C)C2=O)C(=O)NC4CCCCC4	3.572	0	0.963	407.5	24274735
NCGC00101099-01	null	null	4	0	-3.491	CCOC(=O)CCN1\N=C(C2=CC=C(C)C=C2)/C3=CC=CC=C3C1=O	null	null	null	336.4	24274797
NCGC00101140-01	-6.125	0.749954	-1.1	-103.815	-100.06	CC1CCN(CC1)CC2=C3O\C(=C(OC4=CC(=C(Cl)C(=C4)C)C)/C(=O)C3=CC=C2O)C(F)(F)F	2.333	0	0.988	495.9	24274838
NCGC00101188-01	null	null	4	-25.368	9.727	CCCC[N]1C2=C(C=CC=C2)C3=NN=C(SCC(=O)NC4=CC=C(NC(C)=O)C=C4)N=C13	3.512	0.073	0.752	448.5	24274886
NCGC00101195-01	-5.125	7.49954	-2.3	-117.359	-101.85	CC(C)OC(=O)C1=C(NC(=O)C2C3=C(OC4=C2C=CC=C4)C=CC=C3)SC5=C1CCCC5	1.753	0.341	0.997	447.5	24274893
NCGC00101272-01	-5.625	2.37156	-1.1	-88.822	-91.665	CCOC(=O)C1=C(C)C(=C(NC(=O)C(C)SC2=NC(=CC(=N2)C3=CC=CC=C3)C(F)(F)F)S1)C(=O)OC	4.449	0	0.994	553.6	24274970
NCGC00101274-01	-5.775	1.67894	-1.1	-103.082	-101.714	CCCOC(=O)C1=C(NC(=O)C(C)SC2=NC(=CC(=N2)C3=CC=CC=C3)C(F)(F)F)SC(=C1C)C(=O)N(C)C	2.406	0	0.978	580.6	24274972
NCGC00101276-01	-6.225	0.59571	-1.1	-87.046	-96.211	CCN(CC)C(=O)C1=C(C)C(=C(NC(=O)C(C)SC2=NC(=CC(=N2)C3=CC=CC=C3)C(F)(F)F)S1)C(=O)OC	2.902	0	0.992	580.6	24274974
NCGC00101372-01	null	null	4	0	-29.003	CC1=CC=C(NC(=O)CSC2=NC(=CC(=N2)C(F)(F)F)C3=CC=CO3)C(=C1)C	null	null	null	407.4	24275070
NCGC00101441-01	-8.075	0.008415	-1.4	-73.356	-68.635	CC1=CC(=CC(=C1)C)OC/2=C(\C=C(C#N)\C3=NC4=C(S3)C=CC=C4)C(=O)N5\C=C/C=C(C)\C5=N2	4.955	0.391	0.61	464.5	24275139
NCGC00101472-01	-5.725	1.8838	-1.1	-104.253	-101.251	COC1=CC=C(C=C1)C2=NC(=NC(=C2)C(F)(F)F)SCCC(=O)NC3=C(O)C=CC(=C3)C	3.192	0	0.989	463.5	24275170
NCGC00101480-01	-5.775	1.67894	-1.1	-100.767	-97.294	CC1CCN(CC1)CC2=C3O\C(=C(OC4=CC=C(C)C=C4)/C(=O)C3=CC=C2O)C(F)(F)F	3.677	0	0.993	447.4	24275178
NCGC00101482-01	-5.875	1.33363	-1.1	-109.561	-99.502	CC1CCN(CC1)CC2=C3O\C(=C(OC4=C(Cl)C=CC=C4)/C(=O)C3=CC=C2O)C(F)(F)F	1.826	0	0.958	467.9	24275180
NCGC00101484-01	-6.225	0.59571	-1.2	-79.986	-101.654	CCN1CCN(CC1)CC2=C3O\C(=C(OC4=C(Cl)C=CC=C4)/C(=O)C3=CC=C2O)C(F)(F)F	1.66	0	0.977	482.9	24275182
NCGC00101486-01	-6.175	0.668397	-1.1	-101.671	-99.273	CCC1=CC=C(OC/2=C(/OC3=C(CN4CCC(C)CC4)C(=CC=C3C2=O)O)C(F)(F)F)C=C1	1.989	0	0.998	461.5	24275184
NCGC00101488-01	-6.125	0.749954	-1.1	-112.602	-102.56	CCC1=CC=C(OC/2=C(/OC3=C(CN4CCN(C)CC4)C(=CC=C3C2=O)O)C(F)(F)F)C=C1	1.478	0	0.987	462.5	24275186
NCGC00101506-01	-6.425	0.375867	-1.1	-109.504	-99.882	CCN1CCN(CC1)CC2=C3O\C(=C(OC4=CC=C(CC)C=C4)/C(=O)C3=CC=C2O)C(F)(F)F	2.253	0	0.99	476.5	24275204
NCGC00101510-01	-5.625	2.37156	-1.1	-98.533	-97.946	COC1=CC=C(OC/2=C(/OC3=C(CN4CCCC(C)C4)C(=CC=C3C2=O)O)C(F)(F)F)C=C1	2.72	0	0.993	463.4	24275208
NCGC00101512-01	-5.675	2.11366	-1.1	-105.317	-99.337	CC1CCCN(C1)CC2=C3O\C(=C(OC4=C(Cl)C=CC=C4)/C(=O)C3=CC=C2O)C(F)(F)F	3.572	0.002	0.916	467.9	24275210
NCGC00101514-01	-5.875	1.33363	-1.1	-110.747	-101.283	CCC1=CC=C(OC/2=C(/OC3=C(CN4CCCC(C)C4)C(=CC=C3C2=O)O)C(F)(F)F)C=C1	1.885	0	0.984	461.5	24275212
NCGC00101601-01	-5.225	5.9571	-1.1	-104.806	-102.471	ClC1=CC=C(OCC[N]2C=C(C(=O)C3=CC=CS3)C4=C2C=CC=C4)C=C1	4.955	0	0.992	381.9	24275299
NCGC00101624-01	-5.625	2.37156	-1.4	-28.626	-33.858	COC(=O)C1=C(C)N=C(S1)N2C(C3=CC=C(O)C(=C3)OC)\C4=C(OC5=C(C=C(C)C=C5)C4=O)/C2=O	4.955	0.031	0.8	492.5	24275322
NCGC00101633-01	-5.225	5.9571	-3	-58.055	-50.7	CC1=CC=C(NC(=O)C[N]2C=C(C(=O)C3=CC=CC=C3)C4=C2C=CC=C4)C=C1	3.512	0.782	0.884	368.4	24275331
NCGC00101636-01	null	null	4	0	2.363	CCCOC1=CC(=CC=C1)C\2N(CC3=CC4=C(OCO4)C=C3)C(=O)\C5=C2C(=O)C6=C(O5)C=CC(=C6)F	null	null	null	487.5	24275334
NCGC00101703-01	null	null	4	-11.161	-7.217	CC1=CC=CC=C1N\2C(=O)/C=C(O)\N=C2SCC(=O)NC3=C(Cl)C=C(Cl)C=C3	4.955	0.263	0.497	436.3	24275401
NCGC00101752-01	-6.175	0.668397	-1.1	-104.094	-99.368	CCOC1=CC=C(CN(CCC2=CC3=C(OCO3)C=C2)CC4=CC(=CC=C4O)OC)C=C1	2.473	0	0.992	435.5	24275450
NCGC00101833-01	-5.675	2.11366	-1.1	-98.511	-98.47	CCCCCN1C(=N)N(CC(O)COC2=CC(=CC=C2)C)C3=CC=CC=C13	2.588	0	0.995	367.5	24275531
NCGC00101835-01	-5.475	3.34992	-1.1	-103.005	-94.929	CCN(CC)CCN1C(=N)N(CC(O)COC2=C(C)C=CC=C2)C3=CC=CC=C13	2.72	0.002	0.92	396.5	24275533
NCGC00101854-01	-5.275	5.30927	-1.1	-111.744	-100.449	CC1=C(OCC[N]2C=C(C(=O)C3=CC=CO3)C4=CC=CC=C24)C=CC=C1	4.955	0	0.963	345.4	24275552
NCGC00101856-01	-5.275	5.30927	-1.1	-106.174	-103.021	CC1=CC(=C(C)C=C1)OCC[N]2C=C(C(=O)C3=CC=CO3)C4=CC=CC=C24	4.955	0	0.997	359.4	24275554
NCGC00101880-01	-5.275	5.30927	-1.1	-107.503	-100.428	CC1=C(Cl)C=CC(=C1)OCC[N]2C=C(C(=O)C3=CC=CO3)C4=CC=CC=C24	4.955	0	0.989	379.8	24275578
NCGC00101884-01	-5.175	6.68397	-1.1	-112.254	-101.025	FC1=CC=C(OCC[N]2C=C(C(=O)C3=CC=CO3)C4=CC=CC=C24)C=C1	4.955	0	0.956	349.4	24275582
NCGC00101886-01	-5.675	2.11366	-1.1	-92.57	-101.556	COC1=CC=C(OCC[N]2C=C(C(=O)C3=CC=CO3)C4=CC=CC=C24)C=C1	4.955	0.001	0.928	361.4	24275584
NCGC00101917-01	-4.875	13.3363	-2.2	-92.924	-78.858	CCCOC1=CC(=CC=C1)C\2N(CCCN3CCOCC3)C(=O)\C4=C2C(=O)C5=C(O4)C=C(C)C(=C5)C	3.065	0	0.962	490.6	24275615
NCGC00101918-01	null	null	4	-15	7.615	CCOC1=CC(=CC=C1O)C\2N(CC3=CC4=C(OCO4)C=C3)C(=O)\C5=C2C(=O)C6=C(O5)C=CC=C6	3.065	0.67	0.483	471.5	24275616
NCGC00101953-01	null	null	4	-21.41	-12.008	CCOC1=CC=CC(=C1O)C2NC3=C(C=CC=C3)C4=CC(=N[N]24)C	4.955	0.213	0.552	321.4	24275651
NCGC00101959-01	null	null	4	-34.759	-26.182	COC1=CC=C(OC)C(=C1)C2NC3=C(C=C(C)C=C3C)C4=CC(=N[N]24)C	4.095	0.105	0.679	349.4	24275657
NCGC00101965-01	-4.675	21.1366	-3	-46.451	-32.144	COC(=O)C1=CC=C(C=C1)C2NC3=C(C=CC=C3C)C4=CC(=N[N]24)C	4.955	0.226	0.536	333.4	24275663
NCGC00101991-01	-4.675	21.1366	-3	-103.623	-74.125	CC1=C(NC(=O)CCSC2=NC(=CC(=N2)C3=CC=CO3)C(F)(F)F)C=C(F)C=C1	4.955	0.009	0.866	425.4	24275689
NCGC00101995-01	-5.225	5.9571	2.2	52.244	0	COC1=CC(=CC=C1)NC(=O)CCSC2=NC(=CC(=N2)C3=CC=CO3)C(F)(F)F	2.248	0.002	0.937	423.4	24275693
NCGC00101999-01	null	null	4	16	-6.221	CC1=C(F)C=C(NC(=O)CCSC2=NC(=CC(=N2)C3=CC=CO3)C(F)(F)F)C=C1	3.929	0.005	0.912	425.4	24275697
NCGC00102017-01	null	null	4	0	0	OC1=CC(=CC=C1)NC(=O)CCSC2=NC(=CC(=N2)C3=CC=CO3)C(F)(F)F	null	null	null	409.4	24275715
NCGC00102084-01	-5.475	3.34992	-1.1	-98.932	-94.796	O=C(NC1=CC=CC=C1)C2=CC3=C(S2)[N](N=C3C4=CC=CC=C4)C5=CC=CC=C5	2.188	0	0.98	395.5	24275782
NCGC00102088-01	-5.625	2.37156	-1.1	-98.28	-94.684	ClC1=CC=C(NC(=O)C2=CC3=C(S2)[N](N=C3C4=CC=CC=C4)C5=CC=CC=C5)C=C1	4.955	0	0.97	429.9	24275786
NCGC00102089-01	null	null	4	0	27.22	CCOC1=CC=C(C=C1)[S+]([O-])(=O)NC2=CC3=C(OC4=C3CC(C)CC4)C=C2	null	null	null	385.5	24275787
NCGC00102094-01	-4.925	11.886	-2.1	-93.94	-80.532	CC1=C(NC(=O)C2=CC3=C(S2)[N](N=C3C4=CC=CC=C4)C5=CC=CC=C5)C=CC=C1	1.967	0.004	0.898	409.5	24275792
NCGC00102103-01	null	null	4	-35.359	-21.966	COC1=CC=C(C=C1NC(=O)C2=CC3=C(O2)C=CC=C3)C4=NC5=C(S4)C=CC=C5	4.095	0.12	0.659	400.4	24275801
NCGC00102105-01	null	null	4	-35.583	-28.094	CCN(CC)C1=CC=C(C=C1)[N]2N=C3C=C(C)C(=CC3=N2)NC(=O)C4=CC=CC=C4F	4.095	0.095	0.692	417.5	24275803
NCGC00102107-01	-5.475	3.34992	2.4	43.902	31.585	COC1=C(NC(=O)C/2=C(C)/NC3=NC=N[N]3C2C4=CC=CC=C4C(O)=O)C=CC=C1	0.5	0.559	0.802	405.4	24275805
NCGC00102121-01	-4.675	21.1366	-2.4	-40.44	-29.264	COC1=CC=C(CCNC2=NC3=C([N]2CC4=CC=C(F)C=C4)C(=O)N(C)C(=O)N3C)C=C1OC	4.955	0.049	0.763	467.5	24275819
NCGC00102135-01	null	null	4	0	13.556	N[S+]([O-])(=O)C1=CC=C(NC(=O)CN2C(=O)COC3=CC=C(Cl)C=C23)C=C1	null	null	null	395.8	24275833
NCGC00102150-01	-4.675	21.1366	-3	-112.181	-81.61	CCC1=CC2=C(OC(=N2)C3=CC(=CC=C3)NC(=O)C4=CC=C(O4)C5=CC(=CC=C5)[N+]([O-])=O)C=C1	4.095	0	0.952	453.4	24275848
NCGC00102157-01	-4.675	21.1366	3	46.989	42.401	CN1C(=O)N(CC2=CC=CC=C2)C(=O)C3=C1N=C(OC4=CC=C(C)C(=C4)C)[N]3C	4.955	0.017	0.836	390.4	24275855
NCGC00102281-01	null	null	4	-32.493	-17.494	COC(=O)C1=CC=C(NC(=O)CSC2=NC3=CC4=CC=CC=C4C=C3[NH]2)C=C1	1	0.785	0.797	391.4	24275979
NCGC00102309-01	-4.825	14.9636	-2.2	-83.874	-75.502	C[N]1C2=CC=C(F)C=C2C3=C1N=C(SCCN4CCCCC4)N=N3	3.677	0	0.991	345.4	24276007
NCGC00102360-01	-4.825	14.9636	-3	-61.53	-49.186	CCOC1=C(C=C(C(C)C)C(=C1)C)[S+]([O-])(=O)[N]2C=CN=C2CC	3.297	0.401	0.956	336.4	24276058
NCGC00102429-01	-5.225	5.9571	2.4	38	31.71	CC1=CC2=C(OC(=N2)C3=CC(=CC=C3)NC(=O)C4=CC=CC5=C(Cl)C=CC=C45)C=C1	0.4	0.251	0.509	412.9	24276127
NCGC00102539-01	-5.175	6.68397	3	54.615	11.957	OC(=O)CC1=C(N=C(NC2=CC=CC=C2Cl)S1)C3=CC=CC=C3	3.99	0.007	0.896	344.8	24276237
NCGC00102598-01	-5.075	8.41462	-2.2	-94.04	-90.38	CCOC(=O)C1=CC=C(NC/2=C/C(N(C2=O)C3=CC=C(C=C3)C(=O)OCC)C4=CC=C(F)C=C4)C=C1	0.7	0.03	0.802	488.5	24276296
NCGC00102600-01	-5.475	3.34992	-2.2	-78.224	-83.895	CCOC(=O)C1=CC=C(NC/2=C/C(N(C2=O)C3=CC=C(C=C3)C(=O)OCC)C4=CC(=C(O)C=C4)OCC)C=C1	1	0.028	0.807	530.6	24276298
NCGC00102602-01	-5.275	5.30927	-1.1	-101.782	-90.619	COC1=CC(=CC(=C1OCC2=C(Cl)C=CC=C2)Cl)\C=C(C#N)\C3=NC4=C([NH]3)C=CC=C4	2.121	0.001	0.926	450.3	24276300
NCGC00102603-01	-5.525	2.98562	1.2	55.518	46.61	COC1=CC=CC(=C1C(=O)NC2=CC=CC(=C2)C3=NC4=C(O3)C(=CC(=C4)C)C)OC	2.333	0	0.946	402.4	24276301
NCGC00102606-01	-5.275	5.30927	-1.1	-110.028	-96.505	COC1=CC(=CC=C1OCC2=CC=C(F)C=C2)\C=C(C#N)\C3=NC4=C([NH]3)C=CC=C4	2.72	0	0.952	399.4	24276304
NCGC00102634-01	null	null	-3	0	-41.321	CN(C(=O)C1=N[N]2C(=C1)N=C(C=C2C(F)(F)F)C3=CC4=C(OCO4)C=C3)C5=CC=C(OC(F)(F)F)C=C5	null	null	null	524.4	24276332
NCGC00102819-01	null	null	4	13.5	24.976	COC1=CC=C(C=C1)C(=O)NC\2(C(=O)N\C(=C2C#N)C)C(F)(F)F	4.955	0.361	0.387	339.3	24276517
NCGC00102890-01	-5.125	7.49954	2.4	33.5	4.88	CCN(C(=O)/C1=C/C2=CC(=CC(=C2OC1=O)OC)Br)C3=CC=CC=C3	4.955	0.036	0.816	402.2	24276588
NCGC00102956-01	-5.225	5.9571	2.2	93.028	44.245	CN1C(=O)N(C)\C2=C(C(CC(=O)N2)C3=C(F)C=CC(=C3)Br)/C1=O	2.248	0.001	0.949	382.2	24276654
NCGC00103028-01	null	null	4	21.234	21.362	COC1=CC=C(C=C1)C(=O)NC2=C(OC)C=CC(=C2)C3=NC4=C(S3)C=CC=C4	4.955	0.058	0.748	390.5	24276726
NCGC00103033-01	-5.575	2.66094	-1.2	-50.625	-46.176	COC1=C(OCC2=CC=C(Cl)C=C2)C(=CC=C1)CNCCSC3=NN=N[N]3C	3.99	0.006	0.881	419.9	24276731
NCGC00103093-01	-5.625	2.37156	1.4	27	-27.987	CCOC1=C(CNCCSC2=NN=N[N]2C)C=CC=C1OC	4.955	0	0.988	323.4	24266790
NCGC00103104-01	-5.475	3.34992	2.2	37.769	2.582	CC1=CC2=C(C=C1)N=C(O2)C3=CC(=C(Cl)C=C3)NC(=O)C4=CN=CC=C4	1.464	0.01	0.885	363.8	24266801
NCGC00103289-01	null	null	4	0	14.265	COC1=CC=C(CN\2C(=O)C(NC(=O)C3=CC=CC=C3C)(\N=C2C4=CC=CC=C4)C(F)(F)F)C=C1	null	null	null	481.5	24266986
NCGC00103737-01	null	null	4	0	3.085	CCC1=CC=CC=C1NC(=O)/C2=C/N(C)C(=O)C3=CC=CC=C23	null	null	null	306.4	24267082
NCGC00103751-01	-4.825	14.9636	-2.2	-75.225	-66.021	COC1=CC2=C(C=C1OC)\C(=C/N(CC(C)C)C2=O)C(=O)N3CCN(CC3)C4=C(C)C=CC(=C4)Cl	3.677	0	0.955	498	24267096
NCGC00103820-01	-5.325	4.73189	-1.2	-75.886	-68.655	CCN1CCN(CC1)C2=NC3=CC=C(NC(=O)C4=CC=CC(=C4)Cl)C=C3C(=C2)C	3.132	0.001	0.932	408.9	24267165
NCGC00103824-01	-8.075	0.008415	-1.4	-76.413	-97.886	CCN1CCN(CC1)C2=NC3=CC=C(NC(=O)C4=C(OC)C=CC(=C4)Cl)C=C3C(=C2)C	4.955	0.16	0.61	438.9	24267169
NCGC00103842-01	-5.475	3.34992	-1.1	-93.281	-84.512	CCN1CCN(CC1)C2=NC3=CC=C(NC(=O)C4=CC(=CC(=C4)OC)OC)C=C3C(=C2)C	2.121	0.001	0.942	434.5	24267187
NCGC00103850-01	-5.375	4.2173	-1.1	-115.523	-99.939	CCN1CCN(CC1)C2=NC3=CC=C(NC(=O)/C=C/C4=CC=C(C)C=C4)C=C3C(=C2)C	1.967	0	0.955	414.5	24267195
NCGC00103854-01	-5.225	5.9571	-2.2	-77.368	-98.197	CCN1CCN(CC1)C2=NC3=CC=C(NC(=O)/C=C/C4=CC=CC(=C4OC)OC)C=C3C(=C2)C	1.1	0.001	0.929	460.6	24267199
NCGC00103856-01	-5.675	2.11366	-1.1	-103.035	-101.764	CCN1CCN(CC1)C2=NC3=CC=C(NC(=O)/C=C/C4=CC=C(OCCC(C)C)C=C4)C=C3C(=C2)C	4.955	0	0.982	486.6	24267201
NCGC00103922-01	-5.025	9.44136	-2.1	-93.763	-86.464	CCOC1=CC=CC=C1C(=O)N2CC(=O)NC3=C(C=C(Cl)C=C3)C2C4=CC=CC=C4	3.512	0	0.956	420.9	24267267
NCGC00104013-01	-5.225	5.9571	-1.1	-104.996	-100.159	COC1=CC=CC=C1NC2=C3C=C(NC(=O)/C=C/C4=CC=CC(=C4OC)OC)C=CC3=NC5=C2CCCC5	4.504	0.002	0.985	509.6	24267358
NCGC00104041-01	-5.475	3.34992	-1.1	-113.978	-97.664	COC1=CC=C(\C=C\C(=O)NC2=CC3=C(NC4=CC=CC=C4OC)C5=C(CCCC5)N=C3C=C2)C=C1	2.188	0	0.96	479.6	24267386
NCGC00104075-01	-4.975	10.5934	-2.2	-65.118	-63.924	CCOC(=O)C\1=C\C2=C(\N=C3\C=C/C=C\N3C2=O)N(CC(C)C)C1=N\C(=O)COC4=CC=C(Cl)C=C4	3.065	0	0.958	509	24267420
NCGC00104196-01	-4.775	16.7894	-2.4	-86.604	-70.869	CCC(=O)N1CCC2=CC(=CC(=C12)[S+]([O-])(=O)N3CCN(CC3)C4=CC(=CC=C4)Cl)Br	2.473	0.363	0.488	512.8	24267541
NCGC00104258-01	-5.525	2.98562	-1.1	-84.136	-78.882	CCN(C1=CC=CC=C1)[S+]([O-])(=O)C2=C3N(CCC3=CC(=C2)Br)C(=O)C4CC4	3.065	0	0.962	449.4	24267603
NCGC00104274-01	-5.325	4.73189	-1.1	-100.667	-98.466	CCN(CC)C1=NC2=CC=C(NC(=O)/C=C/C3=CC(=C(OC)C(=C3)OC)OC)C=C2C(=C1)C	3.512	0.001	0.933	449.5	24267619
NCGC00104284-01	-5.725	1.8838	-1.1	-97.376	-93.362	CCOC1=C(OC)C=C(\C=C\C(=O)NC2=CC=C3N=C(C=C(C)C3=C2)N(CC)CC)C=C1	3.627	0	0.986	433.5	24267629
NCGC00104294-01	-5.325	4.73189	-1.2	-86.208	-75.871	[O-][S+](=O)(N1CCN(CC1)C2=CC(=CC=C2)C(F)(F)F)C3=C4N(CCC4=CC(=C3)Br)C(=O)C5CC5	1.967	0.001	0.964	558.4	24267639
NCGC00104332-01	null	null	4	28	25.59	CC(=O)NC1=CC=C(N[S+]([O-])(=O)C2=C3N(CCC3=CC(=C2)Br)C(=O)C4CC4)C=C1	0.7	0.186	0.581	478.4	24267677
NCGC00104358-01	-4.925	11.886	-2.2	-92.804	-79.914	CC1CC2=CC(=CC(=C2N1C(C)=O)[S+]([O-])(=O)N3CCN(CC3)C4=C(C)C=CC(=C4)C)Br	1.885	0.001	0.93	506.5	24267703
NCGC00104449-01	-5.225	5.9571	-2.1	-102.32	-91.335	COC1=C(OC)C(=CC=C1)\C=C\C(=O)NC2=CC=C3N=C(C=C(C)C3=C2)N4CCN(C)CC4	2.406	0	0.968	446.5	24267794
NCGC00104475-01	-5.125	7.49954	-1.2	-79.511	-74.003	CC(C)CN(CCNC(=O)C1=CC(=NC2=C1C=CC=C2)C3=CC=C(Cl)S3)CC(C)C	4.955	0	0.963	444	24267820
NCGC00104537-01	-5.075	8.41462	-2.1	-95.575	-85.824	CCOC(=O)C1=C(NC(=O)C/2=C/N(CC(C)C)C(=O)C3=CC(=C(OC)C=C23)OC)C=CC=C1	1.989	0.015	0.958	452.5	24267882
NCGC00104635-01	null	null	4	-15.629	-7.191	CCCCC(CC)CNC(=O)CCCCCN1C(=O)NC2=C(SC=C2)C1=O	4.955	0.682	0.313	393.5	24267980
NCGC00104720-01	-5.875	1.33363	2.4	35	-20.57	CC1=CC=C(C=C1)[N]2C=C(N=C2[S+]([O-])(=O)CC(=O)NC3=CC=C(F)C=C3)C4=CC=CC=C4	0.7	0.204	0.591	449.5	24268065
NCGC00104840-01	null	null	4	17.5	20.716	FC1=CC=C(NC/2=N/N\3C(=O)C4=CC5=C(OCO5)C=C4\N=C3S2)C(=C1)F	4.955	0.003	0.903	374.3	24268185
NCGC00104841-01	-5.575	2.66094	2.2	39.967	0.542	CCCCCN1C(=O)NC2=CC(=CC=C2C1=O)C(=O)NCC3=CC=C(OC)C=C3	3.929	0	0.997	395.5	24268186
NCGC00104849-01	null	null	4	-22.11	-20.579	COC1=C(NC(=O)CN2C(=O)N(CCC(=O)NCC3CCCO3)C(=O)C4=CC(=C(OC)C=C24)OC)C=CC=C1	3.929	0.153	0.619	540.6	24268194
NCGC00104860-01	-5.125	7.49954	-2.1	-98.396	-93.889	CC(=O)C1=C(C)C2=C(S1)N(CC\3=C\C(=O)N\4\C=C(Cl)/C=C\C4=N3)C(=O)N(C2=O)C5=CC=C(Cl)C=C5	3.512	0.026	0.979	527.4	24268205
NCGC00104919-01	-5.225	5.9571	-1.2	-44.15	-39.13	COC1=C(OC)C=C2C(COC3=CC=C4\C(=C/C(=O)OC4=C3)C)N(CCC2=C1)C(=O)CC5=CC=C(F)C=C5	4.955	0	0.947	517.5	24268264
NCGC00104927-01	-5.275	5.30927	-1.4	-37.013	-24.035	COC1=C(OC)C=C2C(COC3=CC=C4\C(=C/C(=O)OC4=C3)C)N(CCC2=C1)C(=O)CC5=CC=CC=C5	4.955	0.086	0.705	499.6	24268272
NCGC00104945-01	-4.825	14.9636	-2.1	-120.339	-91.364	COC1=C(OC)C=C2C(COC3=CC=C4\C(=C/C(=O)OC4=C3)C)N(CCC2=C1)C(=O)C5=C(C)C=CC=C5	1.928	0	0.985	499.6	24268290
NCGC00104946-01	-5.575	2.66094	-1.1	-109.799	-104.88	COC1=CC(=CC=C1)NC(=O)C2=C(N)C3=C(S2)N=C(C)C(=C3C4=C(Cl)C=CC=C4)C(=O)NC5=CC=C(C)C=C5C	1.928	0	0.993	571.1	24268291
NCGC00105115-01	-5.075	8.41462	-2.1	-101.639	-97.111	CC1=NC2=C(C(=C(S2)C(=O)NC3=CC=C(F)C=C3)N)C(=C1C(=O)NC4=CC=C(Cl)C=C4)C5=CC=C(Br)C=C5	4.449	0	0.952	609.9	24268460
NCGC00105122-01	-5.025	9.44136	-2.1	-106.358	-96.683	CC1=CC=C(C=C1)C2=N[N]3C(\C=C(/NC3=N2)C4=CC=C(Cl)C=C4)C5=C(Cl)C=CC=C5	2.406	0	0.979	433.3	24268467
NCGC00105128-01	-5.775	1.67894	-1.1	-116.799	-96.794	CC1=CC=C(C=C1)C/2=C/C([N]3N=C(N=C3N2)C4=CC=C(C)C=C4)C5=CC=C(Cl)C=C5	3.677	0	0.974	412.9	24268473
NCGC00105308-01	null	null	4	17	-3.897	CC1=CC=C(SC2=CC=C(N=N2)N3CCCC(C3)C(=O)NC4=CC=C(F)C(=C4)Cl)C=C1	4.955	0.658	0.732	457	24268653
NCGC00105366-01	-5.125	7.49954	1.2	63.188	66.157	COC1=CC=C(Br)C=C1C\2[N]3N=CN=C3N\C(=C2C(=O)NC4=C(C)C=C(C)C=C4)C	4.955	0	0.968	468.3	24268711
NCGC00105542-01	-5.125	7.49954	3	40.81	4.629	COC1=C(Cl)C=C(OC)C(=C1)NC(=O)C2=NOC(=C2)C3=CC=CS3	4.955	0.598	0.539	364.8	24268887
NCGC00105553-01	-5.975	1.05934	1.2	44.513	40.099	COC1=CC=CC=C1N2CCN(CC2)C(=O)CN[S+]([O-])(=O)C3=CC=C(Br)S3	1.858	0.001	0.933	474.4	24268898
NCGC00105648-01	-4.675	21.1366	-3	-92.416	-70.567	CCOC(=O)C1=C(NC(=O)C2=NOC(=C2)C(C)C)SC(=C1C)C(C)=O	4.955	0	0.953	364.4	24268993
NCGC00105841-01	-4.825	14.9636	-2.4	-43.726	-34.772	CC1=C(NC2=C(N=C3C=CC=C[N]23)C4=CC(=CC=C4F)Br)C=CC=C1	2.188	0.177	0.591	396.3	24269186
NCGC00105852-01	-6.075	0.841462	-1.4	-35.742	-30.686	CC1=CC(=C(NC(=O)CN2C(=O)N(CC(=O)NCC3=C(Cl)C=CC=C3)C(=O)C4=C2C=CS4)C(=C1)C)C	0.4	0.396	0.346	525	24269197
NCGC00105855-01	-4.675	21.1366	-3	-92.255	-71.179	CSC1=CC=C(C=C1)C2=C(NC3=CC=C(Cl)C=C3)[N]4C(=CC=CC4=N2)C	4.955	0	0.954	379.9	24269200
NCGC00105937-01	-5.725	1.8838	1.2	68.96	0.532	CCC1=CC=CC(=C1NC2=C(N=C3SC=C[N]23)C4=CC=CC(=C4)O)C	4.955	0.008	0.894	349.4	24269282
NCGC00105954-01	-4.875	13.3363	-3	-45.208	-34.951	CCOC1=C(NC(=O)C2CCN(CC2)[S+]([O-])(=O)C3=C4N(CCC4=CC(=C3)Br)C(C)=O)C=CC=C1	4.095	0.1	0.685	550.5	24269299
NCGC00105982-01	-4.675	21.1366	-3	-60.722	-47.268	CCOC1=CC=C(C=C1)N2C(=O)N(CC(=O)N(CC)CC3=CC=CC=C3)C4=C(C(=C(C)S4)C)C2=O	4.504	0.082	0.71	491.6	24269327
NCGC00106023-01	-5.475	3.34992	-1.1	-105.124	-101.983	CC(C)CN1\C=C(C(=O)N2CCN(CC2)C3=CC(=CC=C3C)Cl)/C4=C([N](C)C5=CC=CC=C45)C1=O	3.065	0	0.977	491	24269368
NCGC00106130-01	-5.675	2.11366	-1.2	-62.96	-60.603	CC1=C(C)C2=C(S1)N(CC3=CC=C(F)C=C3)C(=O)N(C2=O)C4=CC(=CC=C4)C(F)(F)F	4.955	0	0.98	448.4	24269475
NCGC00106201-01	-5.525	2.98562	-2.4	-44.847	-40.055	CCC(=O)N1CCC2=CC(=CC(=C12)[S+]([O-])(=O)N3CCCC(C3)C(=O)NC4=CC=C(OC)C(=C4)Cl)Br	2.72	0.712	0.899	584.9	24269546
NCGC00106222-01	-4.675	21.1366	-2.4	-28.777	-21.064	CCCCNC(=O)CCCN1C(=O)N(CC2=C(C)C=CC=C2)C3=CC=CC=C3C1=O	4.955	0.029	0.804	407.5	24269567
NCGC00106262-01	null	null	4	0	10.396	COC1=C(OC)C=C(CCNC(=O)CCN2C(=O)N(CC3=C(C)C=CC(=C3)C)C4=CC=CC=C4C2=O)C=C1	null	null	null	515.6	24269607
NCGC00106276-01	-5.175	6.68397	-2.2	-73.631	-53.278	CC1=CC(=C(C)C=C1)CN2C(=O)N(CCCCC(=O)NCC3=CC4=C(OCO4)C=C3)C(=O)C5=CC=CC=C25	0.7	0	0.944	513.6	24269621
NCGC00106279-01	-5.125	7.49954	3	59.556	18.665	CCN(CC)C(=O)CN1C(=O)N(C(=O)C2=C1SC3=C2CCCCC3)C4=CC=C(Cl)C=C4	4.449	0.144	0.66	460	24269624
NCGC00106320-01	null	null	4	10.5	13.089	COC1=CC(=CC(=C1)NC(=O)CN2C(=O)N(CC3CCCO3)C(=O)C4=C2C=CC=C4)OC	3.512	0.376	0.37	439.5	24269665
NCGC00106434-01	null	null	4	17.5	33.11	CC1=CC(=C(CN2C(=O)N(CCCCC(=O)NCC3=C(Cl)C=CC=C3)C(=O)C4=CC=CC=C24)C(=C1)C)C	4.955	0.247	0.513	518	24269779
NCGC00106443-01	-5.075	8.41462	2.2	75.683	72.683	[O-][S+](=O)(N1CCC(CC1)C(=O)NCC2=CC=C(Cl)C=C2)C3=CC=CC4=NON=C34	1.862	0	0.949	434.9	24269788
NCGC00106482-01	-4.825	14.9636	-3	-46.527	-40.581	COC1=CC=CC=C1CNC(=O)CCCCN2C(=O)N(CC3=C(C)C=CC=C3)C4=CC=CC=C4C2=O	3.297	0.267	0.982	485.6	24269827
NCGC00106483-01	-5.225	5.9571	-1.1	-96.385	-94.621	ClC1=CC=CC(=C1)NC(=O)CN2C(=O)N(CC3=CC=C(C=C3)C(=O)NCC4=CC=C5OCOC5=C4)C(=O)C6=CC=CC=C26	2.902	0	0.989	597	24269828
NCGC00106495-01	null	null	4	0	6.127	CN(C(=O)CN1C(=O)N(CC2=CC=C(C=C2)C(=O)NCC3=CC=C4OCOC4=C3)C(=O)C5=CC=CC=C15)C6=CC=CC=C6	null	null	null	576.6	24269840
NCGC00106502-01	-4.675	21.1366	3	37	33.331	ClC1=C(CNC(=O)CCCCN2C(=O)N(CC(=O)NC3=CC=CC=C3)C4=CC=CC=C4C2=O)C=CC=C1	4.955	0.034	0.792	519	24269847
NCGC00106543-01	-5.225	5.9571	-2.1	-97.54	-83.111	COC1=CC(=CC(=C1)OC)NC(=O)CN2C(=O)N(CC3CCC(CC3)C(=O)NCCC4=CC=CC=C4)C(=O)C5=C2C=CC=C5	1.626	0	0.947	598.7	24269888
NCGC00106561-01	-4.675	21.1366	-3	-59.777	-48.036	COC1=C(OC)C=C2C(=O)N(CCC3=CC=CC=C3)C(=O)N(CC(=O)NC4=CC=CC=C4)C2=C1	4.955	0	0.971	459.5	24269906
NCGC00106575-01	null	null	4	-17.325	-14.854	COC(=O)C1=CC=CC=C1NC(=O)CN2C(=O)N(CCCC(=O)NCC3=CC=CC=C3Cl)C(=O)C4=CC=CC=C24	4.955	0.468	0.452	563	24269920
NCGC00106804-01	-5.625	2.37156	-1.1	-105.442	-101.867	CC1=C[N]2C(=NC(=C2NC3=C(C)C=CC=C3)C4=CC=CC=C4O)C=C1	3.929	0	0.987	329.4	24270149
NCGC00107008-01	-5.225	5.9571	-1.1	-91.898	-90.144	COC1=CC(=CC=C1)NC(=O)C2=C(N)C3=C(S2)N=C(C)C(=C3C4=CC=CS4)C(=O)NC5=CC=C(C)C=C5C	4.095	0	0.984	542.7	24270353
NCGC00107055-01	-5.275	5.30927	-1.1	-109.785	-100.729	COC1=CC(=CC(=C1OC)Br)C2CC(=O)NC3=C2C=C4OCCOC4=C3	4.955	0	0.984	420.3	24270400
NCGC00107079-01	-5.625	2.37156	-1.1	-111.564	-101.147	COC1=CC(=C(C=C1OC)C2CC(=O)NC3=C2C=C4OCCOC4=C3)Br	4.955	0	0.981	420.3	24270424
NCGC00107188-01	-5.475	3.34992	-1.2	-77.597	-75.189	[O-][S+](=O)(CCC(=O)NC1=C(F)C=C(Br)C=C1)C2=C3N(CCC3=CC(=C2)Br)C(=O)C4CC4	3.065	0	0.993	574.3	24270533
NCGC00107190-01	-4.875	13.3363	-2.2	-93.663	-73.935	[O-][S+](=O)(CCC(=O)N1CCN(CC1)C2=CC(=CC=C2)Cl)C3=C4N(CCC4=CC(=C3)Br)C(=O)C5CC5	2.406	0	0.952	580.9	24270535
NCGC00107199-01	null	null	4	0	0	CC1=CC2=C(C=CC=C2)[N]1CCNC(=O)C3=CC(=C(C)C=C3)C	null	null	null	306.4	24270544
NCGC00107224-01	-5.875	1.33363	-1.2	-79.992	-73.401	[O-][S+](=O)(CCC(=O)NC1=CC=C(C=C1)C(F)(F)F)C2=C3N(CCC3=CC(=C2)Br)C(=O)C4CC4	1.967	0	0.969	545.4	24270569
NCGC00107230-01	-5.625	2.37156	-1.2	-73.973	-68.183	CC1=CC=C(NC(=O)CC[S+]([O-])(=O)C2=C3N(CCC3=CC(=C2)Br)C(=O)C4CC4)C=C1	4.955	0	0.976	491.4	24270575
NCGC00107259-01	-5.725	1.8838	-1.2	-83.953	-94.164	CCOC(=O)C1=CC=C(NC2=NC3=C(C=C(OC)C(=C3)OC)C(=N2)N)C=C1	4.955	0	0.958	368.4	24270604
NCGC00107261-01	-6.125	0.749954	-1.1	-93.899	-102.493	COC1=CC2=C(C=C1OC)C(=NC(=N2)NC3=CC=C(C)C(=C3)C)N	4.449	0	0.985	324.4	24270606
NCGC00107266-01	-5.725	1.8838	-1.1	-93.616	-94.736	CC1=C(F)C=C(NC/2=C(/C(=O)C3=CC=CC=C23)C4=CC=C(C=C4)C(F)(F)F)C=C1	1.989	0	0.971	397.4	24270611
NCGC00107300-01	-5.675	2.11366	-1.2	-83.286	-81.035	CC1=C(C)C=C(NC/2=C(/C(=O)C3=CC=CC=C23)C4=CC=C(C=C4)C(F)(F)F)C=C1	3.192	0	0.99	393.4	24270645
NCGC00107302-01	-5.325	4.73189	-2.1	-98.695	-85.801	CC1=CC=C(C)C(=C1)N/C2=C(/C(=O)C3=CC=CC=C23)C4=CC=C(C=C4)C(F)(F)F	1.479	0	0.981	393.4	24270647
NCGC00107304-01	-5.825	1.49636	-1.1	-102.957	-96.507	FC(F)(F)C1=CC=C(C=C1)C/2=C(NC3=CC=C(Cl)C=C3)/C4=CC=CC=C4C2=O	2.121	0	0.977	399.8	24270649
NCGC00107310-01	-5.675	2.11366	-1.1	-84.909	-86.083	COC1=CC=C(NC/2=C(/C(=O)C3=CC=CC=C23)C4=CC=C(C=C4)C(F)(F)F)C=C1	2.847	0	0.996	395.4	24270655
NCGC00107373-01	null	null	4	0	15.803	CCCC1=N[N]2C(=C(N[S+]([O-])(=O)C3=CC=C(F)C=C3)C(=NC2=N1)C)O	null	null	null	365.4	24270718
NCGC00107423-01	-5.275	5.30927	-2.1	-96.089	-82.226	CC1=C(C)C(=CC=C1)N2CCN(CC2)C3=NC4=CC=CC=C4C5=NN=C(C)[N]35	1.372	0	0.956	372.5	24270768
NCGC00107440-01	-5.125	7.49954	-2.2	-54.722	-54.556	CCN1C(=O)C(=O)N(CC)C2=CC(=C(NC(=O)C3=CC=C(Cl)C=C3)C=C12)N4CCCCC4	3.99	0	0.995	454.9	24270785
NCGC00107464-01	null	null	4	18.408	7.801	CN1C(=O)C(=O)N(C)C2=CC(=C(NC(=O)C3=C(F)C=CC=C3)C=C12)N4CCCC4	4.955	0.246	0.545	396.4	24270809
NCGC00107470-01	-4.675	21.1366	-3	-69.483	-54.178	CCN1C(=O)C(=O)N(CC)C2=CC(=C(NC(=O)C3=C(OC)C=CC=C3)C=C12)N4CCCCC4	4.955	0.001	0.93	450.5	24270815
NCGC00107547-01	-6.075	0.841462	-1.1	-90.995	-81.912	CC1=NN=C2[N]1C3=CC(=CC=C3N=C2N4CCN(CC4)C5=CC=CC=C5)C(=O)C6=CC=CC=C6	2.847	0	0.992	448.5	24270892
NCGC00107560-01	-5.575	2.66094	-1.4	-34.967	-27.423	CCN1C(=O)C(=O)N(CC)C2=CC(=C(NC(=O)C3=CC(=C(OC)C=C3)OC)C=C12)N4CCCCC4	4.955	0.028	0.805	480.6	24270905
NCGC00107615-01	-4.825	14.9636	-3	-98.514	-86.219	CCCC/1=N/C2=C(SC3=C1C=C(C)C=C3)C=CC(=C2)C(=O)NCCC4=CC=CC=C4	4.095	0.022	0.901	414.6	24270960
NCGC00107618-01	-4.725	18.838	3	51.808	41.363	COC1=CC=C(NC(=O)CSC2=C([NH]C(=N2)C3=CC=C(OC)C=C3)C4=CC=C(F)C=C4)C=C1	1.21	0.045	0.77	463.5	24270963
NCGC00107676-01	-5.325	4.73189	-2.1	-111.652	-98.462	COC1=CC=C(NC2=C(N=C3N=CC=C[N]23)C4=CC(=CC=C4O)Br)C=C1OC	1.627	0	0.974	441.3	24271021
NCGC00107707-01	null	null	4	0	24.151	CC1=CC=C(CNC(=O)CN2CCN(CC3=CC=C(F)C=C3Cl)C2=O)C=C1	null	null	null	389.9	24271052
NCGC00107742-01	-4.625	23.7156	-2.4	-31.727	-21.439	C[N]1C2=CC=CC=C2C\3=C1C(=O)N(\C=C3C(=O)NC4=C(C)C=C(Br)C=C4)C5CCCC5	4.955	0.031	0.799	478.4	24271087
NCGC00107847-01	-4.775	16.7894	-3	-63.782	-54.899	COC1=C(OC)C=C(CCNC(=O)C2=CC\3=C(SC4=C(C=CC=C4)\C(=N3)C)C=C2)C=C1	4.504	0.005	0.889	432.5	24271192
NCGC00107926-01	-5.075	8.41462	-2.2	-55.36	-45.352	COCCNC(=O)CSC1=C([NH]C(=N1)C2=CC(=C(OC)C(=C2)OC)OC)C3=CC=C(Cl)C=C3	1.248	0	0.981	492	24271271
NCGC00108146-01	-6.025	0.944136	-1.1	-104.872	-91.314	CCN(CC)CCCNC(=O)C1=CC2=C(SC3=C(C=CC=C3)C(=O)N2CC4=C(F)C=CC=C4Cl)C=C1	0.9	0	0.966	526.1	24271491
NCGC00108148-01	-5.675	2.11366	-2.2	-86.667	-75.722	CN(C)CCNC(=O)C1=CC2=C(SC3=C(C=CC=C3)C(=O)N2CC4=C(F)C=CC=C4Cl)C=C1	1	0.001	0.925	484	24271493
NCGC00108150-01	-4.875	13.3363	-2.1	-102.447	-86.416	FC1=C(CN2C(=O)C3=C(SC4=C2C=C(C=C4)C(=O)NCC5=CC=CO5)C=CC=C3)C(=CC=C1)Cl	3.065	0.022	0.821	492.9	24271495
NCGC00108178-01	-7.225	0.059571	-1.1	-91.485	-88.859	CN1CCN(CC1)C(=O)C2=CC3=C(SC4=C(C=CC=C4)C(=O)N3CC5=C(F)C=CC=C5Cl)C=C2	0.8	0.013	0.99	496	24271523
NCGC00108183-01	-5.325	4.73189	1.4	33.373	35.045	CCOC1=CC=C(OCC)C(=C1)NC(=O)C2=C(N)[N](CC(=O)NC3=C(OC)C=CC(=C3)Cl)N=N2	4.955	0.425	0.777	488.9	24271528
NCGC00108184-01	-8.075	0.008415	-1.1	-90.72	-90.9	CCN1CCN(CC1)C(=O)C2=CC3=C(SC4=C(C=CC=C4)C(=O)N3CC5=C(F)C=CC=C5Cl)C=C2	0.81	0	0.975	510	24271529
NCGC00108193-01	null	null	4	29.5	26.332	CCC(=O)N1CCC2=C1C=CC(=C2)[S+]([O-])(=O)CCC(=O)NCC3=CC=C(OC)C=C3	4.955	0.084	0.708	430.5	24271538
NCGC00108216-01	-6.525	0.298562	-1.1	-88.158	-87.871	CCOC1=CC=C(CN2C(=O)C3=C(SC4=C2C=C(C=C4)C(=O)N5CCN(C)CC5)C=CC=C3)C=C1	0.931	0	0.986	487.6	24271561
NCGC00108218-01	-5.375	4.2173	-1.1	-111.426	-98.279	CCOC1=CC=C(CN2C(=O)C3=C(SC4=C2C=C(C=C4)C(=O)N5CCC6(CC5)OCCO6)C=CC=C3)C=C1	1.967	0.001	0.936	530.6	24271563
NCGC00108239-01	null	null	4	0	5.547	[O-][S+](=O)(N1CCC(CC1)C(=O)NC2=CC(=CC=C2)C(F)(F)F)C3=CC=CC4=NSN=C34	null	null	null	470.5	24271584
NCGC00108242-01	-6.275	0.530927	-1.1	-88.47	-91.887	CN1CCN(CC1)C(=O)C2=CC3=C(SC4=C(C=CC=C4)C(=O)N3CC5=CC=C(C=C5)C(F)(F)F)C=C2	1.1	0	0.975	511.6	24271587
NCGC00108251-01	null	null	4	0	12.926	CCC1=CC=C(CNC(=O)C2=CC3=C(O2)N=C4C=C(OC)C=CC4=C3)C=C1	null	null	null	360.4	24271596
NCGC00108267-01	-5.775	1.67894	-2.4	-57.676	-18.824	CC(C)CCNC(=O)C1CCN(CC1)[S+]([O-])(=O)C2=CC=CC3=NSN=C23	4.955	0.652	0.405	396.5	24271612
NCGC00108303-01	-4.675	21.1366	-3	-67.362	-46.894	CSC1=CC=CC(=C1)NC2=NC3=CC=CC=C3C(=C2)C(=O)NC4CCCCC4	4.955	0.109	0.673	391.5	24271648
NCGC00108352-01	-5.975	1.05934	1.4	32.817	29.648	CC1=CC=C(C=C1)N(CC(=O)NC2=CC(=CC=C2)Cl)[S+]([O-])(=O)C3=CC=CS3	3.512	0.441	0.514	420.9	24271697
NCGC00108367-01	-4.875	13.3363	-3	-49.763	-39.696	CCC1=CC=C(NC(=O)N(CC2=C[NH]C3=CC=CC=C23)C4CCCCC4)C=C1	4.504	0.086	0.704	375.5	24271712
NCGC00108407-01	-5.125	7.49954	3	36	16.628	COC1=CC=C(C=C1)C2=N[N](CC3=CC=CC=C3)C(=C2)C(O)=O	4.955	0.231	0.562	308.3	24271752
NCGC00108527-01	-4.875	13.3363	-2.3	-112.332	-90.876	CCOC(=O)C1=CC=C(C=C1)N2C(C3=CC=CC(=C3)O)C4=C([NH]N=C4C5=CC=C(OC)C=C5)C2=O	2.121	0.285	0.967	469.5	24398361
NCGC00108571-01	-5.575	2.66094	-1.1	-95.864	-93.632	COC1=C(OC)C(=CC(=C1)NC(=O)C[N]2N=CC3=C2C4=CC=CC=C4OC3=O)OC	3.132	0	0.991	409.4	24398405
NCGC00108602-01	-5.075	8.41462	2.4	40.903	42.638	COC1=CC=CC(=C1)NC(=O)CSC2=NC3=C(C=C(OC)C(=C3)OC)C4=NC(=N[N]24)C5=CC=CC=C5	3.512	0.5	0.767	501.6	24398436
NCGC00108633-01	null	null	4	21.614	25.012	CC1=C(C(=NO1)C)[S+]([O-])(=O)NC2=CC=C(C=C2)C(=O)NC3=C(C)C=C(Br)C=C3	4.955	0.067	0.732	464.3	24398467
NCGC00108638-01	-5.525	2.98562	-1.1	-97.204	-93.755	COC1=CC2=C(C=C1OC)C3=NC(=N[N]3C(=N2)SCC4=CC=C(F)C=C4)CC[N]5C(=NC6=C5C=CC=C6)C	3.065	0	0.99	528.6	24398472
NCGC00108642-01	-4.625	23.7156	-3	-103.715	-70.625	CCC1=CC(=CC=C1)NC(=O)C2=CC3=C([N]2C)C4=CC=CC=C4NC3=O	4.955	0.009	0.869	345.4	24398476
NCGC00108652-01	-5.275	5.30927	-2.4	-34.447	-35.187	COC1=C(C=CC=C1)N2CCN(CC2)C(=O)C3=CC4=C(S3)C5=CC=CC=C5N(C)C4=O	1.464	0.061	0.742	433.5	24398486
NCGC00108700-01	-5.275	5.30927	-2.1	-109.846	-95.882	CC1=CC=C(NC(=O)CN2C(=O)N(C(=O)C3=CC=C(C=C23)C(=O)NCC4=C(Cl)C=CC=C4)C5=CC=C(C)C=C5)C=C1	1.509	0	0.971	567	24398534
NCGC00108713-01	null	null	4	-34.1	-21.543	CC(=O)N1CCC2=C1C=CC(=C2)[S+]([O-])(=O)NC(CC3=CC=CC=C3)C(=O)NC4=CC(=CC(=C4)C)C	4.955	0.21	0.554	491.6	24398547
NCGC00108767-01	-5.425	3.75868	1.2	59.807	50.242	CCC(=O)N1CCC2=CC(=CC=C12)[S+]([O-])(=O)NCCC(=O)NC3=CC(=C(OC)C=C3)Cl	2.406	0.022	0.821	466	24398601
NCGC00108796-01	-5.175	6.68397	-1.1	-100.057	-95.075	CCN(C(=O)CN1C(=O)N(CC2=CC3=C(OCO3)C=C2)C(=O)C4=CC=C(C=C14)C(=O)NC5CCCCC5)C6=CC=CC(=C6)C	3.627	0	0.949	596.7	24398630
NCGC00108823-01	-5.025	9.44136	-2.1	-96.01	-85.492	OC/1=C/2C(SC3=C(C=CC=C3)/N=C2C4=CC=CC=C14)C5=C(F)C=CC=C5Cl	3.99	0	0.953	393.9	24398657
NCGC00108825-01	-6.125	0.749954	-1.1	-104.515	-103.357	COC1=C(OC)C(=C(C=C1)C2SC3=C(C=CC=C3)/N=C\4C5=CC=CC=C5\C(=C24)O)OC	4.449	0	0.997	431.5	24398659
NCGC00108831-01	-4.975	10.5934	-2.3	-96.364	-87.075	CCC1=CC=C(C=C1)C2SC3=C(C=CC=C3)/N=C\4C5=CC=CC=C5\C(=C24)O	1.967	0.111	0.988	369.5	24398665
NCGC00108872-01	-4.975	10.5934	-2.1	-95.109	-91.647	CCN(CC)CCCNC(=O)C/1=N/N(C(=O)C2=C1C3=CC=CC=C3[N]2C)C4=CC(=C(OC)C=C4)Cl	2.72	0	0.992	496	24398706
NCGC00108876-01	-5.525	2.98562	-1.1	-89.551	-90.737	COC1=C(Cl)C=C(C=C1)N2\N=C(C(=O)NCCC3=CC(=C(OC)C=C3)OC)/C4=C([N](C)C5=CC=CC=C45)C2=O	3.512	0	0.969	547	24398710
NCGC00108898-01	-4.825	14.9636	-2.2	-87.771	-78.752	CCN(CCCNC(=O)C/1=N/N(C(=O)C2=C1C3=CC=CC=C3[N]2C)C4=CC(=C(OC)C=C4)Cl)C5=CC(=CC=C5)C	4.095	0	0.97	558.1	24398732
NCGC00108933-01	null	null	4	0	9.115	CCOC(=O)C1=CC=CC(=C1)NC(=O)CSC/2=C/C(=O)N(C)C3=CC=CC=C23	null	null	null	396.5	24398767
NCGC00108995-01	-6.175	0.668397	-1.1	-88.308	-96.248	CCCCN(CC)CCNC(=O)C1=CC2=C(S1)[N](C)N=C2C3=CC=C(Cl)C=C3	4.955	0	0.956	419	24383574
NCGC00108997-01	-6.225	0.59571	-1.2	-82.622	-91.232	CCCN(CCC)CCNC(=O)C1=CC2=C(S1)[N](C)N=C2C3=CC=C(Cl)C=C3	4.504	0	0.963	419	24383576
NCGC00109004-01	-5.275	5.30927	2.4	41.878	7.892	CCN1\C=C(C(=O)N2CCN(C(C)C2)C3=CC=CC(=C3)C)/C(=O)C4=CC(=CC=C14)[S+]([O-])(=O)N5CCOCC5	3.132	0.142	0.663	538.7	24383583
NCGC00109008-01	-5.225	5.9571	1.4	38	32.502	CCN1\C=C(C(=O)N2CCN(CC2)C3=CC=C(OC)C=C3)/C(=O)C4=CC(=CC=C14)[S+]([O-])(=O)N5CCOCC5	0.5	0.334	0.417	540.6	24383587
NCGC00109010-01	null	null	4	15.5	16.056	CN1\C=C(C(=O)N2CCN(CC2)C3=CC=CC=C3)/C(=O)C4=CC(=CC=C14)[S+]([O-])(=O)N5CCCC5	4.955	0.045	0.77	480.6	24383589
NCGC00109034-01	null	null	4	22.999	29.683	CCN(CC)CCNC(=O)C/1=C/N(CC)C2=CC=C(C=C2C1=O)[S+]([O-])(=O)N3CCOCC3	1.464	0.637	0.562	464.6	24383613
NCGC00109045-01	null	null	4	21.159	-37.725	[O-][S+](=O)(N1CCN(CC1)C2=CC(=CC=C2)Cl)C3=CC4=C(NC(=O)C4)C=C3	0.6	0.257	0.534	391.9	24383624
NCGC00109098-01	-5.625	2.37156	1.4	31	31.906	CCN1\C=C(C(=O)N2CCN(CC2)C3=CC=CC=C3)/C(=O)C4=CC(=CC=C14)[S+]([O-])(=O)N(C)C5CCCCC5	1.1	0.347	0.676	536.7	24383677
NCGC00109162-01	-5.075	8.41462	-2.1	-102.112	-86.779	CCN1\C=C(C(=O)NCCCN2CCCC(C)C2)/C(=O)C3=CC(=CC=C13)[S+]([O-])(=O)N(C)C4CCCCC4	3.512	0.006	0.882	530.7	24383741
NCGC00109174-01	-5.325	4.73189	2.2	72.657	69.016	CN1\C=C(C(=O)N2CCN(CC2)C3=CC=CC=C3F)/C(=O)C4=CC(=CC=C14)[S+]([O-])(=O)N(C)C5CCCCC5	1.1	0.035	0.79	540.6	24383753
NCGC00109197-01	-6.075	0.841462	-1.1	-93.011	-87.911	COC1=CC=C(C=C1)\C=C/C2=C(C(=NO2)C)[S+]([O-])(=O)N3CCC(CC3)C(=O)NC4=C(C)C=C(C)C=C4	2.188	0	0.994	509.6	24383776
NCGC00109234-01	-4.825	14.9636	-3	-69.177	-61.398	CCC1CCCCN1CCCNC(=O)C/2=C/N(C)C3=CC=C(C=C3C2=O)[S+]([O-])(=O)N(C)C4CCCCC4	4.095	0.002	0.92	530.7	24383813
NCGC00109315-01	-4.825	14.9636	-2.2	-92.565	-70.248	CCOC1=C(NC(=O)C2CCN(CC2)[S+]([O-])(=O)C3=C(ON=C3C)/C=C/C4=CC=CO4)C=CC=C1	2.121	0.001	0.939	485.6	24383894
NCGC00109336-01	-5.175	6.68397	2.2	38.198	35.731	CCN1\C=C(C(=O)N2CCN(CC2)C3=CC(=CC=C3C)Cl)/C(=O)C4=CC(=CC=C14)[S+]([O-])(=O)N5CCCCC5	1.464	0	0.962	557.1	24383915
NCGC00109348-01	-4.875	13.3363	-2.2	-70.579	-53.563	CCOC(=O)N1CCC(CC1)NC(=O)C2=CC3=C(C=C2)[S+]([O-])C4=C(C=CC=C4)C(=O)N3CC5=CC=CC=C5	2.72	0.005	0.888	531.6	24383927
NCGC00109464-01	-6.175	0.668397	-1.2	-81.441	-84.502	CCN1CCN(CC1)C(=O)C2=CC3=C(C=C2)[S+]([O-])C4=C(C=CC=C4)C(=O)N3CC5=CC=C(Cl)C=C5	1.989	0	0.963	508	24384043
NCGC00109506-01	null	null	4	0	-8.986	[O-][S+]1(=O)C2=C(C=C(C=C2)C(=O)N3CCCC3)N(CC4=CC=C(Cl)C=C4)C(=O)C5=C1C=CC=C5	null	null	null	481	24384085
NCGC00109528-01	-6.075	0.841462	-1.2	-69.824	-70.524	CCN1CCN(CC1)C(=O)C2=CC3=C(C=C2)[S+]([O-])C4=C(C=CC=C4)C(=O)N3CC5=CC=CC=C5F	4.449	0	0.975	491.6	24384107
NCGC00109582-01	-5.275	5.30927	-1.1	-99.569	-93.515	CC1=CC=C(Cl)C=C1N2CCN(CC2)C(=O)C3=CC4=C(C=C3)[S+]([O-])(=O)C5=C(C=CC=C5)C(=O)N4CC6=C(F)C=CC=C6	3.192	0	0.989	604.1	24384161
NCGC00109590-01	-4.975	10.5934	-2.1	-100.631	-87.067	CCOC1=CC=C(CCNC(=O)C2=CC3=C(C=C2)[S+]([O-])C4=C(C=CC=C4)C(=O)N3CC5=CC=CC=C5F)C=C1OCC	2.253	0.02	0.827	586.7	24384169
NCGC00109672-01	null	null	4	-24.113	-13.428	CN(C1CCCCC1)C(=O)C2=CC3=C(C=C2)[S+]([O-])(=O)C4=C(C=CC=C4)C(=O)N3CC5=CC=C(F)C=C5	4.955	0.248	0.513	506.6	24384251
NCGC00109707-01	null	null	4	-31.771	-17.726	[O-][S+]1(=O)C2=C(C=C(C=C2)C(=O)NCC3=CC=CO3)N(CC4=CC=C(F)C=C4)C(=O)C5=C1C=CC=C5	4.955	0.231	0.531	490.5	24384286
NCGC00109731-01	null	null	4	-36.634	-26.14	CC1=CC(=C(C)C=C1)CN2C(=O)C3=C(C=CC=C3)[S+]([O-])(=O)C4=C2C=C(C=C4)C(=O)N5CCCCCC5	4.955	0.199	0.566	502.6	24384310
NCGC00109735-01	-5.025	9.44136	-2.1	-112.603	-90.509	COC1=CC=CC=C1N2CCN(CC2)C(=O)C3=CC4=C(C=C3)[S+]([O-])(=O)C5=C(C=CC=C5)C(=O)N4CC6=C(C)C=CC(=C6)C	1.416	0	0.945	595.7	24384314
NCGC00109793-01	-5.125	7.49954	-2.1	-101.56	-94.487	CC1=CC(=C(C)C=C1)CN2C(=O)C3=C(C=CC=C3)[S+]([O-])(=O)C4=C2C=C(C=C4)C(=O)NCCC5=CC=C(Cl)C=C5	2.473	0	0.954	559.1	24384372
NCGC00109839-01	-5.175	6.68397	-2.1	-93.671	-84.062	CCOC(=O)C1CCCN(C1)C(=O)C2=CC3=C(C=C2)[S+]([O-])(=O)C4=C(C=CC=C4)C(=O)N3CC5=CC=CC=C5	1.989	0.001	0.937	532.6	24384418
NCGC00109908-01	null	null	4	0	27.747	CCC(C)NC(=O)C1CCC(CC1)CN[S+]([O-])(=O)C2=CC=CC3=NSN=C23	null	null	null	410.6	24384487
NCGC00109965-01	null	null	4	0	1.2	CCOC(=O)C1=CC=CC(=C1)NC(=O)/C2=C(C)/C(=O)OC23CCCCC3	null	null	null	357.4	24384544
NCGC00110002-01	-5.275	5.30927	2.4	57.807	14.984	CC1=CC=C(Cl)C=C1NC(=O)C2=C(N)[N](CC3=CC=CC=C3)N=N2	3.065	0.103	0.711	341.8	24384581
NCGC00110006-01	null	null	4	0	10.738	CC1=CC(=CC=C1)C[N]2N=NC(=C2N)C(=O)NC3=CC(=CC=C3C)C	null	null	null	335.4	24384585
NCGC00110008-01	null	null	4	22	11.241	COC1=CC=C(NC(=O)C2=C(N)[N](CC3=CC=CC=C3C)N=N2)C(=C1)OC	3.065	0.161	0.64	367.4	24384587
NCGC00110024-01	-5.175	6.68397	-2.2	-41.498	-32.503	CCOC1=CC=C(NC(=O)CCC2=C(C)[N]3N=C(C=C3N=C2C)C4=CC=C(Cl)C=C4)C=C1	1.509	0.047	0.766	448.9	24384603
NCGC00110034-01	null	null	4	0	6.116	CC1=CC=C(C[N]2N=NC(=C2N)C(=O)NC3=CC=C(F)C(=C3)F)C=C1	null	null	null	343.3	24384613
NCGC00110036-01	null	null	4	-17.088	-13.824	COC1=CC(=CC(=C1)NC(=O)C2=C(N)[N](CC3=CC=C(F)C=C3)N=N2)OC	4.955	0.084	0.708	371.4	24384615
NCGC00110055-01	-5.325	4.73189	-1.1	-112.371	-98.821	CCN(CC)[S+]([O-])(=O)C1=CC=C(NC(=O)CCC2=C(C)[N]3N=C(C=C3N=C2C)C4=CC=C(Cl)C=C4)C=C1	1.826	0	0.975	540.1	24384634
NCGC00110075-01	-4.875	13.3363	-3	-108.219	-78.663	COC1=CC(=CC(=C1)C2=N[N]3C(=C(CCC(=O)NC4=CC=C(C)C=C4C)C(=NC3=N2)C)C)OC	1.885	0.158	0.613	459.5	24384654
NCGC00110112-01	-6.275	0.530927	1.2	30.322	5.423	CCC1=CC(=CC=C1)NC(=O)C(CC2=CC=CC=C2)N[S+]([O-])(=O)C3=CC4=C(C=C3)N(C)C(=O)O4	4.955	0.007	0.896	479.5	24384691
NCGC00110129-01	-5.575	2.66094	2.2	40.819	11.602	CC1=CC=C(CNC(=O)CCC2=C(C)[N]3N=C(C)N=C3N=C2C)C=C1	3.065	0.001	0.944	337.4	24384708
NCGC00110173-01	-6.175	0.668397	-2.1	-208.872	-91.958	COC1=CC=C(CCNC(=O)CCC2=C(C)C3=C(N=C2C)[N](N=C3C)C4=CC(=C(C)C=C4)C)C=C1OC	0.3	0.023	0.819	500.6	24384752
NCGC00110192-01	null	null	4	0	-9.93	COC1=C(CN2\C=C(C(=O)C3=CC=C(C)C=C3)/C(=O)C4=CC(=CC=C24)C)C=CC=C1	null	null	null	397.5	24384771
NCGC00110344-01	-5.525	2.98562	-1.1	-102.511	-98.268	COC1=CC=C(C)C=C1[N]2C3=C(C=C2C4=CC=C(Cl)C=C4)C(=O)CC(C)(C)C3	3.929	0	0.968	393.9	24384923
NCGC00110417-01	-5.575	2.66094	-2.1	-183.478	-100.753	CCN(CC)CCOC(=O)C1=CC=C(NC(=O)C2=CC3=C(S2)C4=CC=CC=C4N(CC)C3=O)C=C1	0.5	0.011	0.86	491.6	24384996
NCGC00110425-01	-5.025	9.44136	-2.4	-89.963	-78.961	CCN1C(=O)C2=C(SC(=C2)C(=O)N(CCN(C)C)CC3=CC=CC=C3)C4=CC=CC=C14	3.99	0.08	0.93	433.6	24385004
NCGC00110427-01	-4.975	10.5934	-2.2	-51.26	-48.123	CCN1C(=O)C2=C(SC(=C2)C(=O)N(CC(C)C)CC(C)C)C3=CC=CC=C13	3.929	0.005	0.887	384.5	24385006
NCGC00110448-01	-5.125	7.49954	3	43.182	1.287	CCOC(=O)CN1C(=O)OC2=C1C=CC(=C2)[S+]([O-])(=O)N3CCCC(C)C3	4.955	0.596	0.983	382.4	24385027
NCGC00110578-01	null	null	4	0	10.108	FC(F)(F)C1=CC(=CC=C1)N2CCN(CC2)C(=O)C3=CC=C4C(=C5CCCCC5=NC4=C3)Cl	null	null	null	473.9	24385157
NCGC00110580-01	null	null	4	6.5	-6.767	CC1=CC=C(Cl)C=C1N2CCN(CC2)C(=O)C3=CC=C4C(=C5CCCCC5=NC4=C3)Cl	4.955	0.72	0.337	454.4	24385159
NCGC00110600-01	-4.975	10.5934	-3	-45.507	-35.006	CCOC1=CC=C(C=C1)N(C)C(=O)/C2=C(C3=CC=CC=C3)/C4=CC=CC=C4C(=O)O2	2.406	0.301	0.682	399.4	24385179
NCGC00110787-01	-5.275	5.30927	2.2	61.531	12.718	ClC1=CC(=CC=C1)CNC(=O)CCC2=NC3=CC=CN=C3[N]2CC4=CC=CC=C4	2.533	0	0.957	404.9	24385366
NCGC00110807-01	null	null	4	14.5	-5.457	CCC(C)NC(=O)C1=CC2=C(S1)C3=CC(=CC=C3N=C2Cl)C	4.955	0.754	0.324	332.8	24385386
NCGC00110841-01	-5.175	6.68397	-2.2	-68.947	-59.862	CC1CCN(CCCNC(=O)C2=CC3=C(S2)C4=CC(=CC=C4N=C3Cl)C)CC1	2.902	0.001	0.938	416	24385420
NCGC00110849-01	-5.325	4.73189	-1.1	-106.799	-93.726	CCOC1=CC=C(C=C1)C2=N[N]3C=C(C(=O)NC4=CC=C(C=C4)C(=O)OC)C(=NC3=C2)C5CCN(CC5)C(=O)OC(C)(C)C	1.826	0	0.979	599.7	24385428
NCGC00110895-01	null	null	4	0	44.971	COC1=CC=CC=C1C2=NN=C(O2)C3CCN(CC3)C(=O)C4=CC=C(Cl)C=C4	null	null	null	397.9	24385474
NCGC00110906-01	null	null	4	0	21.381	COC1=CC=CC(=C1)N2C(=O)C(CC(=O)NC3=CC=CC=C3)N(CCC4=C(C)C=CS4)C2=O	null	null	null	463.5	24385485
NCGC00110933-01	-5.575	2.66094	-1.1	-112.182	-99.971	CC1=CC=C2OC(=O)C3=C([N](CC(=O)NC4=CC=CC(=C4)C(F)(F)F)N=C3)C2=C1	2.72	0	0.959	401.3	24385512
NCGC00110946-01	-4.875	13.3363	-3	-50.206	-38.434	CCC1=CC=C(C=C1)C(=O)C/2=C/N(CC(=O)NC3=CC=C4OCOC4=C3)C5=CC=C(F)C=C5C2=O	4.095	0.062	0.74	472.5	24385525
NCGC00111023-01	-5.625	2.37156	1.2	36.682	5.091	COC1=CC(=CC=C1)NC(=O)CCC2=C(C)[N]3N=C4N=CC=CC4=C3N=C2C	4.955	0	0.993	375.4	24385602
NCGC00111031-01	-5.275	5.30927	-1.3	-112.421	-96.425	CCOC1=CC=CC=C1C(=O)NC2=CC=C3N=C4CCCCC4=C(NC5=CC(=C(OC)C=C5)OC)C3=C2	3.627	0.125	0.944	497.6	24385610
NCGC00111067-01	-4.825	14.9636	-2.1	-87.995	-73.33	COCCNC1=C2C(=O)C3=C(C=CC=C3)C4=C2C(=NO4)C(=C1)N5CCN(CC5)C6CCCCC6	4.504	0.006	0.883	460.6	24385646
NCGC00111069-01	-5.875	1.33363	-1.1	-96.784	-29.236	CN(C)CCCNC1=C2C(=O)C3=C(C=CC=C3)C4=C2C(=NO4)C(=C1)N5CCN(CC5)C6CCCCC6	4.955	0	0.958	487.6	24385648
NCGC00111250-01	-4.675	21.1366	-3	-68.007	-53.559	CCC1=CC=C(CNC2=NC=NC3=C2C(=NO3)C4=CC=C(Cl)C=C4)C=C1	4.955	0.088	0.949	364.8	24385829
NCGC00111315-01	null	null	4	0	32.931	COC1=CC=C2N(CC(=O)NC3=C(C)C=C(C)C=C3)\C=C(C(=O)C2=C1)\[S+]([O-])(=O)C4=CC=C(F)C=C4	null	null	null	494.5	24385894
NCGC00111366-01	null	null	4	-23.505	-7.088	CC1=CC=C(C=C1)C(=O)NC2=CC=C(OCC\3=C\C(=O)N\4/C(=C\SC4=N3)C)C=C2	4.955	0.51	0.597	405.5	24385945
NCGC00111372-01	null	null	4	0	26.813	CC\1=C\SC/2=N/C(=C\C(=O)N12)COC3=CC=C(NC(=O)C4=C(F)C=CC=C4)C=C3	null	null	null	409.4	24385951
NCGC00111376-01	-4.625	23.7156	-3	-45.912	-31.675	CC\1=C\SC/2=N/C(=C\C(=O)N12)COC3=CC=C(NC(=O)COC4=CC(=C(C)C=C4)C)C=C3	4.955	0.53	0.627	449.5	24385955
NCGC00111379-01	null	null	4	-45.263	-26.239	FC1=CC=C(F)C(=C1)NC2=C3CCCC3=NC4=CC=C(Cl)C=C24	4.955	0.3	0.455	330.8	24385958
NCGC00111394-01	null	null	4	-22.78	7.073	CC\1=C\SC/2=N/C(=C\C(=O)N12)COC3=CC=C(NC(=O)COC4=C(F)C=CC=C4)C=C3	0.2	0.174	0.627	439.5	24385973
NCGC00111408-01	null	null	4	28.999	29.828	COC1=CC(=CC(=C1OC)OC)C(=O)NC2=C(OCC\3=C\C(=O)N\4\C=C(C)/SC4=N3)C=CC=C2	4.955	0.573	0.54	481.5	24385987
NCGC00111529-01	-4.925	11.886	-2.2	-75.731	-56.575	CCCCCNC1=NC2=C(N=N[N]2C3=CC=CC=C13)C4=CC=CC=C4	1.331	0.007	0.876	331.4	24386108
NCGC00111612-01	null	null	4	-37.279	-26.483	CCOC1=CC=C(NC(=O)C2=C(NC(=O)C3=CC(=CC(=C3)C)C)C4=C(O2)C=CC=C4)C=C1	4.955	0.335	0.911	428.5	24386191
NCGC00111670-01	-4.775	16.7894	-3	-85.094	-71.748	CC1=CC=C(NC(=O)C2=C(NC(=O)C3=CC=CC=C3C)C4=C(O2)C=CC=C4)C=C1	4.504	0.011	0.857	384.4	24386249
NCGC00111905-01	-4.875	13.3363	-2.1	-109.101	-99.364	CCOC(=O)N1CCC2=C(C1)SC3=C2C(=O)N(C(=O)N3CC4=CC=CC=C4C)C5=CC=CC=C5C(F)(F)F	3.065	0	0.971	543.6	24386484
NCGC00111943-01	-5.325	4.73189	-1.1	-112.124	-100.607	CCOC(=O)N1CCC2=C(C1)SC3=C2C(=O)N(CC4=CC=CC=C4)C(=O)N3CC5=C(Cl)C=CC=C5	1.967	0	0.986	510	24386522
NCGC00111971-01	-5.475	3.34992	-1.3	-99.018	-92.302	CCOC(=O)N1CCC2=C(C1)SC3=C2C(=O)N(CCC4=CC=CC=C4)C(=O)N3CC5=CC(=CC=C5C)C	2.72	0.585	0.988	517.6	24386550
NCGC00111974-01	-5.325	4.73189	-1.1	-103.043	-101.103	COC1=C(OC)C=C(CCNC(=O)C[N]2C3=CC=C(F)C=C3C=C2C4=CC=CS4)C=C1	4.045	0	0.989	438.5	24386553
NCGC00111977-01	-5.575	2.66094	-1.1	-101.763	-98.848	CCOC(=O)N1CCC2=C(C1)SC3=C2C(=O)N(CCC4=CC=CC=C4)C(=O)N3CC5=C(F)C=CC=C5Cl	3.132	0	0.992	542	24386556
NCGC00112212-01	-5.725	1.8838	-1.1	-85.348	-85.463	CSC1=CC=CC(=C1)NC2=NC3=C(N=N[N]3C4=CC=C(Cl)C=C24)[S+]([O-])(=O)C5=CC=CC=C5	4.955	0	0.993	482	24386791
NCGC00112222-01	-5.575	2.66094	-1.2	-78.76	-80.953	CC1CCN(CC1)C2=NC3=C(N=N[N]3C4=CC=C(Cl)C=C24)[S+]([O-])(=O)C5=CC=CC=C5	3.929	0	0.97	441.9	24386801
NCGC00112238-01	-6.275	0.530927	1.4	34.964	-7.269	CCOC(=O)C1=C(C)[N](CC(=O)NC2CCCCCC2)C(=C1C)C3=CC=CC=C3	1.1	0.616	0.86	396.5	24386817
NCGC00112284-01	-5.675	2.11366	-1.1	-99.906	-95.407	CCC1=CC=C(C=C1)[S+]([O-])(=O)C2=C3N=C(NC4=CC=C(F)C=C4)C5=CC(=CC=C5[N]3N=N2)Cl	3.572	0	0.992	481.9	24386863
NCGC00112340-01	-5.475	3.34992	-1.2	-63.11	-56.48	CC(=O)C1=CC=C(C=C1)N2CCN(CC2)C3=NC4=C(N=N[N]4C5=CC=C(Cl)C=C35)[S+]([O-])(=O)C6=CC=CC=C6	1.753	0	0.986	547	24386919
NCGC00112401-01	-5.675	2.11366	-1.1	-101.705	-94.064	COC1=C(OC)C(=CC(=C1)C2CC(=O)N(CC3=CC=C(F)C=C3)C4=C(S2)C=CC=C4)OC	1.416	0	0.991	453.5	24386980
NCGC00112511-01	-4.675	21.1366	-3	-65.195	-49.133	COC1=CC(=C(C=C1)N2C(=O)N(CC3=CC=C(F)C=C3)C4=C(C2=O)C5=C(CN(CC5)C(C)=O)S4)OC	4.955	0.005	0.887	509.5	24387090
NCGC00112532-01	-5.675	2.11366	-1.1	-91.106	-88.948	COC1=C(OC)C=C2C(=C1)N=C(NCC3=CC=CC=C3Cl)[N]4N=C(N=C24)C5=CN=CC=C5	4.955	0	0.999	446.9	24387111
NCGC00112704-01	-4.825	14.9636	-2.1	-107.319	-82.369	COC1=CC=CC=C1NC(=O)CSC/2=N/C3=C(OC4=C3C=CC=C4)C(=O)N2C5=CC=C(C)C=C5	1.928	0	0.979	471.5	24387283
NCGC00112767-01	null	null	4	32.895	17.62	COC1=CC=C(CN2C(=O)N(CC(=O)NC3=CC(=C(C)C=C3)F)C4=NC=CC=C4C2=O)C=C1	0.5	0.303	0.452	448.4	24387346
NCGC00112784-01	-5.475	3.34992	-2.1	-102.355	-88.955	CC(C)CN1C(=O)C2=CC=CC=C2[N]3C(=NN=C13)CCC(=O)N4CCN(CC4)C5=C(C)C(=CC=C5)C	1.1	0.006	0.973	486.6	24387363
NCGC00112829-01	-6.375	0.42173	-1.1	-98.136	-93.869	COC1=C(OC)C=C2C(=C1)N=C(NCC3=CC=CC=C3)[N]4N=C(N=C24)C5=CC=CC=C5	2.333	0	0.997	411.5	24387408
NCGC00112847-01	-5.625	2.37156	-1.1	-102.946	-101.02	COC1=C(OC)C=C(CCNC2=NC3=CC(=C(OC)C=C3C4=NC(=N[N]24)C5=CC=CC=C5)OC)C=C1	3.99	0	0.977	485.5	24387426
NCGC00112851-01	-6.375	0.42173	-1.1	-106.876	-102.727	COC1=C(OC)C=C2C(=C1)N=C(NCCC(C)C)[N]3N=C(N=C23)C4=CC=CC=C4	2.406	0	0.991	391.5	24387430
NCGC00112853-01	-6.625	0.237156	-1.1	-94.861	-98.361	COCCCNC1=NC2=CC(=C(OC)C=C2C3=NC(=N[N]13)C4=CC=CC=C4)OC	3.192	0	0.98	393.4	24387432
NCGC00112855-01	-6.575	0.266094	-1.1	-113.226	-102.491	COC1=C(OC)C=C2C(=C1)N=C(NCC3=CC=C(C)C=C3)[N]4N=C(N=C24)C5=CC=CC=C5	3.99	0	0.992	425.5	24387434
NCGC00112857-01	-6.675	0.211366	-1.1	-95.477	-98.406	CCOCCCNC1=NC2=CC(=C(OC)C=C2C3=NC(=N[N]13)C4=CC=CC=C4)OC	3.572	0	0.996	407.5	24387436
NCGC00112859-01	-6.075	0.841462	-1.1	-93.509	-87.978	COC1=C(OC)C=C2C(=C1)N=C(NCCC3=CC=CC(=C3)C)[N]4N=C(N=C24)C5=CC=CC=C5	3.99	0	0.983	439.5	24387438
NCGC00113230-01	-5.225	5.9571	-1.1	-93.878	-86.66	CCOC1=CC=C(C=C1)C2=C[N]3C(=N2)SC4=CC(=CC=C34)C(=O)NC(C)C56CC7CC(CC(C7)C5)C6	3.677	0	0.964	499.7	24387809
NCGC00113254-01	-5.375	4.2173	-1.1	-112.004	-99.876	CCCN1CCN(CCCNC(=O)C2=CC=C3[N]4C=C(N=C4SC3=C2)C5=CC=C(OCC)C=C5)CC1	3.132	0.001	0.929	505.7	24387833
NCGC00113582-01	-5.675	2.11366	-1.2	-81.62	-82.206	CCC[S+]([O-])(=O)C1=NC(=C(NCCCOC(C)C)S1)[S+]([O-])(=O)C2=CC=C(C)C=C2	4.095	0	0.982	460.6	24388161
NCGC00113709-01	null	null	4	0	-0.366	CC1CN(C(=O)NC2=CC=C(C=C2)C(=O)NCCC3=CC=CC=C3)C4=CC=CC=C4S1	null	null	null	431.5	24388288
NCGC00113768-01	-5.075	8.41462	-2.1	-114.983	-96.901	CC1=CC=C(C=C1)C(=O)N2CCC(CC2)(C3=C[NH]C4=CC=CC=C34)C5=C[NH]C6=CC=CC=C56	1.478	0.002	0.922	433.5	24388347
NCGC00113857-01	-5.325	4.73189	1.2	48.562	39.503	COC1=C(Cl)C=C(NC(=O)N2CCC3=CC(=CC=C23)[S+]([O-])(=O)N4CCC(C)CC4)C(=C1)OC	1.885	0	0.954	494	24388436
NCGC00113862-01	-5.075	8.41462	-2.1	-111.929	-95.196	COC1=CC=C(C=C1OC)C2=NC(=C(C)O2)C[N]3C(=NC4=CC=NC=C34)SCC5=C(F)C=CC=C5	1.753	0	0.971	490.5	24388441
NCGC00113882-01	null	null	4	23	-8.478	CC1=CC=C(C)[N]1C2=NN=C(S2)N3CCCC(C3)C(=O)NCC4=CC=CC=C4	0.2	0.426	0.339	395.5	24388461
NCGC00114131-01	null	null	4	16	-0.944	CCOC(=O)C1=CC=CC(=C1)NC(=O)CN2\N=C/C3=C([N](CC4=CC=CC=C4)C5=CC=CC=C35)C2=O	4.955	0.069	0.759	480.5	24388710
NCGC00114267-01	-6.125	0.749954	-1.1	-88.376	-97.33	CCCCN(C)CCCNC(=O)CN1\N=C/C2=C([N](CC3=CC(=CC=C3C)C)C4=CC=CC=C24)C1=O	2.473	0	0.983	487.6	24388846
NCGC00114286-01	null	null	4	12.5	12.504	CC1=CC=C(C(=C1)C)[S+]([O-])(=O)NCC2=N[N]3C(=CC(=NC3=N2)C)C	4.955	0.32	0.998	345.4	24388865
NCGC00114887-01	-5.775	1.67894	-1.1	-108.263	-42.552	CCCCN(CCCC)CC(O)C[N]1C=C(/C=C/C(=O)C2=CC=CC=C2)C3=C1C=CC=C3	2.473	0.001	0.95	432.6	24389466
NCGC00114909-01	-5.325	4.73189	-1.1	-100.315	-99.111	CCCN(CCC)CC(O)C[N]1C=C(/C=C/C(=O)C2=CC=C(C)C=C2)C3=C1C=CC=C3	3.132	0	0.991	418.6	24389488
NCGC00114925-01	null	null	4	0	16.437	CC(=O)C1=CC=CC(=C1)NC(=O)[C@H]2O[C@@H]3OC(C)(C)O[C@@H]3[C@H]4OC(C)(C)O[C@@H]24	null	null	null	391.4	24389504
NCGC00114940-01	-5.225	5.9571	-1.1	-107.115	-102.231	CCOCC1=CC(=C(O)C2=NC=CC=C12)CN3CCN(CC3)C4=C(OC)C=CC=C4	4.955	0	0.989	407.5	24389519
NCGC00114970-01	-5.175	6.68397	-1.1	-106.63	-100.506	CC(C)OCC1=CC(=C(O)C2=NC=CC=C12)CN3CCN(CC3)C4=CC=CC(=C4)C(F)(F)F	4.955	0	0.969	459.5	24389549
NCGC00114972-01	-5.175	6.68397	-1.1	-108.08	-100.885	CCCCOCC1=CC(=C(O)C2=NC=CC=C12)CN3CCN(CC3)C4=CC=CC(=C4)Cl	4.955	0	0.988	440	24389551
NCGC00115004-01	-4.675	21.1366	-3	-66.799	-46.911	CC(=O)C1=CC=C(C=C1)N2CCN(CC2)C(=O)NC3=CC=C(C)C=C3	4.095	0.002	0.913	337.4	24389583
NCGC00115198-01	null	null	4	0	-8.574	CCC1=CC=C(CN(C2CC[S+]([O-])(=O)C2)C(=O)C3=NC(=NC=C3Cl)SC)C=C1	null	null	null	440	24389777
NCGC00115269-01	null	null	4	0	1.005	CC1=C(C)C2=C(C=C1)C(=CO2)CC(=O)NC3=CC=CC=C3C(F)(F)F	null	null	null	347.3	24389848
NCGC00115502-01	-5.225	5.9571	-2.1	-112.47	-101.896	CCCCN1C(C2=CC=C(OCC3=CC=CC=C3)C=C2)C4=C([NH]N=C4C5=CC=CC=C5O)C1=O	2.121	0	0.976	453.5	24390081
NCGC00115528-01	-5.675	2.11366	-1.1	-103.234	-99.574	CC1CCCN(C1)CC2=C3C(=CC=C2O)OC(=C3C(=O)NC4=CC=CC=C4)C	3.132	0	0.987	378.5	24390107
NCGC00115530-01	-6.025	0.944136	-1.1	-103.861	-101.539	COC1=CC=C(NC(=O)C2=C(C)OC3=CC=C(O)C(=C23)CN4CCCC(C)C4)C=C1Cl	2.248	0	0.999	442.9	24390109
NCGC00115648-01	-5.575	2.66094	-1.1	-102.669	-98.51	COC1=CC=C(NC(=O)C2=C(C)OC3=CC=C(O)C(=C23)CN4CCN(CC4)CC5=CC=CC=C5)C=C1	3.512	0	0.984	485.6	24390227
NCGC00115656-01	-6.225	0.59571	-1.1	-105.507	-99.15	CC1=C(C(=O)NC2=C(C)C(=CC=C2)Cl)C3=C(CN4CCN(CC4)CC5=CC=CC=C5)C(=CC=C3O1)O	2.787	0	0.994	504	24390235
NCGC00115658-01	-5.325	4.73189	-1.1	-101.369	-96.166	CC1=CC(=C(NC(=O)C2=C(C)OC3=CC=C(O)C(=C23)CN4CCCCCC4)C=C1)C	2.406	0	0.993	406.5	24390237
NCGC00115677-01	-5.725	1.8838	-1.1	-114.267	-97.294	COC1=CC=C(NC(=O)C2=C(C)OC3=CC=C(O)C(=C23)CN4CCCCCC4)C=C1Cl	1.862	0	0.976	442.9	24390256
NCGC00115683-01	-5.675	2.11366	-1.1	-108.799	-99.398	CC1=CC=C(NC(=O)C2=C(C)OC3=CC=C(O)C(=C23)CN4CCCCCC4)C=C1	1.416	0	0.988	392.5	24390262
NCGC00115685-01	-6.075	0.841462	-1.1	-99.345	-97.673	CC1=C(C(=O)NC2=C(C)C(=CC=C2)Cl)C3=C(CN4CCCCCC4)C(=CC=C3O1)O	3.065	0	0.995	426.9	24390264
NCGC00115687-01	-5.225	5.9571	-1.1	-96.138	-91.734	CN(CC1=CC=CC=C1)CC2=C3C(=CC=C2O)OC(=C3C(=O)NC4=C(C)C=C(C)C=C4)C	2.473	0	0.992	428.5	24390266
NCGC00115689-01	-5.625	2.37156	-1.1	-103.864	-100.889	CN(CC1=CC=CC=C1)CC2=C3C(=CC=C2O)OC(=C3C(=O)NC4=CC=CC=C4)C	2.847	0	0.99	400.5	24390268
NCGC00115691-01	-5.675	2.11366	-1.1	-100.465	-100.788	CN(CC1=CC=CC=C1)CC2=C3C(=CC=C2O)OC(=C3C(=O)NC4=CC=CC(=C4)C(F)(F)F)C	2.787	0	0.991	468.5	24390270
NCGC00115709-01	-5.625	2.37156	-1.1	-92.154	-96.121	CN(CC1=CC=CC=C1)CC2=C3C(=CC=C2O)OC(=C3C(=O)NC4=C(C)C=CC=C4)C	4.955	0	0.988	414.5	24390288
NCGC00115715-01	-5.325	4.73189	-1.1	-111.92	-98.982	CCN(CC1=CC=CC=C1)CC2=C3C(=CC=C2O)OC(=C3C(=O)NC4=C(C)C=CC=C4)C	1.885	0	0.987	428.5	24390294
NCGC00115741-01	-5.625	2.37156	2.4	23	25.606	CC(=O)C1=CC=CC(=C1)N(C(C(=O)NCC2=CC=CC=C2)C3=CC=C(F)C=C3)C(=O)C[N]4N=NC5=CC=CC=C45	0.8	0.04	0.78	535.6	24390320
NCGC00115806-01	-4.975	10.5934	-2.1	-98.63	-85.641	O=C(NCC1=CC=CO1)C2=C(NC(=O)/C3=C/C(=O)C4=C(O3)C=CC=C4)SC5=C2CCCC5	1.967	0	0.958	448.5	24390385
NCGC00115963-01	-5.175	6.68397	1.4	43.967	43.967	CCN(C1=CC=CC=C1)[S+]([O-])(=O)C2=CC=C(NC(=O)C/3=C/C(=O)C4=C(O3)C=CC(=C4)C)C=C2	3.192	0.193	0.989	462.5	24390542
NCGC00115965-01	-5.325	4.73189	3	45.465	18.035	COC1=CC=C(C=C1OC)C(=O)NCC2=NC(=NO2)C3=CC(=CC=C3)C	4.449	0	0.984	353.4	24390544
NCGC00116031-01	-5.775	1.67894	-1.1	-108.506	-99.708	CCOC1=CC=C(C=C1OCC)C2=NON=C2NC(=O)C3=CC=C(C)C=C3	4.955	0	0.988	367.4	24390610
NCGC00116035-01	-5.125	7.49954	3	59.908	3.456	CCOC1=CC=C(C=C1OCC)C2=NON=C2NC(=O)COC3=C(C)C=C(C)C=C3C	4.955	0.105	0.87	425.5	24390614
NCGC00116043-01	-5.225	5.9571	-1.1	-112.289	-103.051	CCCOC1=CC=C(C=C1OCCC)C2=NON=C2NC(=O)C3=CC(=C(OC)C(=C3)OC)OC	4.955	0	0.973	471.5	24390622
NCGC00116055-01	-5.225	5.9571	-2.1	-93.479	-88.14	OC1=NC(=NC2=C1N=N[N]2CC3=C(F)C=C(F)C=C3)C4CCN(CC4)C(=O)C5=CC(=CC=C5)Cl	1.788	0.002	0.92	484.9	24390634
NCGC00116087-01	-4.775	16.7894	-2.1	-121.516	-91.562	CC(C)(C)C1=CC=C(C=C1)C(=O)N2CCCC(C2)C3=NC4=C(N=N[N]4CC5=CC(=CC=C5)F)C(=N3)O	2.044	0	0.993	488.6	24390666
NCGC00116091-01	-5.575	2.66094	-1.1	-108.343	-101.452	CC1=CC=CC(=C1)C[N]2N=NC3=C2N=C(N=C3O)C4CCCN(C4)C(=O)C5=CC=C(C=C5)C(C)(C)C	1.989	0	0.958	484.6	24390670
NCGC00116312-01	-6.075	0.841462	-1.1	-97.993	-99.141	CC1=CC=C(CN2COC3=CC=C\4C(=C3C2)OC(=O)\C=C4C5=CC=CC=C5)C=C1	3.065	0	0.996	383.4	24390891
NCGC00116316-01	-5.525	2.98562	-1.3	-94.921	-98.363	COC1=CC=C(CN2COC3=CC=C\4C(=C3C2)OC(=O)\C=C4C5=CC=CC=C5)C=C1	2.121	0.278	0.925	399.4	24390895
NCGC00116336-01	-5.875	1.33363	-1.1	-104.615	-101.117	CC1=CC=C(CN2COC3=CC(=C4C(=C3C2)OC(=O)C5=C4C=CC=C5)C)C=C1	2.406	0	0.991	371.4	24390915
NCGC00116338-01	-5.575	2.66094	-1.1	-101.238	-100.043	CC1=C2C(=C3CN(COC3=C1)CC4=CC=C(F)C=C4)OC(=O)C5=C2C=CC=C5	3.132	0	0.994	375.4	24390917
NCGC00116340-01	-5.575	2.66094	-1.1	-113.155	-96.935	O=C\1OC2=C3CN(COC3=CC=C2\C(=C1)C4=CC=CC=C4)CC5=CC=CC=C5	1.372	0	0.967	369.4	24390919
NCGC00116344-01	-5.525	2.98562	-1.1	-99.499	-97.096	COC1=CC=C(C=C1)C/2=C/C(=O)OC3=C4CN(COC4=CC=C23)CC5=CC=CC=C5	2.121	0	0.993	399.4	24390923
NCGC00116370-01	-6.075	0.841462	-1.1	-97.267	-100.108	ClC1=CC(=CC=C1)CN2COC3=CC=C\4C(=C3C2)OC(=O)\C=C4C5=CC=CC=C5	1.372	0	0.994	403.9	24390949
NCGC00116378-01	-5.675	2.11366	-1.1	-99.373	-98.365	COC1=CC=CC=C1CN2COC3=CC=C4C(=C3C2)OC(=O)C5=C4C=CC=C5	4.045	0	0.997	373.4	24390957
NCGC00116464-01	-5.575	2.66094	-1.2	-61.786	-48.721	COC1=CC=C(C=C1)N2CCN(CC2)C3=C(N=C(O3)/C=C/C4=CC(=C(OC)C(=C4)OC)OC)C#N	3.99	0	0.952	476.5	24391043
NCGC00116818-01	-6.225	0.59571	-1.2	-75.719	-86.645	CC(C)OCCCNC1=C(N=C(S1)[S+]([O-])(=O)C2=CC=CC=C2)[S+]([O-])(=O)C3=CC=C(C)C=C3	3.192	0.002	0.91	494.6	24391397
NCGC00116822-01	-6.575	0.266094	-1.1	-93.922	-94.468	CC(C)OCCCNC1=C(N=C(S1)[S+]([O-])(=O)C2=CC=CC=C2)[S+]([O-])(=O)C3=CC=C(Cl)C=C3	1.1	0.003	0.906	515.1	24391401
NCGC00116967-01	null	null	4	16.5	0.886	CCOC1=CC(=CC=C1O)C2N(CC3=CC=CN=C3)C(=O)C4=C2C(=N[NH]4)C5=CC=CC=C5O	4.955	0.173	0.627	442.5	24391546
NCGC00117045-01	null	null	4	-30.352	-24.043	CC1=NC2=NC(=N[N]2C(=C1)O)NC(=O)C3=CC(=CC=C3)Cl	4.955	0.158	0.614	303.7	24391624
NCGC00117348-01	null	null	4	0	-28.731	CC(C)OC(=O)C1=CC=CC(=C1)NC(=O)CN2\N=N/C3=C(C2=O)C4=C(CCCC4)S3	null	null	null	426.5	24391927
NCGC00117396-01	-5.575	2.66094	1.2	46.29	38.205	CC1=CC=C(C=C1N[S+]([O-])(=O)C2=CC(=C(C)C=C2C)C)C3=C[N]4C=CC=CC4=N3	3.929	0	0.963	405.5	24391975
NCGC00117422-01	null	null	4	-31.669	-25.154	CCC1=CC=C(C=C1)[S+]([O-])(=O)NC2=CC(=CC=C2C)C3=C[N]4C=CC=CC4=N3	4.095	0.382	0.558	391.5	24392001
NCGC00117537-01	-4.875	13.3363	-3	-56.659	-44.289	CCN(CC)C1=CC(=NC2=NC(=N[N]12)C3=CC=C(C)C=C3)C	3.512	0.078	0.716	295.4	24392116
NCGC00117592-01	null	null	4	26	20.687	CC(C)C1=CC=C(NC(=O)CN2\N=C(/C=C\C2=O)C3=CC=C(C)C=C3)C=C1	4.955	0.693	0.529	361.4	24392171
NCGC00117632-01	-5.675	2.11366	-1.1	-105.145	-102.231	CC1=C(Cl)C=C(NC2=NC3=NON=C3N=C2NC4=CC(=CC=C4)C(F)(F)F)C=C1	4.955	0	0.991	420.8	24392211
NCGC00117662-01	-5.075	8.41462	-2.1	-109.691	-101.182	CCOC(=O)C1=CC=C(NC2=NC3=NON=C3N=C2NC4=CC=CC(=C4C)C)C=C1	3.512	0	0.954	404.4	24392241
NCGC00117664-01	-5.775	1.67894	-1.1	-109.573	-105.003	FC1=CC=C(NC2=NC3=NON=C3N=C2NC4=CC(=CC=C4)C(F)(F)F)C=C1	3.99	0	0.981	390.3	24392243
NCGC00117957-01	-5.025	9.44136	-2.2	-85.594	-73.132	C[N]1N=NN=C1SCCCNCC2=CC=CC(=C2)OCC3=CC=CC=C3	1.478	0.001	0.94	369.5	24392536
NCGC00118406-01	null	null	4	17	0	CCCCOC1=CC(=CC=C1)C(=O)N(CC2=CC=C(Br)O2)C3CC[S+]([O-])(=O)C3	4.955	0.642	0.711	470.4	24392985
NCGC00118419-01	null	null	4	0	28.814	COC1=C(NC(=O)C2=C(C)N=C(S2)[N]3N=C(C)C(=C3C)CC4=CC=CC=C4)C=C(Cl)C=C1	null	null	null	467	24392998
NCGC00118485-01	-4.725	18.838	-3	-72.265	-61.537	CC1=N[N](C(=C1CC2=CC=C3OCOC3=C2)C)C4=NC(=C(S4)C(=O)NC5=CC(=CC=C5)Cl)C	4.955	0.001	0.94	481	24393064
NCGC00118500-01	-4.825	14.9636	-2.2	-92.22	-70.6	CC1=CC=CC=C1OCCSC2=NC3=CC=C(NC(=O)C4=CC=CC=C4)C=C3S2	1.989	0.05	0.918	420.5	24393079
NCGC00118502-01	-5.275	5.30927	-2.1	-103.285	-92.201	CC1=CC=CC=C1OCCSC2=NC3=CC=C(NC(=O)C4=CC=CS4)C=C3S2	1.826	0	0.986	426.6	24393081
NCGC00118522-01	-4.675	21.1366	-3	-74.528	-55.75	CC1=CC=CC(=C1)C(=O)NC2=CC=C3N=C(SCC(=O)N4CCC5=C4C=CC=C5)SC3=C2	4.955	0.005	0.887	459.6	24393101
NCGC00118523-01	-4.625	23.7156	-2.4	-67.879	-49.483	CC1=CC(=CC(=C1)OCC(=O)NCC2(CCCCC2)N3CCOCC3)C	4.955	0.431	0.401	360.5	24393102
NCGC00118562-01	-4.975	10.5934	-2.1	-86.654	-81.718	COC1=CC(=CC=C1OCCSC2=NC3=CC=C(NC(=O)C4=CC=C(F)C=C4)C=C3S2)C	2.72	0.001	0.935	468.6	24393141
NCGC00118564-01	-4.875	13.3363	-2.2	-94.48	-78.622	COC1=CC(=CC=C1OCCSC2=NC3=CC=C(NC(=O)C4=CC=CS4)C=C3S2)C	2.406	0	0.972	456.6	24393143
NCGC00118575-01	-5.725	1.8838	-1.2	-37.394	-39.509	COC1=CC=C(OCC(=O)NCC2(CCCCC2)N3CCN(C)CC3)C=C1	4.955	0.014	0.847	375.5	24393154
NCGC00118577-01	-5.475	3.34992	-2.4	-72.057	-57.608	CN1CCN(CC1)C2(CCCCC2)CNC(=O)COC3=CC=CC(=C3)C	0.9	0.275	0.83	359.5	24393156
NCGC00118605-01	-5.175	6.68397	-2.2	-58.777	-49.585	CN1CCN(CC1)C2(CCCCC2)CNC(=O)COC3=CC=CC(=C3C)C	2.048	0.007	0.875	373.5	24393184
NCGC00118644-01	-4.875	13.3363	-2.2	-82.35	-73.601	CN(C(=O)CSC1=NC2=CC=C(NC(=O)CCC3=CC=CC=C3)C=C2S1)C4=CC=CC=C4	3.132	0	0.981	461.6	24393223
NCGC00118727-01	-5.075	8.41462	-2.2	-62.641	-47.618	CC(OC1=CC=CC(=C1C)C)C(=O)NCC2(CCCCC2)N(C)C	1.111	0	0.948	332.5	24393306
NCGC00118826-01	-4.775	16.7894	2.2	78.405	72.801	CCC1=CC=C(CN(CC2=CC=CO2)C(=O)C3=NOC(=C3)C4=CC=C(Cl)C=C4)C=C1	3.192	0.01	0.863	420.9	24393405
NCGC00118830-01	-5.525	2.98562	-1.2	-70.815	-63.942	CC1=CC=C(OCCSC2=NC3=CC=C(NC(=O)C4=CC=CS4)C=C3S2)C=C1	2.72	0	0.98	426.6	24393409
NCGC00118842-01	-5.025	9.44136	-2.2	-74.793	-73.831	CC1=CC(=CC=C1)OCCSC2=NC3=CC=C(NC(=O)C4=CC=CS4)C=C3S2	4.449	0.002	0.919	426.6	24393421
NCGC00118977-01	-5.275	5.30927	1.4	50.594	45.486	CN1C(=O)N(C)C2=C(C1=O)C(=C([NH]2)C3=CC=C(F)C=C3)/C4=C(/N(C)C(=O)N(C)C4=O)[N]5C=CC=C5	1.1	0.375	0.816	476.5	24393556
NCGC00118982-01	null	null	4	0	1.541	CC1=CC=CC=C1C(=O)N2CCC(CC2)C3=NC4=C(S3)C=CC=C4	null	null	null	336.5	24393561
NCGC00119071-01	-5.125	7.49954	-2.1	-105.708	-87.359	CC(OC1=CC=C(Cl)C(=C1)C)C(=O)N(CC2=CC=CS2)C3=CC=C(C)C=C3	1.416	0	0.974	399.9	24393650
NCGC00119107-01	-6.125	0.749954	-1.3	-112.803	-102.271	CCCCOC1=CC(=CC=C1)C(=O)N(CC2=CC=CS2)C3=CC=C(OC)C=C3	1.558	0.074	0.988	395.5	24393686
NCGC00119172-01	-5.725	1.8838	1.4	32.36	-20.412	CCOC1=CC=CC=C1C(=O)NC2=NC3=C(CC(C)CC3)S2	4.955	0.05	0.788	316.4	24393751
NCGC00119455-01	-4.825	14.9636	-2.1	-111.806	-81.562	CCCC(O)C1=NC2=CC=CC=C2[N]1CCCCOC3=CC=C(OC)C=C3	2.188	0.001	0.933	368.5	24394034
NCGC00119533-01	null	null	4	-15.814	-4.428	CC1=CC=C(C=C1)C2=NOC(=N2)C3=CC=C(N4CCCC4)C(=C3)[N+]([O-])=O	0.9	0.392	0.352	350.4	24394112
NCGC00119536-01	null	null	4	0	8.707	CCCNC1=CC=C(C=C1[N+]([O-])=O)C2=NC(=NO2)C3=CC=NC=C3	null	null	null	325.3	24394115
NCGC00119552-01	-5.375	4.2173	-2.2	-60.898	-40.875	CC1=CC=C(C=C1)N2CC(CC2=O)C(=O)NC3=C(C=CC=C3)C4=NC(=NO4)C5=CC=C(C)C=C5	4.955	0.004	0.898	452.5	24394131
NCGC00119657-01	-5.625	2.37156	-1.1	-98.582	-97.45	CCC/1=C(C)/C2=CC=C(O)C(=C2OC1=O)CN3CCN(CC3)C4=CC=CC=C4	3.512	0	0.988	378.5	24394236
NCGC00119680-01	null	null	4	0	-0.914	COC1=CC=C(C=C1)C2\C=C(/NC3=NC(=N[N]23)N[S+]([O-])(=O)C4=CC=CC=C4)C5=CC=CC=C5	null	null	null	459.5	24394259
NCGC00119730-01	null	null	4	0	13.024	CC1=CC(=C(C)C=C1)OC(=O)CSC2=NN=C(O2)C3=CC=CS3	null	null	null	346.4	24394309
NCGC00119838-01	-5.525	2.98562	-1.1	-100.021	-94.826	COC1=CC(=CC=C1)NC(=O)C2=C3N\C4=C(CCCC4)/C(=O)C3=CC=C2	2.188	0	0.979	348.4	24394417
NCGC00119882-01	-5.025	9.44136	-3	-53.296	-44.262	CC(C)CN(CC(C)C)C1=NN=C(NC(=O)NC2=C(C)C=CC(=C2)C)S1	2.094	0.612	0.905	375.5	24394461
NCGC00120107-01	-4.675	21.1366	-3	-59.723	-38.396	CC1=C(NC(=O)NC2=NN=C(S2)N3CCCCCC3)C=CC=C1	4.955	0.179	0.589	331.4	24394686
NCGC00120109-01	-4.825	14.9636	-2.1	-105.005	-90.329	COC1=C(NC(=O)N2CC(=O)NC3=C(C2C4=CC=CC=C4)C5=C(CCCC5)S3)C=CC=C1	3.677	0.001	0.941	447.5	24394688
NCGC00120203-01	-4.875	13.3363	2.4	34.916	36.209	CC1=CC(=CC(=C1)NC(=O)NCC2=C(SC3=C2CCCC3)[N]4C=CC=C4)C	1.627	0.164	0.606	379.5	24394782
NCGC00120235-01	-5.275	5.30927	1.2	35.203	35.003	COC1=C(Cl)C=C(NC(=O)[N]2N=CC3=CC(=CC=C23)Cl)C(=C1)OC	1.967	0	0.959	366.2	24394814
NCGC00120310-01	null	null	4	20.5	2.27	CCOCCC1=NN=C(NC(=O)C(=O)C2=C(C)[N](C(=C2)C)C3=CC=C(C)C(=C3)C)S1	0.4	0.429	0.334	426.5	24394889
NCGC00120425-01	null	null	4	27.5	12.002	CC/1=N/N(CCCC(=O)NC2=C(C)C(=CC=C2)Cl)C(=O)C3=C1SC4=CC=CC=C34	4.449	0.163	0.638	425.9	24395004
NCGC00120544-01	null	null	4	-12.5	6.227	CC1=CC=CC=C1C(=O)NC2=CC=CC(=C2)C3=NC4=CC=CN=C4S3	3.065	0.152	0.651	345.4	24395123
NCGC00120768-01	null	null	4	-16.258	-12.299	CC(OC1=CC=CC=C1)C(=O)NC2=NN=C(S2)[S+]([O-])(=O)N(C)C3=CC(=CC=C3)C	4.955	0.104	0.681	432.5	24395347
NCGC00121049-01	null	null	4	7.02	12.436	COC1=CC=CC=C1NC(=O)C2=N[N](C)C3=C2C[S+]([O-])(=O)C4=CC=CC=C34	4.955	0.416	0.323	383.4	24395628
NCGC00121051-01	-4.875	13.3363	-3	-64.368	-46.101	C[N]1N=C(C(=O)NC2=CC=CC(=C2)C(F)(F)F)C3=C1C4=CC=CC=C4[S+]([O-])(=O)C3	3.677	0.055	0.752	421.4	24395630
NCGC00121119-01	-5.025	9.44136	2.2	50.22	52.369	C[N]1C(=CC2=C1/N=C/3N(\C=C/C=C3C)C2=O)C(=O)NCCC4=CC=C(C=C4)[S+](N)([O-])=O	4.449	0.038	0.785	439.5	24395698
NCGC00121191-01	null	null	4	-18.287	-14.406	C[N]1C=C(C=C1C(=O)NC2=CC(=CC=C2C)Cl)[S+]([O-])(=O)N3CCOCC3	4.095	0.337	0.414	397.9	24395770
NCGC00121334-01	-5.075	8.41462	-2.4	-58.912	-65.108	CN(C)CCNC(=O)C1=CC=C(C=C1)[N]2C3=C(CCCCC3)C=C2C4=CC=CC=C4	1.331	0.15	0.845	401.5	24395913
NCGC00121446-01	null	null	4	0	-21.879	COC1=C(OC)C=C(CNC(=O)CCCN2C(=O)C3=CC=C[N]3C4=CC=C(F)C=C24)C=C1	null	null	null	437.5	24396025
NCGC00121498-01	-4.775	16.7894	-3	-70.687	-47.543	CN(C)CCNC(=O)CCCN1C(=O)C2=CC=C[N]2C3=CC=CC=C13	2.353	0.015	0.844	340.4	24396077
NCGC00121554-01	-4.675	21.1366	-3	-88.748	-65.651	FC(F)(F)C1=CC(=C(Cl)C=C1)NC(=O)CCCN2C(=O)C3=CC=C[N]3C4=CC=CC=C24	4.095	0.001	0.931	447.8	24396133
NCGC00121602-01	-4.625	23.7156	-3	-75.758	-48.825	CCOC1=CC=CC=C1CNC(=O)C2=C(C)C3=C(CCC4=C[N](CC5=CC=CC(=C5)Cl)N=C34)O2	4.955	0.192	0.74	476	24396181
NCGC00121667-01	-5.175	6.68397	-1.3	-98.953	-102.143	CCN(CC)CCCNC(=O)C1=CC=C2[N]3C=C(N=C3SC2=C1)C4=CC=C(C)C=C4	3.99	0.36	0.903	420.6	24396246
NCGC00121679-01	-5.825	1.49636	-1.1	-105.111	-100.296	CCC1CCCCN1CCCNC(=O)C2=CC=C3[N]4C=C(N=C4SC3=C2)C5=CC=C(F)C=C5	1.464	0	0.945	464.6	24396258
NCGC00121681-01	-5.725	1.8838	-1.1	-100.726	-95.333	CC1CCCCN1CCCNC(=O)C2=CC=C3[N]4C=C(N=C4SC3=C2)C5=CC=C(F)C=C5	4.955	0	0.975	450.6	24396260
NCGC00121689-01	null	null	4	-35.917	-30.25	CCOC1=CC=C(C=C1)C2=C[N]3C(=N2)SC4=CC(=CC=C34)C(=O)NCCCC5=CC=CC=C5	4.449	0.239	0.757	455.6	24396268
NCGC00121693-01	-4.625	23.7156	-3	-70.615	-52.002	CC1=CC=C(C=C1)C2=C[N]3C(=N2)SC4=CC(=CC=C34)C(=O)NCC5=CC=CS5	4.955	0.005	0.888	403.5	24396272
NCGC00121753-01	-5.325	4.73189	-1.1	-94.584	-91.78	CCOC1=CC=C(NC(=O)C2=C3N\C(=C/C([N]3N=C2)C4=CC=CC=C4)C5=CC=CC(=C5)OC)C=C1	3.572	0	0.987	466.5	24396332
NCGC00121773-01	-5.325	4.73189	-1.1	-108.723	-99.718	COC1=CC(=CC=C1)C2=NOC(=C2)C(=O)NC3=CC(=CC=C3O)Cl	1.967	0	0.996	344.7	24396352
NCGC00121784-01	null	null	3	0	30.652	CC1=C(C)C=C(NC(=O)C2CCN(CC2)[S+]([O-])(=O)C3=CC=C4NC(=O)\C=C/C4=C3)C=C1	null	null	null	439.5	24396363
NCGC00121823-01	-5.325	4.73189	-1.1	-95.755	-100.73	COC1=CC=C(C=C1)C2=C[N]3C(=N2)SC4=CC(=CC=C34)C(=O)NCCCN5CCCCC5	1.464	0	0.949	448.6	24396402
NCGC00121829-01	-5.325	4.73189	-1.1	-101.668	-93.26	CCCN1CCN(CCCNC(=O)C2=CC=C3[N]4C=C(N=C4SC3=C2)C5=CC=C(OC)C=C5)CC1	4.955	0	0.98	491.6	24396408
NCGC00121982-01	null	null	4	0	22.192	CC1=CC=CC(=C1)CCNC(=O)CC[S+]([O-])(=O)C2=C(Cl)C=C3NC(=O)COC3=C2	null	null	null	436.9	24396561
NCGC00122032-01	-4.725	18.838	-3	-98.85	-82.375	COC1=CC=C2C(=C([N](CC3=C(Cl)C=C(F)C=C3)C2=C1)C(O)=O)CNCCC4=CC=CC=C4OC	4.095	0	0.95	497	24396611
NCGC00122084-01	null	null	4	0	21.935	FC1=C(CNC(=O)CN2C(=O)C3=CC=C[N]3C4=CC=CN=C24)C=CC=C1	null	null	null	350.3	24396663
NCGC00122210-01	null	null	4	0	3.251	FC1=CC=C(CNC(=O)CCN2C(=O)C3=CC=C[N]3C4=CC=CN=C24)C=C1	null	null	null	364.4	24396789
NCGC00122248-01	null	null	4	0	-0.311	BrC1=CC(=CC=C1)CNC(=O)CCN2C(=O)C3=CC=C[N]3C4=CC=CN=C24	null	null	null	425.3	24396827
NCGC00122363-01	-4.825	14.9636	-2.1	-95.452	-81.576	COC1=CC=C2C(=C([N](CC3=C(Cl)C=C(F)C=C3)C2=C1)C(O)=O)CNCC4=CC=CC=C4OC	3.297	0	0.961	482.9	24396942
NCGC00122580-01	-7.175	0.06684	-1.1	-232.315	-59.797	COC1=CC=C(C=C1)C2=NC3=C(CC4=C(O3)C(=NC=C4CO)C)C(=N2)SCC5=CC=C(Br)C=C5	0.3	0.016	0.838	536.4	24397159
NCGC00122605-01	null	null	4	0	-6.466	COC1=C(OC)C=C(CCNC(=O)CCC2=C[N](CC3=CC=C(F)C=C3)C4=CC=CC=C24)C=C1	null	null	null	460.5	24397184
NCGC00123471-01	-4.675	21.1366	-3	-41.566	-30.412	CN1\C=C(C(=O)C2=CC(=C(C=C12)N3CCN(CC3)C4=CC=C(F)C=C4)F)\[S+]([O-])(=O)C5=CC(=CC=C5)C	4.955	0.037	0.787	509.6	24398854
NCGC00123531-01	-4.775	16.7894	-2.4	-36.632	-29.083	CCCN1\C=C(C(=O)C2=CC(=C(C=C12)N3CCCC3)F)\[S+]([O-])(=O)C4=CC=C(C)C=C4	4.095	0.02	0.828	428.5	24398914
NCGC00123723-01	-4.825	14.9636	-2.1	-97.877	-89.439	CCCCN1\C=C(C(=O)C2=CC(=C(C=C12)N3CCCCC3)F)\[S+]([O-])(=O)C4=CC=C(Cl)C=C4	4.095	0	0.998	477	24399106
NCGC00123812-01	-4.675	21.1366	-3	-67.676	-54.313	FC1=CC(=CC=C1)CSC2=NC3=CC=CN=C3[N]2CC4=CC=C(C=C4)C(=O)NC5CCCCC5	4.955	0.563	0.793	474.6	24399195
NCGC00123911-01	-5.575	2.66094	-1.1	-110.687	-101.034	CC(NC(=O)C[N]1C2=CC=C(F)C=C2C=C1C3=CC=CS3)C4=CC=CC=C4	3.929	0	0.973	378.5	24399294
NCGC00124306-01	-6.125	0.749954	-1.2	-72.23	-65.322	COC1=CC=C(NC2=NC3=CC=C(NC(=O)C4=CC(=CC(=C4)OC)OC)C=C3C(=C2)C)C=C1	4.955	0.005	0.951	443.5	24399689
NCGC00124312-01	-5.275	5.30927	-1.2	-47.822	-62.142	COC1=CC=C(NC2=NC3=CC=C(NC(=O)CC4=C(Cl)C=CC=C4F)C=C3C(=C2)C)C=C1	4.955	0.003	0.903	449.9	24399695
NCGC00124348-01	-5.625	2.37156	-1.2	-84.691	-86.856	CC1=CC(=NC2=CC=C(NC(=O)C3=CC(=CN=C3)Br)C=C12)NC4=CC(=CC=C4)C(F)(F)F	2.044	0.008	0.872	501.3	24399731
NCGC00124408-01	-5.725	1.8838	-1.2	-55.108	-50.444	CCOC1=CC(=CC(=C1OCC)OCC)C(=O)NC2=CC=C3N=C(NC4=CC(=CC=C4)Cl)C=C(C)C3=C2	4.955	0.002	0.921	520	24399791
NCGC00124410-01	-5.275	5.30927	-1.4	-49.281	-26.316	CC1=CC(=NC2=CC=C(NC(=O)COC3=CC=C(Cl)C=C3)C=C12)NC4=CC(=CC=C4)Cl	4.955	0.085	0.706	452.3	24399793
NCGC00124425-01	-5.275	5.30927	2.4	42.559	23.317	CCC[S+]([O-])(=O)N1CC(=O)N(C2=CC(=CC=C2)F)C(C)(C1)C(=O)NC3CCCCCC3	2.72	0.171	0.629	453.6	24399808
NCGC00124487-01	null	null	4	30	-10.423	COC1=CC=CC=C1CN[S+]([O-])(=O)C2=CC3=C(C=C2)N(C)C(=O)C3	4.955	0.099	0.717	346.4	24399870
NCGC00124505-01	null	null	4	0	0	COC1=CC(=C(OC)C=C1)CNC(=O)C2CCN(CC2)C3=NC=NC4=C3N=C5CCCCC[N]45	null	null	null	464.6	24399888
NCGC00124541-01	-4.625	23.7156	-3	-49.621	-32.403	CC1CC2=C(C=CC(=C2)[S+]([O-])(=O)N3CCN(CC3)C4=CC(=CC=C4C)Cl)N1C(=O)C5CCC5	4.955	0.179	0.589	488	24399924
NCGC00124573-01	-4.625	23.7156	-3	-67.361	-43.608	COC1=CC=CC=C1CN[S+]([O-])(=O)C2=CC3=C(C=C2)N(C(C)C3)C(=O)C4CCC4	4.955	0.08	0.713	414.5	24399956
NCGC00124611-01	-5.325	4.73189	2.4	70.307	28.374	CC1=N[N](C(=C1)C)C2=NC3=CC(=CC=C3N=C2N4CCN(CC4)C5=CC=CC=C5F)Cl	2.253	0.131	0.676	436.9	24399994
NCGC00124613-01	-5.825	1.49636	1.4	22.5	24.56	COC1=CC=C(C=C1)C2=N[N]3C(=CSC3=N2)CCNC(=O)C4=CC=CC(=C4)Br	1.464	0.012	0.855	457.3	24399996
NCGC00124649-01	null	null	4	0	6.901	COC1=CC(=C(OC)C=C1)CCNC(=O)C2=C3CCCCC[N]3C(=N2)C4=CC=C(Cl)C=C4	null	null	null	454	24400032
NCGC00124705-01	null	null	4	0	19.397	COC1=C(OC)C=C(C=C1)C2=NOC(=N2)N3CCN(C(C)C3)C4=CC=C(C)C=C4	null	null	null	394.5	24400088
NCGC00124717-01	null	null	4	18.694	-21.469	COC(=O)C1=CC=C(NC2=NC=NC3=C2N=C4CCCC[N]34)C=C1	4.955	0.092	0.726	323.3	24400100
NCGC00125054-01	-5.025	9.44136	-2.2	-45.874	-40.217	CCN1CCN(CC1)C(=O)C2=C([N]3C=CC=C3)[N](N=C2C)C4=CC=C(F)C=C4	3.99	0.009	0.865	381.4	24400437
NCGC00125086-01	-5.675	2.11366	-1.1	-103.683	-99.807	CCC/1=C(C)/C2=CC=C3OCN(CC4=CC=CC=C4)CC3=C2OC1=O	2.533	0.039	0.995	335.4	24400469
NCGC00125307-01	null	null	3	0	30.891	CCC1=CC=C(CNC(=O)C2=CC=C(C=C2)C3=NC(=C(C)O3)CSC4=CC=C(C)C=C4)C=C1	null	null	null	456.6	24400690
NCGC00125401-01	-4.875	13.3363	-3	-65.102	-48.866	CC(NC(=O)C1=CC=C(C=C1)C2=NC(=C(C)O2)C[S+]([O-])C3=CC=C(C)C=C3)C4=CC=CC=C4	4.955	0.065	0.736	458.6	24400784
NCGC00125416-01	-4.825	14.9636	-3	-107.312	-94.639	CCC1=CC=CC=C1NC/2=N/N\3C(=O)C4=C(C=C(C=C4)C(=O)NC(C)C5=CC=CC=C5)\N=C3S2	4.095	0	0.963	469.6	24400799
NCGC00125542-01	null	null	4	-34.694	-20.335	CC/1=N/N(CCCC(=O)NC2=C(C=CC=C2)C(F)(F)F)C(=O)C3=N[N](C(=C13)C)C4=CC=CC=C4	4.955	0.406	0.333	469.5	24400925
[truncated: 2,269 more rows]

## Sheet: Suppl Table 2
Supplementary Table 2. HepG2 mammalian toxicity assessment for the validation set of asexual blood stage-active compounds.
Headers:
Protocol Name	Name of the protocol or protocols associated with the data
Sample ID	NCATS compound tracking number
Log AC50 (M)	Potency of compound in log units (Molar). Derived from the Hill fit of the response curve, 50% of the maximum acitivity response.
AC50 (µM)	Potency of compound in micromolar units (µM). Derived from the Hill fit of the response curve,50% of the maximum acitivity response.
CC -v2	Curve class classification (v2) of the dose response curve (Inglese et al. (2006) Proc Natl Acad Sci U S A, 103, 11473-8)
Efficacy	Difference between neutral response and maximum compound response
Max Resp	Difference between neutral response and compound response for highest compound concentration
Structure	Chemical Structure (SMILES)
Hill Coef	Hitt fit parameter
Pvalue	Stat significance of Hill fit
R2	Stat significance of Hill fit
MW	Molecular weight
PubChem SID	Pubchem (https://pubchem.ncbi.nlm.nih.gov/) substance identification number
Protocol Name	Sample ID	Log AC50 (M)	AC50 (µM)	CC-v2	Efficacy	Max Resp	Structure	Hill Coef	PValue	R2	MW	PubChem SID
Malaria-vivax-p1-f3-HepG2	MLS000026767-01	null	null	4	-20.346	-15.705	NC1=C2C=CC=CC2=NC(NC3=CC=CC=C3)=N1	2.094	0.08	0.713	236.3	844372
Malaria-vivax-p1-f3-HepG2	MLS000026845-01	null	null	4	-20.456	-5.38	OC1=CC(NC2=NC3=C(C=CC=C3)C(NCC4CCCO4)=N2)=CC=C1	0.3	0.251	0.509	336.4	842715
Malaria-vivax-p1-f3-HepG2	MLS000026875-01	null	null	4	0	-1.815	CC(C)(C)CC(C)(C)C1=CC(CN2CCN(CCC#N)CC2)=C(O)C=C1	null	null	null	357.5	14720426
Malaria-vivax-p1-f3-HepG2	MLS000027106-01	-4.3643	43.225	-3	-93.845	-68.822	C1CCN(CC1)C2=C3NC4=CC=CC=C4C3=NC=N2	4.955	0	0.954	252.3	844255
Malaria-vivax-p1-f3-HepG2	MLS000027704-01	null	null	4	0	0	CCC(CO)NC(CC)=C1C(=O)CC(C)(C)CC1=O	null	null	null	267.4	857727
Malaria-vivax-p1-f3-HepG2	MLS000027803-01	null	null	4	0	-14.41	C(C1CCN(CC1)C(C2=CC=CS2)C3=NN=NN3C4CCCC4)C5=CC=CC=C5	null	null	null	407.6	848788
Malaria-vivax-p1-f3-HepG2	MLS000027858-01	null	null	4	0	0	CC(C)(C)C1=NC(N2CCN(CC2)C(=O)C3=CC=CO3)=C4N=NN(CC5=CC=CC=C5Cl)C4=N1	null	null	null	480	850213
Malaria-vivax-p1-f3-HepG2	MLS000027912-01	null	null	4	0	-13.971	O=C(CN1C(=O)ON=C1C2=CC=CC=C2)NCC3=CC=CC=C3	null	null	null	309.3	844716
Malaria-vivax-p1-f3-HepG2	MLS000028056-01	null	null	4	9.343	-8.348	CCOC(=O)CC(=O)CSC1=C(C=C2CCCCCCC2=N1)C#N	2.406	0.183	0.585	346.4	856776
Malaria-vivax-p1-f3-HepG2	MLS000028283-01	null	null	4	0	8.041	O=C(CNC1=NCCC1)C2=CC3=C(OCCO3)C=C2	null	null	null	260.3	856034
Malaria-vivax-p1-f3-HepG2	MLS000029442-01	null	null	4	-20.362	9.071	CCCCCOC(=O)C1=CC=C(NC(=O)C2=CC=CO2)C=C1	4.955	0.383	0.391	301.3	844555
Malaria-vivax-p1-f3-HepG2	MLS000029798-01	null	null	4	0	1.994	CC1=C2NC3=C(CCCC3)C(=O)N2N=C1C4=CC=C(C)C=C4	null	null	null	293.4	853614
Malaria-vivax-p1-f3-HepG2	MLS000030185-01	null	null	4	0	6.245	FC1=CC2=C(C=C1)N(N=N2)C3CCN(CC(=O)NC4=C(C=CC=C4)N5CCOCC5)CC3	null	null	null	438.5	842930
Malaria-vivax-p1-f3-HepG2	MLS000030212-01	null	null	4	6.946	-0.668	CC1=C(C#N)C2=C(C=CC=C2)N1CC(=O)NC3=C(C)C(C)=CC=C3	4.955	0.282	0.476	317.4	851926
Malaria-vivax-p1-f3-HepG2	MLS000030381-01	null	null	4	-26	0	CCC(=O)NC1=NC2=C(C=CC=C2)N1CC3=C(C)C=CC=C3	0.4	0.281	0.477	293.4	856909
Malaria-vivax-p1-f3-HepG2	MLS000030403-01	null	null	4	0	6.637	CSC1=NC2=NC3=C(CCCC3)C2=C4NC=NN14	null	null	null	259.3	860860
Malaria-vivax-p1-f3-HepG2	MLS000030676-01	null	null	4	-11.709	-7.674	CCC1=C(C)NC2=C(C=CC=C2)C1=O	1.1	0.126	0.653	187.2	842412
Malaria-vivax-p1-f3-HepG2	MLS000030849-01	null	null	4	-15.138	-14.806	CC(=O)NC1=C(O)C=CC(=C1)C2=CC=CC=C2	4.955	0.25	0.51	227.3	847622
Malaria-vivax-p1-f3-HepG2	MLS000031925-01	null	null	4	0	28.3	OC1=C(N=C(CN2CCCCC2)C=C1)C3=CC=CC=C3	null	null	null	268.4	852478
Malaria-vivax-p1-f3-HepG2	MLS000032104-01	null	null	4	0	7.291	O=C(NC1=CC2=C(C=CC=C2)N=C1)C3=CC(=CC=C3)N4C=NN=N4	null	null	null	316.3	849132
Malaria-vivax-p1-f3-HepG2	MLS000032464-01	null	null	4	10.5	14.04	CC1=CC(=CC(C)=C1)N(CC(=O)NCC2=CC3=C(OCO3)C=C2)C(=O)CCC(=O)NC4=NC=CC=C4	4.955	0.41	0.331	488.5	852704
Malaria-vivax-p1-f3-HepG2	MLS000032588-01	null	null	4	18.673	0.002	CCN1C(SCC2=CC=C(C=C2)C#N)=NN=C1C3=CC=C(C=C3)S(=O)(=O)N4CCCCC4	0.2	0.347	0.404	467.6	851503
Malaria-vivax-p1-f3-HepG2	MLS000033120-01	-6.2143	0.61057	-1.4	-56.024	-62.752	CC1=CN=C(C=N1)C(=O)NC2=CC=CC3=CC=CN=C23	3.99	0.236	0.914	264.3	845207
Malaria-vivax-p1-f3-HepG2	MLS000033310-01	null	null	4	30	25.301	CC1=NC2=NC=NN2C(NC3=CC(F)=C(C)C=C3)=C1	0.7	0.221	0.543	257.3	850663
Malaria-vivax-p1-f3-HepG2	MLS000033639-01	null	null	4	0	3.583	COC(=O)C1C2OC3(CN(CC4=CC=CS4)C(=O)C13)C=C2	null	null	null	305.3	852200
Malaria-vivax-p1-f3-HepG2	MLS000033680-01	null	null	4	6.886	2.232	CC1=NC2=NN=NN2C(NC3C4CC5CC(C4)CC3C5)=C1	4.955	0.263	0.497	284.4	848902
Malaria-vivax-p1-f3-HepG2	MLS000033889-01	null	null	4	0	20.797	CC1=CC=C(NC(=O)N(CC2=CC3=C(OCO3)C=C2)CC4=CC5=CC6=C(OCCO6)C=C5NC4=O)C=C1	null	null	null	499.5	845752
Malaria-vivax-p1-f3-HepG2	MLS000034189-01	null	null	4	7.686	6.436	CC1=C(CN2C(=NC3=C2C=CC=C3)C4=CN=CS4)C=CC=C1	4.955	0.272	0.488	305.4	853558
Malaria-vivax-p1-f3-HepG2	MLS000034780-01	null	null	4	13	11.888	C(NC1=C2CCCCC2=NC3=NN=NN13)C4CCCCC4	4.504	0.28	0.479	286.4	842468
Malaria-vivax-p1-f3-HepG2	MLS000034824-01	null	null	4	0	23.206	OC1=C(C=CC=C1)C2=CSC(=N2)C(C#N)=C3CCCC3	null	null	null	282.4	846962
Malaria-vivax-p1-f3-HepG2	MLS000034902-01	null	null	4	12.261	11.43	CCNC1=NC(OC2=NN(C(=O)C=C2)C3=CC=CC=C3)=NC(OC)=N1	4.955	0.17	0.599	340.3	846764
Malaria-vivax-p1-f3-HepG2	MLS000035069-01	null	null	4	0	9.03	CSC1=NN=C(N1C)C2=C(O)C=C3C=CC=CC3=C2	null	null	null	271.3	848656
Malaria-vivax-p1-f3-HepG2	MLS000035112-01	null	null	4	18	0	CCN1N=NC(NC(=O)C2=CC=C(C=C2)C(C)(C)C)=N1	0.3	0.246	0.548	273.3	850845
Malaria-vivax-p1-f3-HepG2	MLS000035210-01	null	null	4	0	8.297	COC1=CC(=CC(OC)=C1)C2=NN3C(=C2)N=C4CCCCC4=C3N5CCN(CC5)C6=NC=CC=N6	null	null	null	471.6	853364
Malaria-vivax-p1-f3-HepG2	MLS000035389-01	null	null	4	0	0	ClC1=C(C=CC(NC(=O)C2=NNC=N2)=C1)N3CCCCC3	null	null	null	305.8	844975
Malaria-vivax-p1-f3-HepG2	MLS000036254-01	null	null	4	0	-12.703	CC1=C(Br)C(=O)C2=C(N1)C(C)=CC=C2	null	null	null	252.1	859032
Malaria-vivax-p1-f3-HepG2	MLS000036263-01	null	null	4	0	5.942	CCOC(=O)C1=C(C)N(C)C2=C1C(CN3CCCCC3)=C(O)C=C2	null	null	null	330.4	858813
Malaria-vivax-p1-f3-HepG2	MLS000036470-01	null	null	4	10.668	-3.837	CCOC(=O)C1CCN(CC1)C2=NC3=CC=CC=C3N=C2C(C#N)C(=O)OCC=C	1.826	0.37	0.408	408.5	860379
Malaria-vivax-p1-f3-HepG2	MLS000037778-01	null	null	4	0	17.401	COC(=O)CSC1=C(C#N)C(C2=CC=CO2)=C3CCCCC3=N1	null	null	null	328.4	856817
Malaria-vivax-p1-f3-HepG2	MLS000038011-01	null	null	4	0	1.148	COC1=CC(CN2C(OC3=CC=CC=C3)=NC4=C2C(=O)N(C)C(=O)N4C)=CC=C1	null	null	null	392.4	856736
Malaria-vivax-p1-f3-HepG2	MLS000038163-01	null	null	4	-11	16.121	OC1=C(C=C(Br)C=C1)C2=CSC3=NCCN23	1	0.43	0.336	297.2	856702
Malaria-vivax-p1-f3-HepG2	MLS000038262-01	null	null	4	0	3.683	Cl.CCOC(=O)C1=C(CN(C)C)OC2=CC(CN(C)C)=C(O)C(CSC3=CC=CC=C3)=C12	null	null	null	442.6	856700
Malaria-vivax-p1-f3-HepG2	MLS000038775-01	null	null	4	0	20.554	CCOC(=O)C1=CN(CC)C2=CC(N3CCSCC3)=C(F)C=C2C1=O	null	null	null	364.4	858692
Malaria-vivax-p1-f3-HepG2	MLS000038815-01	null	null	4	0	2.562	ClC1=CC=C(C=C1)C2=NN=C(N=N2)N3CCCC3	null	null	null	261.7	858370
Malaria-vivax-p1-f3-HepG2	MLS000039135-01	null	null	4	7.248	-12.475	COC1=C(OC)C=C(CC(=O)NCC2=NC=CC=C2)C=C1	4.955	0.054	0.783	286.3	858593
Malaria-vivax-p1-f3-HepG2	MLS000039159-01	null	null	4	-20.108	-18.84	CN(C)CC1=C(O)C=CC2=C1C=C(CC3=CC=CC=C3)O2	2.188	0.039	0.783	281.3	856207
Malaria-vivax-p1-f3-HepG2	MLS000039270-01	null	null	4	0	21.764	CC1=C(C#N)C2=NC3=C(C=CC=C3)N2C(=C1)N4CCN(CC4)C5CCCC5	null	null	null	359.5	859037
Malaria-vivax-p1-f3-HepG2	MLS000039430-01	null	null	4	0	7.615	CC1(NC2=C(C=CC=C2)C3=NC4=C(C=CC=C4)N13)C5=NC=CC=C5	null	null	null	312.4	862387
Malaria-vivax-p1-f3-HepG2	MLS000039859-01	null	null	4	6.693	10.759	CSC1=NN=C2N1N(C(=O)C3=C2C4=C(CC(C)(C)OC4)S3)C5=CC=CC=C5	4.955	0.405	0.337	398.5	860701
Malaria-vivax-p1-f3-HepG2	MLS000040057-01	-4.5643	27.2732	-2.2	-75.593	-64.289	C(NC1=C2C=CC=CC2=NC(=N1)C3=NC=CC=C3)C4=CC=CO4	4.095	0.001	0.928	302.3	860690
Malaria-vivax-p1-f3-HepG2	MLS000040240-01	null	null	4	-11.846	-4.872	COC1=CC=C(CCN2C(=N)C(=CC3=C2N=C4N(C=CC=C4C)C3=O)C(=O)NCC5=CC=CO5)C=C1	4.955	0.319	0.435	483.5	862972
Malaria-vivax-p1-f3-HepG2	MLS000040658-01	null	null	4	0	-1.552	COC(=O)C1=C(NC(=O)CN2CCCCC2C)C3=C(N1)C=CC=C3Cl	null	null	null	363.8	862620
Malaria-vivax-p1-f3-HepG2	MLS000041015-01	null	null	4	12.514	3.514	CCCC(=O)\N=C1/SC2CS(=O)(=O)CC2N1C3=CC=C(CC)C=C3	0.7	0.088	0.732	366.5	863576
Malaria-vivax-p1-f3-HepG2	MLS000041329-01	-5.0643	8.62453	2.2	32	1.493	COC1=CC2=C(NC3=C2N=CN=C3NCCN4CCCCC4)C=C1	1	0.033	0.821	325.4	862761
Malaria-vivax-p1-f3-HepG2	MLS000041713-01	null	null	4	0	23.786	Cl.CCC1=NC(NC2=CC=C3N=CC=NC3=C2)=C4OC5=CC=CC=C5C4=N1	null	null	null	341.4	862584
Malaria-vivax-p1-f3-HepG2	MLS000041736-01	null	null	4	11	9.858	CCN1CCCC1CNC2=C3NC4=CC=C(Cl)C=C4C3=NC=N2	4.955	0.408	0.361	329.8	863604
Malaria-vivax-p1-f3-HepG2	MLS000042181-01	null	null	4	8.523	6.088	COC1=CC=C(C=C1)C2=NOC(CCCC(O)=O)=N2	4.955	0.229	0.534	262.3	866055
Malaria-vivax-p1-f3-HepG2	MLS000042263-01	-5.5643	2.72732	-1.4	-81.825	-63.373	C1CCCN(CC1)C2=C3C=CC=CC3=NC(=N2)C4=NC=CC=C4	1.885	0.229	0.971	304.4	864349
Malaria-vivax-p1-f3-HepG2	MLS000042616-01	null	null	4	11.185	6.753	COC1=C(C=CC=C1)C2=NN=C3SC(COC4=CC=C(F)C=C4)=NN23	4.955	0.232	0.531	356.4	864809
Malaria-vivax-p1-f3-HepG2	MLS000042703-01	-4.5643	27.2732	-2.2	-65.855	-51.464	CC1=C(C)C=C(C2=NNC(=C2)C(=O)NC3=CC=C(C=C3)S(=O)(=O)N4CCOCC4)C(O)=C1	4.504	0.004	0.898	456.5	866012
Malaria-vivax-p1-f3-HepG2	MLS000043274-01	null	null	4	0	8.828	COC1=C(OC)C=C(C=C1)\N=C\C2=C(O)NC3=C2C=CC=C3	null	null	null	296.3	4252165
Malaria-vivax-p1-f3-HepG2	MLS000043574-01	null	null	4	0	0.951	CCOC(=O)C1=C(N(N=N1)C2=NON=C2N)C3=CC=C(OC)C=C3	null	null	null	330.3	4250041
Malaria-vivax-p1-f3-HepG2	MLS000044025-01	null	null	4	0	-3.929	CC(C)(C)NC1=NC(=NC(NC(C)(C)C)=N1)N2C=CN=C2	null	null	null	289.4	4245391
Malaria-vivax-p1-f3-HepG2	MLS000044326-01	null	null	4	0	22.053	CCOC(=O)C1=CC=C(NC2=NC(=O)C(=NN2)C(C)(C)C)C=C1	null	null	null	316.4	4244023
Malaria-vivax-p1-f3-HepG2	MLS000044815-01	null	null	4	-14	21.429	CCOC(=O)C1=CC2=C(NC=C(C(C)=O)C2=O)C=C1	4.095	0.215	0.581	259.3	4252128
Malaria-vivax-p1-f3-HepG2	MLS000045718-01	null	null	4	7.5	9.917	C=CCNC1=NC(=NC(=N1)N(C2=CC=CC=C2)C3=CC=CC=C3)N4C=CN=C4	4.955	0.291	0.497	369.4	4250838
Malaria-vivax-p1-f3-HepG2	MLS000045867-01	null	null	4	0	11.96	CCOC(=O)C1CCN(CC1)C2=CC(=O)N(C(=O)N2)C3=C(Cl)C=CC=C3	null	null	null	377.8	4251939
Malaria-vivax-p1-f3-HepG2	MLS000046192-01	null	null	4	15.029	-10.09	O=C(NCC1=CC=CO1)C2=C3C=CC=CC3=NC(=C2)C4=CC=NC=C4	0.9	0.161	0.612	329.4	4247131
Malaria-vivax-p1-f3-HepG2	MLS000046228-01	null	null	4	-10	22.698	CCN(CC)S(=O)(=O)C1=CC2=C(NC=C(C(=O)NCCN3CCCCCC3)C2=O)C=C1	4.955	0.281	0.507	448.6	4251966
Malaria-vivax-p1-f3-HepG2	MLS000047144-01	null	null	4	-15	0	CCC(=O)N1CCC2=C1C(=CC(Br)=C2)S(=O)(=O)C3(CC3)C(=O)OC	4.955	0.103	0.683	416.3	4244704
Malaria-vivax-p1-f3-HepG2	MLS000047428-01	null	null	4	16.484	12.717	COC1=C(NC(=O)CN2CCN(CC2)C3C4=C(C=CC=C4)C5=C3C=CC=C5)C=CC=C1	4.955	0.256	0.504	413.5	4244375
Malaria-vivax-p1-f3-HepG2	MLS000047443-01	null	null	4	13.675	-1.889	FC(F)(F)C1=CC(NC(=O)CN2CCN(CC2)C(=O)C3=CC=CO3)=C(Cl)C=C1	0.8	0.435	0.326	415.8	4244341
Malaria-vivax-p1-f3-HepG2	MLS000047676-01	null	null	4	-11	11.188	CCCN(CCC)C(=O)CN1C=CC(=N)C2=C1C=CC=C2	3.99	0.018	0.859	285.4	4247382
Malaria-vivax-p1-f3-HepG2	MLS000047853-01	null	null	4	-21.251	-10.626	COC1=CC(=CC=C1)N2C(N)=NC(N)=NC2(C)C	4.504	0.182	0.586	247.3	4246469
Malaria-vivax-p1-f3-HepG2	MLS000047856-01	null	null	4	0	6.988	COC1=CC=C(C=C1)N2C(N)=NC(N)=NC23CCCC3	null	null	null	273.3	4246976
Malaria-vivax-p1-f3-HepG2	MLS000047860-01	null	null	4	0	-13.114	CCOC1=CC=C(C=C1)N2C(N)=NC(N)=NC2(C)C	null	null	null	261.3	4249834
Malaria-vivax-p1-f3-HepG2	MLS000047988-01	null	null	4	0	11.415	COC1=C(O)C=CC(=C1)C2NCC3=C(C=CC=C3)N4C=CC=C24	null	null	null	306.4	4243717
Malaria-vivax-p1-f3-HepG2	MLS000047991-01	null	null	4	0	14.056	CCOC1=C(O)C=CC(=C1)C2NCC3=C(C=CC=C3)N4C=CC=C24	null	null	null	320.4	4250058
Malaria-vivax-p1-f3-HepG2	MLS000047999-01	null	null	4	0	-7.793	Cl.OC1=CC=C(C=C1Cl)C2NCC3=CC=CC=C3N4C=CC=C24	null	null	null	310.8	4243672
Malaria-vivax-p1-f3-HepG2	MLS000048176-01	null	null	4	0	-19.918	BrC1=CC=C(C=C1)C2=CC=C(O2)C(=O)NC3=CC=C(CN4CCOCC4)C=C3	null	null	null	441.3	4255336
Malaria-vivax-p1-f3-HepG2	MLS000048464-01	null	null	4	-15.538	-0.351	CC1=NN(C(NC2=CC=C(C)C=C2)=C1)C3=NC(C)=CC(C)=N3	4.955	0.256	0.504	293.4	3711443
Malaria-vivax-p1-f3-HepG2	MLS000048666-01	-4.8143	15.3368	-2.1	-96.87	-91.433	C1=CN=C(C=C1)C2=CC=CC(=N2)C3=NC=CC=C3	2.847	0	0.985	233.3	3711742
Malaria-vivax-p1-f3-HepG2	MLS000049600-01	null	null	4	21.5	18.376	ClC1=CC2=C(C=C1)C(=CC=N2)N3CCCC3	0.6	0.093	0.695	232.7	4256434
Malaria-vivax-p1-f3-HepG2	MLS000050800-01	null	null	4	26	2.507	COC1=CC=CC(OCCN2C=C(C(=O)C3=CC=CO3)C4=CC=CC=C24)=C1	0.9	0.551	0.644	361.4	4258632
Malaria-vivax-p1-f3-HepG2	MLS000051512-01	null	null	4	0	0.933	O=C1NC2=C(C=CC=C2)C13NC4=C(C=CC=C4)C5=NC6=C(C=CC=C6)N35	null	null	null	338.4	4260360
Malaria-vivax-p1-f3-HepG2	MLS000052243-01	null	null	4	0	10.324	C(N1C(SC2=NN=NN2C3=CC=CC=C3)=NN=C1C4=CC=CC=C4)C5=CC=CC=C5	null	null	null	411.5	4265516
Malaria-vivax-p1-f3-HepG2	MLS000052447-01	null	null	4	0	0.649	COC1=C(F)C(F)=C(C(=O)NC2=CC=CC=C2N3CCN(CC3)C(=O)C(C)C)C(F)=C1F	null	null	null	453.4	4258599
Malaria-vivax-p1-f3-HepG2	MLS000053767-01	null	null	4	0	14.565	CC(N1CCC2=C(C1)C=CC=C2)C(=O)N3CCC4=C3C=CC=C4	null	null	null	306.4	3717993
Malaria-vivax-p1-f3-HepG2	MLS000054224-01	-4.3143	48.4993	2.4	48.697	41.694	COC1=CC(C2=CC(=NN2)C3=CC=CS3)=C(O)C=C1	0.3	0.284	0.472	272.3	3716416
Malaria-vivax-p1-f3-HepG2	MLS000054270-01	-4.9143	12.1825	-1.1	-100.679	-90.804	CCN1C(C)=NC2=C1C=CC(=C2)C3=NN4CC5=C(C=CC=C5)C4=N3	4.955	0	0.955	315.4	3714169
Malaria-vivax-p1-f3-HepG2	MLS000055137-01	-4.3643	43.225	3	45.523	39.006	CC1=CC(C(=O)CN2C(=O)NC(C)(C2=O)C3=CC=CC(Br)=C3)=C(C)N1CC4=CC=CO4	4.955	0.036	0.789	484.3	3716444
Malaria-vivax-p1-f3-HepG2	MLS000056235-01	null	null	4	0	0	COC1=C(OCC(=O)C2=C(C)N(C3CC3)C(C)=C2)C=CC(=C1)C(C)=O	null	null	null	341.4	3714644
Malaria-vivax-p1-f3-HepG2	MLS000056256-01	-4.3643	43.225	3	38.438	35.128	CC1=CC(C(=O)CN2C(=O)NC(C2=O)(C3=CC=CC=C3)C4=CC=CC=C4)=C(C)N1CC5=CC=CO5	4.955	0.116	0.664	467.5	3716465
Malaria-vivax-p1-f3-HepG2	MLS000057075-01	null	null	4	-11.335	-3.612	CCOC(=O)C1=C(C)NC(C(=O)OCC2=C(C)ON=C2C)=C1C	4.955	0.321	0.434	320.3	3712091
Malaria-vivax-p1-f3-HepG2	MLS000057537-01	-4.4643	34.3349	-3	-86.703	-76.477	COC1=NC=C(NC(=O)C2=CC(=C(Cl)C=C2)S(=O)(=O)N3CCC4=C(C3)C=CC=C4)C=C1	4.095	0	0.977	457.9	3712666
Malaria-vivax-p1-f3-HepG2	MLS000058156-01	null	null	4	-9	5.042	OC1=C(CN2CCN(CC2)C3=CC=CC=C3)C=C4CCCC4=C1	4.955	0.353	0.397	308.4	3715030
Malaria-vivax-p1-f3-HepG2	MLS000060651-01	null	null	4	-29.814	-25.678	CC1=CC=C(O1)C(=O)NC2=C(C(O)=O)C3=C(CCCCC3)S2	1.826	0.096	0.691	319.4	3711835
Malaria-vivax-p1-f3-HepG2	MLS000061602-01	null	null	4	16.845	12.551	CCN(CC)C1=CC=C(NC(=O)C2=CC=CO2)C=C1	4.449	0.182	0.586	258.3	4263889
Malaria-vivax-p1-f3-HepG2	MLS000061753-01	null	null	4	0	15.101	CC1=CC2=C(NC(C)=C(CC=C)C2=O)C=C1	null	null	null	213.3	4265792
Malaria-vivax-p1-f3-HepG2	MLS000061760-01	null	null	4	-18.142	-5.952	CCC1=C(C)NC2=C(C=C(C)C=C2)C1=O	4.955	0.307	0.448	201.3	4255137
Malaria-vivax-p1-f3-HepG2	MLS000061784-01	null	null	4	0	17.217	CC(C)C(=O)NC1=C(C(C)=O)C(C)=NC(C)=N1	null	null	null	235.3	4261923
Malaria-vivax-p1-f3-HepG2	MLS000062368-01	null	null	4	0	-10.178	CCC(C)C1=CC(NC(=O)C2=CC(Br)=CN=C2)=C(O)C=C1	null	null	null	349.2	4260818
Malaria-vivax-p1-f3-HepG2	MLS000062529-01	null	null	4	12.5	8.857	CCN(CC)C1=CC2=C(OC(=O)C(C)=N2)C=C1	0.7	0.448	0.312	232.3	4255295
Malaria-vivax-p1-f3-HepG2	MLS000063545-01	null	null	4	0	-15.538	CCOC(=O)N1CCN(CC1)C(=O)C2=C(C=CC=C2)C3=CC=CC=C3	null	null	null	338.4	4261868
Malaria-vivax-p1-f3-HepG2	MLS000063840-01	null	null	3	0	30.598	CCC1=CC=CC2=C1N(CC(=O)NCC3=CC=CO3)C=C2C#N	null	null	null	307.3	4263484
Malaria-vivax-p1-f3-HepG2	MLS000064176-01	null	null	4	0	17.091	CC(C1=CC=CC=C1)C2=C(O)C(CN3CCOCC3)=C(C)C(C)=C2	null	null	null	325.4	4259254
Malaria-vivax-p1-f3-HepG2	MLS000064223-01	null	null	4	0	-1.764	CC1=CC(C)=C(C=C1)C2=NC(=NO2)C3=CN=CC=C3	null	null	null	251.3	4261947
Malaria-vivax-p1-f3-HepG2	MLS000064598-01	null	null	4	-27.631	-1.359	CC(C)CCC1=C(C)NC(NCC2=CC=CC=C2)=NC1=O	0.4	0.225	0.538	285.4	4256618
Malaria-vivax-p1-f3-HepG2	MLS000066272-01	null	null	4	31.247	7.235	CC1=C(OC2=C1C=CC=C2)C(=O)N3CCN(CC3)C4=NC=CC=C4	4.955	0.126	0.652	321.4	4257798
Malaria-vivax-p1-f3-HepG2	MLS000066435-01	null	null	4	-11.265	25.39	CC1CN2C(S1)=NN=C2C3=CC4=CC=CC=C4C=C3O	4.955	0.447	0.312	283.3	4255371
Malaria-vivax-p1-f3-HepG2	MLS000066547-01	-4.5143	30.601	-2.4	-29.844	-26.12	CCN(CC)CCNC1=C2C=CC(Cl)=CC2=NC=C1	4.095	0.001	0.936	277.8	4260899
Malaria-vivax-p1-f3-HepG2	MLS000067257-01	-4.3643	43.225	-3	-123.098	-92.26	CC1=CC=C(CNCC2=CC3=C(NC2=O)N(N=C3C(C)(C)C)C4=CC=CC=C4)C=C1	4.955	0	0.981	400.5	14723339
Malaria-vivax-p1-f3-HepG2	MLS000067276-01	null	null	4	0	6.095	COC1=CC=C(CNCC2=CC3=C(NC2=O)N(N=C3C(C)(C)C)C4=CC=CC=C4)C=C1	null	null	null	416.5	14723344
Malaria-vivax-p1-f3-HepG2	MLS000067457-01	null	null	4	0	0	CC1=CC=C(C=C1)C2=NN(C3=C2C=C(CNCC4=CC=CC=C4)C(=O)N3)C5=CC=CC=C5	null	null	null	420.5	14723473
Malaria-vivax-p1-f3-HepG2	MLS000067721-01	null	null	4	8.507	6.402	CCCC1=C(C)NC2=C(C=CC=C2)C1=O	4.955	0.397	0.347	201.3	14723658
Malaria-vivax-p1-f3-HepG2	MLS000068809-01	null	null	4	0	10.275	CC(C)(C)NC(=O)CN1C=CC(=N)C2=C1C=CC=C2	null	null	null	257.3	857667
Malaria-vivax-p1-f3-HepG2	MLS000070144-01	null	null	4	-20.646	-13.038	CN(C)C1=CC=[N+](CC2=CC=CC=C2)C=C1	4.504	0.196	0.57	213.3	848231
Malaria-vivax-p1-f3-HepG2	MLS000071231-01	null	null	4	-19.271	-6.476	CC1(C)CC2=C(CO1)C(=NC3=C2C(Br)=NS3)N4CCOCC4	4.955	0.253	0.507	384.3	857516
Malaria-vivax-p1-f3-HepG2	MLS000072528-01	null	null	4	32	27.29	CC(C)C(N(CC1=CC=CO1)CC2=CC3=CC=CC(C)=C3N=C2O)C4=NN=NN4CCC5=CC=CC=C5	0.7	0.288	0.468	496.6	846974
Malaria-vivax-p1-f3-HepG2	MLS000072575-01	-4.7643	17.2082	2.4	35.857	25.188	CCC(N(CC1=CC2=CC(C)=CC=C2NC1=O)CC3=C(OC)C=CC=C3)C4=NN=NN4CC5=CC=CO5	0.6	0.229	0.533	498.6	851784
Malaria-vivax-p1-f3-HepG2	MLS000072639-01	null	null	4	-16.389	0.158	CCOC(=O)CN1C(=O)N(C)C2=C(N(C)C(=N2)N3CCCCC3)C1=O	0.4	0.434	0.329	349.4	852973
Malaria-vivax-p1-f3-HepG2	MLS000072688-01	null	null	4	12.481	1.336	ClC1=C(C=CC(NC(=O)C2=NNC=N2)=C1)N3CCOCC3	0.3	0.445	0.317	307.7	853396
Malaria-vivax-p1-f3-HepG2	MLS000072810-01	null	null	4	0	0	CC(C)(C)N1N=NN=C1C(N2CCN(CC2)C3=CC=CC=C3)C4=CC5=CC6=C(OCO6)C=C5NC4=O	null	null	null	487.6	852033
Malaria-vivax-p1-f3-HepG2	MLS000073230-01	null	null	4	-6.597	0.091	CCC(C)(C)N1N=NN=C1C(N2CCN(CC2)C(=O)C3=CC=CO3)C4=CC5=CC=CC(C)=C5N=C4O	3.192	0.406	0.367	489.6	846903
Malaria-vivax-p1-f3-HepG2	MLS000073677-01	-4.3643	43.225	3	40.291	36.381	CC1=CC(C(=O)C2=CC=C(C)C=C2)=C(NC(=O)CN3CCN(CC3)C(=O)C4=CC=CO4)S1	4.955	0.062	0.74	451.5	844513
Malaria-vivax-p1-f3-HepG2	MLS000073955-01	null	null	4	0	12.224	Cl.CCCC(N1CCC(CC1)C(N)=O)C2=NN=NN2CCC(C)C	null	null	null	322.4	852242
Malaria-vivax-p1-f3-HepG2	MLS000074180-01	null	null	4	0	8.073	BrC1=CC=C2NC3=C(CCCC3)C(=O)C2=C1	null	null	null	278.1	852673
Malaria-vivax-p1-f3-HepG2	MLS000074508-01	null	null	4	9.464	2.89	C(CC1=CC=CC=C1)NC2=C3CCCC3=NC4=NC=NN24	4.095	0.406	0.336	279.3	852476
Malaria-vivax-p1-f3-HepG2	MLS000075078-01	null	null	4	-28.009	-14.817	CC(C)(C)C1=CC=C(OCCN2C=CC=CC2=O)C=C1	4.955	0.038	0.784	271.4	849836
Malaria-vivax-p1-f3-HepG2	MLS000075381-01	null	null	4	19.502	8.14	CCCCN(C(=O)C1=CC=CO1)C2=NN=C(S2)C3=CC(OC)=C(OC)C(OC)=C3	0.3	0.321	0.432	417.5	848448
Malaria-vivax-p1-f3-HepG2	MLS000075639-01	null	null	4	0	-8.56	FC1=C(CN2N=NC3=C2N=CN=C3N4C=CN=C4)C=CC=C1	null	null	null	295.3	842868
Malaria-vivax-p1-f3-HepG2	MLS000075752-01	null	null	4	0	-0.445	C1=CC(=CN=C1)C2=NN=C(N=N2)C3=CN=CC=C3	null	null	null	236.2	853369
Malaria-vivax-p1-f3-HepG2	MLS000076619-01	null	null	4	0	6.571	CCCC(=O)NC1=C(C=C2OCCOC2=C1)C(=O)C3=CC=CC=C3	null	null	null	325.4	849632
Malaria-vivax-p1-f3-HepG2	MLS000077118-01	null	null	4	0	2.648	CC1=NN(C(S)=N)C(O)=C1C(C(C#N)C#N)C2=CC=CC=C2	null	null	null	311.4	848237
Malaria-vivax-p1-f3-HepG2	MLS000077379-01	null	null	4	22.996	19.646	COC1=CC=C(C=C1)N2CCN(CC2)C(C3=NN=NN3C4CCCC4)C5=CC6=CC=C(C)C=C6N=C5O	0.8	0.303	0.452	499.6	846827
Malaria-vivax-p1-f3-HepG2	MLS000077380-01	null	null	4	0	0	COC1=CC=CC=C1N2CCN(CC2)C(C3=NN=NN3C4CCCC4)C5=CC6=CC=C(C)C=C6N=C5O	null	null	null	499.6	845478
Malaria-vivax-p1-f3-HepG2	MLS000077665-01	null	null	4	24.433	19.187	CC1=NC2=NC=NN2C(NC3=CC4=C(C=CC=C4)C=C3)=C1	4.955	0.12	0.66	275.3	859690
Malaria-vivax-p1-f3-HepG2	MLS000077792-01	null	null	4	6.527	7.392	CCCCC1=CC=C(NC(=O)CSC2=C(C#N)C(C3=CC=CO3)C4=C(CCCC4=O)N2)C=C1	4.955	0.27	0.489	461.6	860435
Malaria-vivax-p1-f3-HepG2	MLS000078327-01	null	null	4	0	0	COC1=C(C=CC=C1)N2C(=O)C=C(O)N=C2SCC(=O)NC(C)(C)C	null	null	null	363.4	857692
Malaria-vivax-p1-f3-HepG2	MLS000078440-01	null	null	4	-13.813	-4.844	ClC1=CC=C(NC(=O)NC2=CC3=C(SC4=NCCN34)C=C2)C=C1	4.955	0.293	0.464	344.8	857570
Malaria-vivax-p1-f3-HepG2	MLS000078531-01	null	null	4	0	10.841	O=C(NC1=CC=NC=C1)C2C3=C(OC4=C2C=CC=C4)C=CC=C3	null	null	null	302.3	858635
Malaria-vivax-p1-f3-HepG2	MLS000078573-01	-4.4643	34.3349	-3	-80.567	-70.999	CCCCNC1=NC(NCC2=CC=CC=C2)=NC(C)=C1	4.095	0.001	0.93	270.4	858611
Malaria-vivax-p1-f3-HepG2	MLS000078957-01	null	null	4	0	-2.153	CCN(CC)CCNC(O)=C1C(=O)N2CCCC3=CC=CC(C1=O)=C23	null	null	null	343.4	858024
Malaria-vivax-p1-f3-HepG2	MLS000079110-01	null	null	4	0	8.785	CC1(CC(=NC2=NON=C2N1)C3=CC=CC=C3)C4=CC=CC=C4	null	null	null	304.3	856463
Malaria-vivax-p1-f3-HepG2	MLS000079382-01	null	null	4	28.446	17.76	CCOC(=O)C1=NC2=C(C=CC=C2)C1=[N+]=[N-]	4.955	0.335	0.416	215.2	856337
Malaria-vivax-p1-f3-HepG2	MLS000079454-01	null	null	4	13.89	12.332	CCOC(=O)C1=C(C)N(CC2=C(OC)C(OC)=CC=C2)C(C)=C1	0.6	0.15	0.625	317.4	857397
Malaria-vivax-p1-f3-HepG2	MLS000079642-01	null	null	4	-11.356	-25.908	CNC1=NC(=NC(C)=C1)N2N=C(C)C=C2C	4.955	0.219	0.545	217.3	856355
Malaria-vivax-p1-f3-HepG2	MLS000079656-01	null	null	4	0	16.872	C1CCCN(CC1)C2=C3C=CC=CC3=NC(=N2)C4=CN=CC=C4	null	null	null	304.4	858574
Malaria-vivax-p1-f3-HepG2	MLS000079818-01	null	null	4	-13.63	-11.358	CCCC1=[N+](CC)CCN2C(C)=CC=C12	1.21	0.338	0.415	205.3	856826
Malaria-vivax-p1-f3-HepG2	MLS000079881-01	null	null	4	-17.203	8.039	COC(=O)C(C)OC1=CC(C)=CC2=C1C3=C(CCC3)C(=O)O2	4.955	0.094	0.723	302.3	865952
Malaria-vivax-p1-f3-HepG2	MLS000080110-01	-4.4643	34.3349	-3	-72.892	-58.425	ClC1=CC=C(CN2C=CC(=N)C=C2)C=C1	4.095	0.001	0.942	218.7	856477
Malaria-vivax-p1-f3-HepG2	MLS000080111-01	-4.4643	34.3349	-3	-86.176	-71.843	ClC1=CC(CN2C=CC(=N)C=C2)=CC=C1	4.504	0.001	0.927	218.7	856475
Malaria-vivax-p1-f3-HepG2	MLS000080112-01	-4.5143	30.601	-2.2	-62.772	-63.283	ClC1=C(Cl)C=C(CN2C=CC(=N)C=C2)C=C1	1.826	0.004	0.895	253.1	856478
Malaria-vivax-p1-f3-HepG2	MLS000080126-01	null	null	4	-13.844	-7.37	CCCCN1C2=C(CCC2)C(=N)C3=C1CCC3	2.406	0.027	0.81	230.3	857793
Malaria-vivax-p1-f3-HepG2	MLS000080128-01	null	null	4	-25.139	-11.545	N=C1C2=C(CCC2)N(CC3=CC=CC=C3)C4=C1CCC4	0.8	0.133	0.674	264.4	858016
Malaria-vivax-p1-f3-HepG2	MLS000080129-01	null	null	4	0	6.908	CCOC(=O)CN1C2=C(CCC2)C(=N)C3=C1CCC3	null	null	null	260.3	857786
Malaria-vivax-p1-f3-HepG2	MLS000080605-01	null	null	4	0	-0.934	COC1=CC2=C(NC(=O)C23NC4=C(C=CC=C4)C5=NC6=C(C=CC=C6)N35)C=C1	null	null	null	368.4	864132
Malaria-vivax-p1-f3-HepG2	MLS000080625-01	null	null	4	8.252	9.178	COC1=C(OC)C=C2CN(CCC2=C1)C(=O)C3=CC=CS3	4.955	0.29	0.467	303.4	865535
Malaria-vivax-p1-f3-HepG2	MLS000080714-01	null	null	4	0	10.886	CC1=NN2C(N=CC3=C2CC(CC3=O)C4=CC=CO4)=C1C5=CC=CC=C5	null	null	null	343.4	865837
Malaria-vivax-p1-f3-HepG2	MLS000080938-01	null	null	4	-8.604	-4.108	O=C1NC(=CC=C1C#N)C23CC4CC(CC(C4)C2)C3	4.955	0.269	0.493	254.3	864960
Malaria-vivax-p1-f3-HepG2	MLS000081502-01	null	null	4	0	4.165	CC1=C(C=CC=C1)N2C(=O)C(SC2=C(C#N)C(=O)NC3=CC=CC=C3)=CC4=CC=CO4	null	null	null	427.5	861715
Malaria-vivax-p1-f3-HepG2	MLS000081526-01	null	null	4	5.355	3.4	CCCC1=CC(=O)OC2=C1C=C(CN3CCCCC3)C(O)=C2C	4.955	0.386	0.361	315.4	861374
Malaria-vivax-p1-f3-HepG2	MLS000081529-01	null	null	4	0	5.968	CC1=C(O)C(CN2CCCC2)=CC3=C1OC(=O)C4=C3C=CC=C4	null	null	null	309.4	861359
Malaria-vivax-p1-f3-HepG2	MLS000081870-01	null	null	4	0	12.901	O=C(NC1=CN=CC=C1)C2=CN(N=C2C3=CC=CS3)C4=CC=CC=C4	null	null	null	346.4	3715040
Malaria-vivax-p1-f3-HepG2	MLS000081954-01	null	null	4	18	20.142	CC1=NN(C2=C1C(O)N3C(S2)=NC4=C3C=CC=C4)C5=CC=CC=C5	0.9	0.149	0.625	334.4	3715395
Malaria-vivax-p1-f3-HepG2	MLS000082591-01	null	null	3	0	33.891	CCN1CCN(CC1)C2=NC(SC)=NC3=C2C4=C(COC(C)(C)C4)S3	null	null	null	378.6	863549
Malaria-vivax-p1-f3-HepG2	MLS000082685-01	null	null	4	0	2.609	O=C1C2=CC=CC=C2NN=C1C3=CC=CC=C3	null	null	null	222.2	863862
Malaria-vivax-p1-f3-HepG2	MLS000083081-01	-4.3643	43.225	-3	-82.112	-58.075	CC(=C)COC1=CC(O)=C(C=C1)C2=NNC(C)=C2C3=CC=CC=C3	4.955	0.004	0.896	320.4	863690
Malaria-vivax-p1-f3-HepG2	MLS000083085-01	null	null	4	0	-14.619	CCOC1=C(OC2=CNN=C2C3=C(O)C=C(OCC(C)=C)C=C3)C=CC=C1	null	null	null	366.4	863497
Malaria-vivax-p1-f3-HepG2	MLS000083274-01	null	null	4	3.934	2.494	CC1=C(OC2=CC=CC=C2Br)C(=O)C3=CC=C(O)C(CN4CCCC4)=C3O1	3.99	0.398	0.35	430.3	862283
Malaria-vivax-p1-f3-HepG2	MLS000083755-01	null	null	4	26.587	19.892	CCC1=CC2=C(OC(=O)C=C2CN3CCN(CCO)CC3)C=C1O	4.955	0.263	0.496	332.4	865029
Malaria-vivax-p1-f3-HepG2	MLS000083936-01	null	null	4	-9	6.391	COC1=CC(NC(=O)C2=CC(=NN2)C3=C(O)C=CC(Cl)=C3)=C(OC)C=C1	4.955	0.348	0.432	373.8	865462
Malaria-vivax-p1-f3-HepG2	MLS000084023-01	null	null	4	0	-1.989	CC(C)C1=NC2=C(C3=C1CCC3)C4=C(O2)C(NCC5CCCO5)=NC=N4	null	null	null	352.4	864781
Malaria-vivax-p1-f3-HepG2	MLS000084065-01	null	null	4	37.648	25.853	O=C1N(CC2=CC=CO2)C(=NC3=C1C(=O)C4=CC=CC=C4S3)C5CCCCC5	0.2	0.261	0.498	392.5	865657
Malaria-vivax-p1-f3-HepG2	MLS000084580-01	null	null	4	27.063	22.36	COC1=C(OC)C=C(C=C1)C2=CNN=C2C3=C(O)C=C(OCC(C)=C)C=C3	0.8	0.324	0.429	366.4	863736
Malaria-vivax-p1-f3-HepG2	MLS000084717-01	null	null	4	-20	8.927	CC(C)(C)C1=CC(CN2CCN(CC2)C3=CC=CC=C3)=C(O)C=C1	0.2	0.339	0.444	324.5	4251589
Malaria-vivax-p1-f3-HepG2	MLS000084718-01	null	null	4	-14.119	-5.933	CC(C)C1=CC(CN2CCN(CC2)C3=CC=CC=C3)=C(O)C=C1	4.095	0.357	0.392	310.4	4248272
Malaria-vivax-p1-f3-HepG2	MLS000084753-01	null	null	4	0	12.997	CC1=CC(CN2CCN(CC2)C3=CC=CC=C3)=C(O)C=C1	null	null	null	282.4	4250438
Malaria-vivax-p1-f3-HepG2	MLS000086258-01	null	null	4	-11.101	1.089	CC(=O)N1CCC2=CC(Br)=CC(=C12)S(=O)(=O)N3CCCCCC3	4.504	0.257	0.536	401.3	4246607
Malaria-vivax-p1-f3-HepG2	MLS000086536-01	null	null	4	-24.429	-20.775	CN1CCN(CC1)C2=NC3=C(C=C(NC(=O)C4=CC=C(Br)O4)C=C3)C(C)=C2	1.714	0.303	0.452	429.3	4246602
Malaria-vivax-p1-f3-HepG2	MLS000086993-01	null	null	4	0	12.762	CN1C2=C(C=CC=C2)C3=C1C(=O)N(C)C=C3C(=O)NCCN4CCN(CC4)C5=CC(Cl)=CC=C5	null	null	null	478	4251356
Malaria-vivax-p1-f3-HepG2	MLS000087231-01	null	null	4	0	2.468	CC1=CC(NC(=O)C2=NOC(=C2)C3=CC=CO3)=NN1CC4=CC=C(Cl)C=C4	null	null	null	382.8	4247874
Malaria-vivax-p1-f3-HepG2	MLS000087293-01	null	null	4	-14.262	11.789	OC1=C(C=CC=C1)C2=CC(=NO2)C(=O)NC3=C(C=CC=C3)C(F)(F)F	0.7	0.331	0.452	348.3	4246175
Malaria-vivax-p1-f3-HepG2	MLS000087313-01	null	null	4	0	9.023	CC1=CC(=NO1)C(=O)NC2=CN(CC3=C(Cl)C=C(Cl)C=C3)N=C2	null	null	null	351.2	4243404
Malaria-vivax-p1-f3-HepG2	MLS000087314-01	null	null	4	16.5	16.876	CC1=CC(=NO1)C(=O)NC2=NN(CC3=CC=C(Cl)C=C3)C(C)=C2	0.4	0.209	0.556	330.8	4242692
Malaria-vivax-p1-f3-HepG2	MLS000087324-01	null	null	4	0	5.007	CC(C)C1=CC(=NO1)C(=O)NC2=C(O)C=CC(Cl)=C2	null	null	null	280.7	4241876
Malaria-vivax-p1-f3-HepG2	MLS000087997-01	null	null	4	-21.644	-12.62	O=C1C2=C(CCCCCC2)NC3=CC=CC=C13	4.955	0.112	0.67	227.3	4265104
Malaria-vivax-p1-f3-HepG2	MLS000088214-01	null	null	4	12	7.686	O=C(NC1=C(C=CC=C1)N2CCCC2)C3=CC4=C(O3)C=CC=C4	0.3	0.309	0.48	306.4	4255438
Malaria-vivax-p1-f3-HepG2	MLS000088720-01	null	null	4	9.378	14.209	COC1=CC=C(C=C1)N2\C(NC(=O)C3=C2N=C(C)C=C3C)=C\C(C)=O	4.955	0.257	0.505	337.4	4263933
Malaria-vivax-p1-f3-HepG2	MLS000089016-01	null	null	4	0	22.277	COC1=CC(N2C(S)=NN=C2C3=CC(O)=CC=C3)=C(OC)C=C1	null	null	null	329.4	4263143
Malaria-vivax-p1-f3-HepG2	MLS000089018-01	-4.5143	30.601	3	43.256	42.156	CCN1N=CC(Cl)=C1C(=O)NC2=CC=NC=C2	4.095	0.001	0.936	250.7	4258593
Malaria-vivax-p1-f3-HepG2	MLS000089034-01	null	null	4	12.222	10.681	CCN1N=CC(Br)=C1C(=O)NC2=C(C(N)=O)C3=C(CCC3)S2	0.3	0.347	0.405	383.3	4259600
Malaria-vivax-p1-f3-HepG2	MLS000089076-01	null	null	4	0	0	CC1=C(C=CO1)C(=O)N2CCN(CC2)C(C3=CC=CC=C3)C4=CC=CC=C4	null	null	null	360.4	4262867
Malaria-vivax-p1-f3-HepG2	MLS000090248-01	null	null	4	0	-1.786	COC1=CC=C(NC2=NC3(CCCCC3)N=C(N)N2)C=C1	null	null	null	287.4	4242671
Malaria-vivax-p1-f3-HepG2	MLS000090434-01	null	null	4	-14.385	-5.743	CCOC(=O)C1=C(CN2CCCCC2)N(N=N1)C3=NON=C3N4C=CC=C4	4.955	0.14	0.635	371.4	4243325
Malaria-vivax-p1-f3-HepG2	MLS000090952-01	null	null	4	0	29.537	CCOC1=C(O)C(Br)=CC(=C1)C2CC(=O)NC3=C2C(=O)C(C(C)C3)C(=O)OC	null	null	null	452.3	4243080
Malaria-vivax-p1-f3-HepG2	MLS000091152-01	null	null	4	0	5.738	CC1=CC=C(C=C1)C2=NOC(CCC(=O)NC3=NC=C(C)C=C3)=N2	null	null	null	322.4	4243319
Malaria-vivax-p1-f3-HepG2	MLS000091906-01	null	null	4	0	1.63	COC1=CC2=CC3=C(OC(=C3)C(=O)NCC4=CC=CS4)N=C2C=C1	null	null	null	338.4	4251855
Malaria-vivax-p1-f3-HepG2	MLS000092014-01	null	null	4	0	4.423	CCOC(=O)CCCCC(=O)C1=C(CN2C=CN=C2)NC(=O)N1	null	null	null	320.3	4244029
Malaria-vivax-p1-f3-HepG2	MLS000093318-01	null	null	4	24.5	21.023	CCOC(=O)CC(=O)CSC1=NN2C(C=C1)=NN=C2C3=CC=CC=C3	4.955	0.21	0.555	356.4	4245385
Malaria-vivax-p1-f3-HepG2	MLS000093339-01	null	null	4	24	14.916	CC1=CC(NC(=O)CSC2=NN3C(C=C2)=NN=C3C4=CC=CC(F)=C4)=NO1	0.8	0.314	0.471	384.4	4251807
Malaria-vivax-p1-f3-HepG2	MLS000093472-01	null	null	4	0	6.334	COC(=O)C1=CC2=C(C=C(C)O2)N1CC(=O)NC3=C(OC)C(OC)=C(OC)C=C3	null	null	null	402.4	4242416
Malaria-vivax-p1-f3-HepG2	MLS000093488-01	null	null	4	6.891	1.966	COC(=O)C1=CC2=C(C=C(Cl)S2)N1CC(=O)NC3=C(OC)C(OC)=C(OC)C=C3	3.929	0.05	0.763	438.9	4244757
Malaria-vivax-p1-f3-HepG2	MLS000093527-01	null	null	4	-10	15.147	CC1=CC2=C(N=C(S2)N3CCC(CC3)C(=O)N4CCCC4)C(C)=C1	4.095	0.44	0.322	343.5	4241444
Malaria-vivax-p1-f3-HepG2	MLS000093675-01	null	null	4	-14.527	-4.606	CC1CCN(CC1)C2=NC3=C(S2)C=C(C=C3)C(O)=O	4.955	0.388	0.357	276.4	4243651
Malaria-vivax-p1-f3-HepG2	MLS000093713-01	-4.6143	24.3072	-3	-33.048	-30.457	CCN1CCC(=CC1)C2=CNC3=C2C=CC=C3	2.72	0.001	0.929	226.3	4242629
Malaria-vivax-p1-f3-HepG2	MLS000093714-01	null	null	4	0	14.076	CC(C)N1CCC(=CC1)C2=CNC3=C2C=CC=C3	null	null	null	240.3	4244949
Malaria-vivax-p1-f3-HepG2	MLS000094285-01	null	null	4	0	17.021	CCC1=CC(NC(=O)NC2=CC=CS2)=CC=C1	null	null	null	246.3	4248842
Malaria-vivax-p1-f3-HepG2	MLS000094373-01	null	null	4	0	16.615	O=C1NC(NC2=CC3=C(OCCO3)C=C2)=CC(=O)N1C4CCCCC4	null	null	null	343.4	4245453
Malaria-vivax-p1-f3-HepG2	MLS000094379-01	-4.3643	43.225	-3	-95.165	-63.522	CCC1=CC=C(NC2=CC(=O)N(C3CCCCC3)C(=O)N2)C=C1	4.955	0	0.961	313.4	4246320
Malaria-vivax-p1-f3-HepG2	MLS000094891-01	null	null	4	8.481	-6.794	CC1=CC=C(CSC2=NC3=C(C=CC=C3)C4=NC(CC(=O)NCC5=CC=CO5)C(=O)N24)C=C1	4.955	0.239	0.523	458.5	4242302
Malaria-vivax-p1-f3-HepG2	MLS000095165-01	null	null	4	0	3.642	COC1=C(C=CC=C1)S(=O)(=O)CC2=CC=C(O2)C(=O)NCC3=CC=CS3	null	null	null	391.5	4244871
Malaria-vivax-p1-f3-HepG2	MLS000095558-01	null	null	4	11.5	19.105	CCOC(=O)CC(=O)CSC1=NC2=C(C=CC=C2)C(=O)N1C3=CC=C(C=C3)C(=O)N4CCOCC4	4.955	0.239	0.522	495.5	4243675
Malaria-vivax-p1-f3-HepG2	MLS000095681-01	null	null	4	0	10.818	CCCN1C=C(SCC(=O)NCC2=CC=CO2)C3=C1C=CC=C3	null	null	null	328.4	4245824
Malaria-vivax-p1-f3-HepG2	MLS000097254-01	null	null	4	25.993	20.939	CCNC1=NC(OC2=NNC(=O)C=C2)=NC(NCC3=CC=CC=C3)=N1	4.955	0.118	0.662	339.4	4257396
Malaria-vivax-p1-f3-HepG2	MLS000097545-01	null	null	4	10.777	1.721	OC(CNCC(N1CCCCC1)C2=CC=CO2)C3=CC=CC=C3	4.955	0.344	0.41	314.4	3711914
Malaria-vivax-p1-f3-HepG2	MLS000097856-01	null	null	4	0	14.923	CCCOC(=O)C1=CC=C(O1)C2=C(ON=C2C)C3=CC=C(OC)C=C3O	null	null	null	357.4	3714757
Malaria-vivax-p1-f3-HepG2	MLS000098265-01	null	null	4	9.16	5.977	CN(C1CCS(=O)(=O)C1)C(=O)COC(=O)C2=C(C)N(C(C)=C2)C3=CC=C(C)C=C3	4.955	0.314	0.44	418.5	3715854
Malaria-vivax-p1-f3-HepG2	MLS000099684-01	null	null	4	-20.391	-6.576	ClC1=CC=C(CN2N=CC3=C2N=CN=C3N4CCOCC4)C=C1	0.7	0.221	0.543	329.8	4259262
Malaria-vivax-p1-f3-HepG2	MLS000100744-01	null	null	4	0	-6.364	O=C(NC1=NC(=CS1)C2=NC=CC=C2)C3CC3	null	null	null	245.3	7970824
Malaria-vivax-p1-f3-HepG2	MLS000101802-01	-4.5643	27.2732	2.2	48.504	48.534	CC1=NN2C(SC(C(N3CCN(CC3)C(C4=CC=CC=C4)C5=CC=CC=C5)C6=CC=CO6)=C2O)=N1	1.826	0.029	0.804	485.6	7970999
Malaria-vivax-p1-f3-HepG2	MLS000104525-01	-4.4643	34.3349	-3	-106.679	-85.402	ClC1=CC=C(NC(=O)NC2=CC=C(C=C2)C#N)C=C1	4.095	0	0.958	271.7	7973985
Malaria-vivax-p1-f3-HepG2	MLS000104838-01	null	null	4	0	0.837	OC1=C(CN2CCCCC2)N=CC(CC3=CC=CC=C3)=C1	null	null	null	282.4	7975109
Malaria-vivax-p1-f3-HepG2	MLS000105583-01	null	null	4	0	8.433	CC1=CC=CC(=C1)N2CCN(C2C3=CN=CC=C3)C4=CC=CC(C)=C4	null	null	null	329.4	7977612
Malaria-vivax-p1-f3-HepG2	MLS000106291-01	null	null	4	0	6.243	CCC(C)C1=CC=C(NC(=O)C2=CN=CC=C2)C=C1	null	null	null	254.3	7973983
Malaria-vivax-p1-f3-HepG2	MLS000106505-01	null	null	4	7.519	8.211	OC1=C(CN2CCN(CC3=CC=CC=C3)CC2)C=C(Cl)C=C1Cl	4.955	0.205	0.561	351.3	7976906
Malaria-vivax-p1-f3-HepG2	MLS000106609-01	null	null	4	0	11.373	OC1=C(CN2CCN(CC2)C3=CC=CC=C3)C=C(Br)C=C1	null	null	null	347.2	7978114
Malaria-vivax-p1-f3-HepG2	MLS000106670-01	null	null	4	0	1.486	CCOC1=CC=C(C=C1)C(=O)NC2=NOC(C)=C2	null	null	null	246.3	7974978
Malaria-vivax-p1-f3-HepG2	MLS000107333-01	null	null	4	-9.5	21.658	CN1CCN(CC1)C2=C3C=CC=CC3=NC(=N2)C4=CN=CC=C4	4.955	0.28	0.509	305.4	7972857
Malaria-vivax-p1-f3-HepG2	MLS000107538-01	null	null	4	0	-11.611	CCN(CC)CC(O)COC1=C(C=CC=C1)C(=O)CCC2=CC=CC=C2	null	null	null	355.5	7972827
Malaria-vivax-p1-f3-HepG2	MLS000107591-01	null	null	4	8.629	-7.25	FC1=CC=C(CN2C3=C(CCC3)C(=N)C4=C2CCC4)C=C1	4.955	0.429	0.336	282.4	7974499
Malaria-vivax-p1-f3-HepG2	MLS000107729-01	-4.3643	43.225	-3	-92.858	-69.977	ClC1=CC=C(CN2CCN3C2=NC4=C(C=CC=C4)C3=O)C=C1	4.955	0.002	0.919	311.8	7975391
Malaria-vivax-p1-f3-HepG2	MLS000107896-01	null	null	4	0	-1.597	OC1=C(CN2CCCCC2)C=C(NC3=NS(=O)(=O)C4=C3C=CC=C4)C=C1	null	null	null	371.5	7972749
Malaria-vivax-p1-f3-HepG2	MLS000108071-01	null	null	4	0	2.05	COC1=C(OC)C2=C(C=C1)C(CC(=O)C3=CC=C(O)C=C3)OC2=O	null	null	null	328.3	7974122
Malaria-vivax-p1-f3-HepG2	MLS000108310-01	null	null	4	0	16.781	O=C1C2=C(C=CC=C2)C3=C1C(SC4=C(N3)C=CC=C4)C5=CC=CO5	null	null	null	331.4	7975856
Malaria-vivax-p1-f3-HepG2	MLS000109039-01	null	null	4	0	2.756	CC(C)(C)C1CCC2=C(C1)C(=O)C3=CC=CC=C3N2	null	null	null	255.4	7977915
Malaria-vivax-p1-f3-HepG2	MLS000109113-01	null	null	4	-19.631	10.656	N#CC1=C2CCCC2=C(NCC3=CC=CO3)N4C1=NC5=C4C=CC=C5	4.955	0.309	0.476	328.4	7976525
Malaria-vivax-p1-f3-HepG2	MLS000109806-01	null	null	4	0	18.445	CCCCOC1=CC=C(NC2=NC(N)=NC3(CCCCC3)N2)C=C1	null	null	null	329.4	7972150
Malaria-vivax-p1-f3-HepG2	MLS000109839-01	null	null	4	-10.687	-8.436	CC1CCN(CC1)C2=NC(=NC(C)=C2)N3N=C(C)C=C3C	4.955	0.211	0.553	285.4	7972186
Malaria-vivax-p1-f3-HepG2	MLS000109889-01	null	null	4	0	16.581	CCOC(=O)C1=C(NC(=O)C(C)OC2=CC=CC=C2)C=CC=C1	null	null	null	313.3	7972607
Malaria-vivax-p1-f3-HepG2	MLS000111116-01	null	null	4	0	6.305	CCOC(=O)C1=C(C)C(CCC(=O)OC)=C(CC2=C(CCC(=O)OC)C(C)=C(N2)C(=O)OCC)N1	null	null	null	490.5	7974137
Malaria-vivax-p1-f3-HepG2	MLS000111190-01	null	null	4	0	-8.079	CC1=CC(C)(C)NC2=C1C=C(OC(=O)C3=CN=CC=C3)C=C2	null	null	null	294.3	7973292
Malaria-vivax-p1-f3-HepG2	MLS000111237-01	null	null	4	0	7.506	CC1=CC=C(OC2=CC=C(NC(=O)C3=CC=CO3)C=C2)C=C1	null	null	null	293.3	7976206
Malaria-vivax-p1-f3-HepG2	MLS000112473-01	null	null	4	-14.473	7.844	CC1=CC2=C(NC(=CC2=O)C3=CC=CC=C3)C=C1	1.1	0.008	0.894	235.3	7975152
Malaria-vivax-p1-f3-HepG2	MLS000113080-01	null	null	4	-11.562	-1.329	CC1=C(C#N)C2=C(C=CC=C2)N1CCOC3=C(F)C=CC=C3	4.449	0.376	0.399	294.3	7977859
Malaria-vivax-p1-f3-HepG2	MLS000114702-01	null	null	4	16.32	11.663	CC1=CC=CN=C1NC(=O)COC2=CC=C3C(=C2)C4=C(O3)CCCC4	1	0.095	0.692	336.4	7967915
Malaria-vivax-p1-f3-HepG2	MLS000115348-01	null	null	4	0	-4.488	CC(C)N(CC1=NC2=C(N1)C=CC=C2)C(C)C	null	null	null	231.3	7966390
Malaria-vivax-p1-f3-HepG2	MLS000115844-01	null	null	4	-19.879	-4.899	CCN1C(=NC2=C1C(=O)N(C)C(=O)N2C)N3CCC(C)CC3	3.132	0.388	0.356	305.4	7966515
Malaria-vivax-p1-f3-HepG2	MLS000116399-01	null	null	4	0	-8.865	CC(C)CC1=CC(=NO1)C(=O)NC2=C(O)C=CC(Br)=C2	null	null	null	339.2	7965026
Malaria-vivax-p1-f3-HepG2	MLS000116504-01	-4.6643	21.6638	-2.2	-67.596	-73.113	CCCOC(=O)C1=C(C)C2=C(CC(CC2=O)C3=CC(OC)=C(OC)C(OC)=C3)N1	3.512	0.001	0.929	401.5	7969343
Malaria-vivax-p1-f3-HepG2	MLS000116597-01	null	null	4	0	27.741	CC(C)C1=CC=C(NC2=CC(C)=NC3=NC=NN23)C=C1	null	null	null	267.3	7966746
Malaria-vivax-p1-f3-HepG2	MLS000116612-01	null	null	4	0	20.817	CC1=NN2C(=N1)N=C(C)C=C2NC3=CC(C)=CC(C)=C3	null	null	null	267.3	7967415
Malaria-vivax-p1-f3-HepG2	MLS000116613-01	null	null	4	33.455	27.163	COC1=C(Cl)C=C(NC2=CC(C)=NC3=NC(C)=NN23)C=C1	0.7	0.133	0.643	303.7	7967129
Malaria-vivax-p1-f3-HepG2	MLS000116616-01	null	null	4	0	28.568	CC1=NN2C(=N1)N=C(C)C=C2NC3=CC(C)=C(C)C=C3	null	null	null	267.3	7966274
Malaria-vivax-p1-f3-HepG2	MLS000116638-01	null	null	4	21	19.896	CC1=NN2C(=N1)N=C(C)C=C2NC3=CC(C)=C(Br)C=C3	0.3	0.395	0.349	332.2	7964575
Malaria-vivax-p1-f3-HepG2	MLS000116648-01	null	null	4	10.747	3.406	CCC1=CC=C(NC2=CC(C)=NC3=NC(C)=NN23)C=C1	4.955	0.251	0.512	267.3	7966836
Malaria-vivax-p1-f3-HepG2	MLS000116653-01	null	null	4	18.882	0	CC1=NN2C(=N1)N=C(C)C=C2NC3=CC=C(Br)C=C3	4.955	0.336	0.446	318.2	7965738
Malaria-vivax-p1-f3-HepG2	MLS000117065-01	null	null	4	0	4.811	CSC1=NCCN1C(=O)C2=CC=C(C=C2)S(=O)(=O)N(C)C	null	null	null	327.4	7964619
Malaria-vivax-p1-f3-HepG2	MLS000117803-01	null	null	4	0	19.474	CC1CCC2(CC1)OC(=O)C(C)=C2C(=O)NCC3=NC=CC=C3	null	null	null	314.4	7965107
Malaria-vivax-p1-f3-HepG2	MLS000118315-01	null	null	4	13.65	11.147	CC1=C2C=CC(O)=CC2=NC(NCC3=CC=CO3)=C1	4.955	0.893	0.322	254.3	7965528
Malaria-vivax-p1-f3-HepG2	MLS000118317-01	null	null	4	0	1.98	CC1=C2C(O)=CC=CC2=NC(=C1)N3CCN(CC3)C4CCCCC4	null	null	null	325.4	7968636
Malaria-vivax-p1-f3-HepG2	MLS000118330-01	null	null	-3	0	-30.414	CN(C1CCCC1)C2CCN(CC2)C3=NC4=C(C=CC(O)=C4)C(C)=C3	null	null	null	339.5	7964981
Malaria-vivax-p1-f3-HepG2	MLS000120194-01	null	null	4	0	15.396	FC1=CC(CSCC2=CC=C(O2)C(=O)NC3CC3)=CC=C1	null	null	null	305.4	7966294
Malaria-vivax-p1-f3-HepG2	MLS000121449-01	null	null	4	0	6.081	CC1CC2=CC=CC=C2N1C(=O)CSC=3N=C4N=C5C=CC(=CC5=C4NN3)F	null	null	null	393.4	14721347
Malaria-vivax-p1-f3-HepG2	MLS000121471-01	null	null	4	0	-13.502	CC1=CC=NC(=C1)NC(=O)CCC(=O)N(CC(=O)NCC2=CC=CC=C2)C3=CC=C(C=C3OC)OC	null	null	null	490.6	24779189
Malaria-vivax-p1-f3-HepG2	MLS000121646-01	null	null	4	7.038	-10.047	NC1=CC2=C(OC(=N2)C3=CC4=C(NC=N4)C=C3)C=C1	4.955	0.388	0.387	250.3	14721502
Malaria-vivax-p1-f3-HepG2	MLS000122513-01	null	null	4	12.532	13.551	ClC1=CC(NC(=O)CN2CCN(CC2)C(=O)C3=CC=CO3)=C(Cl)C=C1	4.955	0.285	0.472	382.2	14722150
Malaria-vivax-p1-f3-HepG2	MLS000122548-01	null	null	4	0	14.158	CCC(C)(C)N1N=NN=C1C(N2CCN(CC2)C3=CC(=CC=C3)C(F)(F)F)C4=CN=CC=C4	null	null	null	459.5	14722176
Malaria-vivax-p1-f3-HepG2	MLS000122729-01	null	null	4	0	8.207	COC1=C(NC(=O)CN2CCN(CC2)C(=O)C3=CC=CO3)C=CC=C1	null	null	null	343.4	14722318
Malaria-vivax-p1-f3-HepG2	MLS000122814-01	null	null	4	0	-4.591	CC1=C(OC=C1)C(=O)NC2=CC=C(CC(O)=O)C=C2	null	null	null	259.3	14722386
Malaria-vivax-p1-f3-HepG2	MLS000124020-01	null	null	4	5.469	2.747	OCCNC1=C2C=CC=CC2=NC(NC3=CC=C(O)C=C3)=N1	4.955	0.316	0.441	296.3	24779089
Malaria-vivax-p1-f3-HepG2	MLS000324811-01	null	null	4	7.417	0	CCOC(=O)C1=C(C)NC2=C(C1C3=CN(CC4=C(Cl)C=C(Cl)C=C4)N=C3C5=CC=CC=C5)C(=O)CCC2	4.955	0.367	0.38	536.4	17401173
Malaria-vivax-p1-f3-HepG2	MLS000324858-01	null	null	4	0	4.811	CC(O)CNCCNCC1=C2C=CC=CC2=CC=C1OCC3=CC=CC=C3	null	null	null	364.5	17387458
Malaria-vivax-p1-f3-HepG2	MLS000325253-01	null	null	4	0	0	ClC1=C(Cl)C=C(NC2=NN=C(C=C2)N3C=CN=C3)C=C1	null	null	null	306.2	17401154
Malaria-vivax-p1-f3-HepG2	MLS000325399-01	null	null	4	0	1.881	COC1=C(OC)C=C(C(C)NC(=O)C2=CC(Br)=CC=C2)C(Br)=C1	null	null	null	443.1	17387542
Malaria-vivax-p1-f3-HepG2	MLS000325470-01	null	null	4	8.838	4.332	NC1=C(C=C(C#N)C(=N1)N2CCN(CC2)C3=NC(Cl)=CC=C3)C#N	4.955	0.329	0.423	339.8	17409669
Malaria-vivax-p1-f3-HepG2	MLS000325699-01	null	null	4	0	3.684	COC1=CC(CNCC(O)(C2=CC=C(Cl)C=C2)C3=CC=C(Cl)C=C3)=CC=C1	null	null	null	402.3	17402967
Malaria-vivax-p1-f3-HepG2	MLS000325700-01	-4.6143	24.3072	-2.2	-81.875	-77.204	COC1=C(SC2=CC=C(Cl)C=C2)N=C(N=C1)C3=NC=CC=C3	2.72	0	0.956	329.8	17402872
Malaria-vivax-p1-f3-HepG2	MLS000325709-01	null	null	4	0	26.625	COC1=CC=C(CNCC(O)(C2=CC=C(Cl)C=C2)C3=CC=C(Cl)C=C3)C=C1	null	null	null	402.3	17402901
Malaria-vivax-p1-f3-HepG2	MLS000325719-01	null	null	4	13.114	6.86	COC1=C(CNCC(O)(C2=CC=C(Cl)C=C2)C3=CC=C(Cl)C=C3)C=CC=C1	4.095	0.309	0.477	402.3	17403017
Malaria-vivax-p1-f3-HepG2	MLS000325774-01	-4.6143	24.3072	-2.2	-88.066	-77.254	COC1=C(SC2=C(Cl)C=CC=C2Cl)N=C(N=C1)C3=NC=CC=C3	4.095	0	0.992	364.2	17402223
Malaria-vivax-p1-f3-HepG2	MLS000325811-01	null	null	4	0	-23.179	COC1=C(OC2=CC=C(Cl)C=C2)N=C(N=C1)C3=NC=CC=C3	null	null	null	313.7	17402167
Malaria-vivax-p1-f3-HepG2	MLS000326768-01	null	null	4	0	11.179	COC1=CC=C(CNC2=C3C=C(OC)C(OC)=CC3=NC=N2)C=C1	null	null	null	325.4	17411097
Malaria-vivax-p1-f3-HepG2	MLS000326878-01	null	null	4	-11	17.838	COC1=CC(=CC=C1)C(=C\C2=C(N=C3N2C=CC=C3C)C4=CC=C(Cl)C=C4)\C#N	4.955	0.415	0.353	399.9	17402347
Malaria-vivax-p1-f3-HepG2	MLS000327490-01	null	null	4	0	16.832	CC1=NC(N)=NC(NC2=CC=C(Cl)C=C2)=C1	null	null	null	234.7	17402490
Malaria-vivax-p1-f3-HepG2	MLS000327546-01	null	null	4	-14.624	-4.687	ClCC(=O)NC1=CC=C(OC2=NC3=C(C=CC=C3)N=C2)C=C1	4.955	0.39	0.353	313.7	17403111
Malaria-vivax-p1-f3-HepG2	MLS000327935-01	null	null	4	18.177	15.773	CN(C)S(=O)(=O)OC1=C(SC=C1)C(=O)NC2=CC(Cl)=CC=C2	0.6	0.406	0.334	360.8	17410998
Malaria-vivax-p1-f3-HepG2	MLS000331048-01	null	null	4	0	6.748	COC1=C(NCC2=CC(=O)OC3=C2C=C(O)C(=C3)C4=CC=CC=C4)C=C(C)C=C1	null	null	null	387.4	17512964
Malaria-vivax-p1-f3-HepG2	MLS000331140-01	null	null	4	-10.5	10.761	CN1C(C2=CC=CC=C2)C4(CC3=C1C=CC(=C3)[N+]([O-])=O)C(=O)NC(=O)N(C4=O)C5=CC=C(Br)C=C5	4.955	0.266	0.524	535.3	17512082
Malaria-vivax-p1-f3-HepG2	MLS000331310-01	-5.2643	5.44171	2.4	27.5	0	CN(CCOC1=CC=C(C=C1)C2=NN(C=C2)S(=O)(=O)C3=C(C)C=C(C)C=C3C)C4=NC=CC=C4	2.72	0.203	0.593	476.6	17410177
Malaria-vivax-p1-f3-HepG2	MLS000331320-01	null	null	4	8	0	OC(=O)COC1=CC=C(C=C1)C2=NC(=CC=N2)C3=CC=CS3	1.464	0.369	0.409	312.3	17411891
Malaria-vivax-p1-f3-HepG2	MLS000331784-01	null	null	4	8.868	4.849	CC1=NN(C2=C1C(N3C(=N2)C(=O)NC4=C3C=CC=C4)C5=CC(Br)=CC=C5)C6=CC=C(C=C6)[N+]([O-])=O	4.955	0.357	0.392	529.3	22403044
Malaria-vivax-p1-f3-HepG2	MLS000331861-01	null	null	4	0	6.134	OC1=C(C=CC=C1)C2=NNC(=C2)C(=O)NC3=C(OC4=C3C=CC=C4)C(=O)C5=CC=CC=C5	null	null	null	423.4	17505393
Malaria-vivax-p1-f3-HepG2	MLS000331897-01	null	null	4	0	7.114	COC1=CC=CC(OC)=C1C(=O)NC(S)=NC2=CC3=C(C=C2)C(=O)N(C)C3=O	null	null	null	399.4	17512639
Malaria-vivax-p1-f3-HepG2	MLS000331963-01	null	null	4	-6.5	5.153	CC1=CC=C(C=C1)C(=O)C2=C(C3=CC=CC=C3O2)NC(=O)C=4C=C(NN4)C5=CC(=CC=C5O)C	3.512	0.3	0.458	451.5	24781402
Malaria-vivax-p1-f3-HepG2	MLS000331990-01	-4.8143	15.3368	2.4	39.879	30.447	CC(C)CN1C(=O)C2=C(N=C1C3=CC=CO3)N(C)C4=C(C=CC=C4)C2=O	0.3	0.141	0.633	349.4	17505250
Malaria-vivax-p1-f3-HepG2	MLS000331999-01	-4.4643	34.3349	-3	-45.591	-36.766	CC1=CC(=C(C=C1C)O)C=2C=C(NN2)C(=O)NC3=C(C4=C(S3)CCC4)C(=O)NCC5=CC=CO5	4.095	0.004	0.895	476.5	24791449
Malaria-vivax-p1-f3-HepG2	MLS000332001-01	-4.7643	17.2082	-2.1	-78.659	-82.868	OC1=CC(O)=C(C=C1)C2=NN=C(S)N2C3=CC4=C(OCCO4)C=C3	3.929	0	0.966	343.4	17505721
Malaria-vivax-p1-f3-HepG2	MLS000332160-01	null	null	4	7	-7.356	CC1=NN(C(C)=C1\C=N\NC2=NC3=C(N2)C=CC=C3)C4=CC=CC=C4	1.464	0.103	0.713	330.4	17505306
Malaria-vivax-p1-f3-HepG2	MLS000332196-01	null	null	4	8	17.057	CCN1C(=O)C2=C(SC3=C2CCN(C)C3)N=C1SCC(=O)NCCC4=CC=CC=C4	4.955	0.328	0.425	442.6	26663793
Malaria-vivax-p1-f3-HepG2	MLS000332254-01	null	null	4	0	8.693	CCOC1=CC=C(C=C1)N2C(=O)C3=C(SC4=C3CCN(C)C4)N=C2SCC(N)=O	null	null	null	430.5	26663764
Malaria-vivax-p1-f3-HepG2	MLS000332322-01	null	null	4	0	5.865	CC12CC3CC(C)(C1)CC(C3)(C2)NC4=C5C=CC=CC5=NC(=N4)N6CCOCC6	null	null	null	392.5	26665875
Malaria-vivax-p1-f3-HepG2	MLS000332377-01	null	null	4	0	26.94	OC1=CC(=O)C2=C(N1)N=C(NC3=CC(F)=C(Cl)C=C3)S2	null	null	null	311.7	24791456
Malaria-vivax-p1-f3-HepG2	MLS000333072-01	-4.7643	17.2082	-2.2	-66.526	-66.728	CCOC(=O)C1=C(NC2CCCC2)N=C(N=C1)N3N=C(C)C=C3C	4.955	0	0.947	329.4	26661470
Malaria-vivax-p1-f3-HepG2	MLS000333575-01	null	null	4	-14.668	-4.793	COC1=CC=C(C=C1)C2=C[N+](CC(=O)C3=CC=CS3)=C4CCCN24	4.955	0.243	0.518	339.4	26663034
Malaria-vivax-p1-f3-HepG2	MLS000333576-01	null	null	4	0	2.425	NNC1=NC2=C(N=N1)C3=C(C=CC(F)=C3)N2CC4=CC=CC=C4	null	null	null	308.3	26663503
Malaria-vivax-p1-f3-HepG2	MLS000334339-01	null	null	4	0	5.311	OC(CNC1CCCC2=C1C=CC=C2)COC3=C(Cl)C=CC=C3Cl	null	null	null	366.3	22402764
Malaria-vivax-p1-f3-HepG2	MLS000334432-01	null	null	4	0	16.561	S(C1=NC2=C(S1)C=CC=C2)C3=NC=NC4=C3C=CS4	null	null	null	301.4	22402899
Malaria-vivax-p1-f3-HepG2	MLS000334846-01	null	null	4	0	19.961	CC1=C(C)C=C(SC2=CC=C(NC(=O)CCl)C=C2)C=C1	null	null	null	305.8	22408568
Malaria-vivax-p1-f3-HepG2	MLS000334848-01	null	null	3	0	38.164	COC1=CC(OC)=C(NC(C)C(=O)NC2=C(C=CC(=C2)C(F)(F)F)N3CCOCC3)C=C1	null	null	null	453.5	22403057
Malaria-vivax-p1-f3-HepG2	MLS000334956-01	null	null	4	0	6.666	NC(=O)C1CCN(CC(=O)NC2=CC(=CC=C2)C(=O)NC3=CC(=CC=C3)C(F)(F)F)CC1	null	null	null	448.4	22406102
Malaria-vivax-p1-f3-HepG2	MLS000335169-01	null	null	4	0	12.36	CCOC(=O)C1=C(NC(=O)CSC2=NC3=C(C=CC=C3)C(=O)N2C4=CC=CC=C4)SC(C(C)=O)=C1C	null	null	null	521.6	22408100
Malaria-vivax-p1-f3-HepG2	MLS000335256-01	-4.8143	15.3368	-1.2	-34.027	-22.348	CCNC(S)=N\N=C\C1=C(N=C(S1)N2CCCCC2)C3=CC=CS3	4.955	0.027	0.808	379.6	22407745
Malaria-vivax-p1-f3-HepG2	MLS000336096-01	null	null	4	-7.783	-6.634	CC1=CC(CN2CCN(CC2)C(=O)CCl)=CC=C1	4.955	0.414	0.326	266.8	17517478
Malaria-vivax-p1-f3-HepG2	MLS000336198-01	null	null	4	26	21.731	ClC1=CC2=C(C=C1)C(N\N=C\C3=CC(Br)=CC=C3)=CC=N2	0.4	0.285	0.472	360.6	22407965
Malaria-vivax-p1-f3-HepG2	MLS000336343-01	null	null	4	0	15.204	CCOC1=C(NC(C)C(=O)NC2=C(C=CC(=C2)C(F)(F)F)N3CCOCC3)C=CC=C1	null	null	null	437.5	22408688
Malaria-vivax-p1-f3-HepG2	MLS000339501-01	null	null	4	15.048	13.268	NS(=O)(=O)C1=CC(NC(=O)CSC2=NN(C(=S)S2)C3=CC=CC=C3)=CC=C1	0.5	0.37	0.378	438.6	22411471
Malaria-vivax-p1-f3-HepG2	MLS000339599-01	null	null	4	8.051	6.483	CCN(CC)C1=C(C=C(NC(=O)COC2=C(C=CC=C2)C#N)C=C1)S(=O)(=O)NC3=C(OC)C=CC=C3	4.955	0.316	0.439	508.6	17517311
Malaria-vivax-p1-f3-HepG2	MLS000374486-01	-4.9143	12.1825	-1.1	-98.651	-94.977	O=C1C(NC2=CC=CC=C2)=C\C(=N/S(=O)(=O)C3=CC=CS3)C4=C1C=CC=C4	4.955	0	0.982	394.5	17517158
Malaria-vivax-p1-f3-HepG2	MLS000374594-01	null	null	4	-27.382	-21.985	CC1=C(NC(=O)C2=CC(=CN(C2=O)C3=C(C)C=CC=C3)C(=O)C4=C(O)C=CC(Cl)=C4)C=CC=C1	0.9	0.09	0.699	472.9	22410472
Malaria-vivax-p1-f3-HepG2	MLS000374606-01	null	null	4	0	7.309	CC1=CC=C(NC(=O)C2=CC(=CN(C2=O)C3=CC=C(C)C=C3)C(=O)C4=C(O)C=CC(Cl)=C4)C=C1	null	null	null	472.9	22410439
Malaria-vivax-p1-f3-HepG2	MLS000375026-01	null	null	4	0	19.925	FC1=CC=C(NC2=C(NC(=O)C3=CC=C(Cl)C=C3)C(=O)C4=C(C=CC=C4)C2=O)C=C1	null	null	null	420.8	22405757
Malaria-vivax-p1-f3-HepG2	MLS000375030-01	null	null	4	9.162	-0.877	ClC1=CC=C(NC2=C(NC(=O)C3=CC=CC=C3)C(=O)C4=C(C=CC=C4)C2=O)C=C1	4.955	0.399	0.372	402.8	22405760
Malaria-vivax-p1-f3-HepG2	MLS000375301-01	null	null	4	0	-0.313	COC1=C(NC(C)C(=O)NC2=C(C=CC(=C2)C(F)(F)F)N3CCOCC3)C=C(C)C(Cl)=C1	null	null	null	471.9	22405800
Malaria-vivax-p1-f3-HepG2	MLS000389854-01	null	null	4	10.566	-5.244	CC1CCN(CC1)C2=C(C=C(C=C2)C(=O)NCC3=CC=CO3)[N+]([O-])=O	4.955	0.186	0.613	343.4	22405678
Malaria-vivax-p1-f3-HepG2	MLS000390992-01	-4.9643	10.8576	-1.1	-92.254	-79.723	COC1=CC(=CC(OC)=C1OC)C(=O)N\N=C(\C2=CC=CC=C2)C3=NC=CC=C3	4.955	0	0.981	391.4	22407439
Malaria-vivax-p1-f3-HepG2	MLS000391090-01	null	null	4	-15.814	-2.342	NC1=CC=[N+](CC(=O)C2=CC3=C(OCCO3)C=C2)C=C1	4.955	0.039	0.808	271.3	22403091
Malaria-vivax-p1-f3-HepG2	MLS000391556-01	-4.4643	34.3349	-3	-111.544	-93.919	COC1=C(CNCC(O)CN2C3=C(C=CC=C3)C4=C2C=CC=C4)C=CC=C1	4.504	0	0.955	360.4	22401549
Malaria-vivax-p1-f3-HepG2	MLS000391697-01	null	null	4	0	10.389	CCOC1=CC=C(NC(=O)NC2=CC(OCC(F)(F)F)=CC(OCC(F)(F)F)=C2)C=C1	null	null	null	452.3	22401637
Malaria-vivax-p1-f3-HepG2	MLS000391920-01	-4.3643	43.225	-3	-75.707	-50.449	COC1=CC=C(C=C1)[N+]=2C(=CN3C2CCC=4C3=CC=CC4)C5=CC=C(C=C5)Br.[Br-]	4.955	0.002	0.912	432.3	22405452
Malaria-vivax-p1-f3-HepG2	MLS000392330-01	null	null	4	0	19.589	CC1=CC(NC2=C(NC(=O)C3=CC=CC=C3)C(=O)C4=C(C=CC=C4)C2=O)=CC=C1	null	null	null	382.4	17517418
Malaria-vivax-p1-f3-HepG2	MLS000392812-01	null	null	4	8.307	2.78	CC(C)OC1=CC2=C(C=C1)C(=O)NC(O2)(C3=CC=CC=C3)C(F)(F)F	3.132	0.246	0.516	351.3	22409811
Malaria-vivax-p1-f3-HepG2	MLS000392832-01	null	null	4	30	29.83	CCOC1=CC2=C(C=C1)C(=O)NC(O2)(C3=CC=C(C)C=C3)C(F)(F)F	0.8	0.119	0.661	351.3	22409801
Malaria-vivax-p1-f3-HepG2	MLS000393062-01	null	null	4	0	7.219	COC1=CC=C(C=C1NC(=O)C=2C3=CC=CC=C3N=C4C2CN(CC4)CC5=CC=CC=C5)S(=O)(=O)N6CCCCCC6	null	null	null	584.7	22411255
Malaria-vivax-p1-f3-HepG2	MLS000393119-01	null	null	4	0	11.013	CCOC(=O)C1=C(C)C2=C(S1)N=C3N(C=C(C=C3SCCC#N)C(=O)C4=C(O)C=CC(F)=C4)C2=O	null	null	null	511.5	22410385
Malaria-vivax-p1-f3-HepG2	MLS000393371-01	-4.6643	21.6638	-2.4	-34.384	-23.654	NS(=O)(=O)C1=CC=C(N\N=C\C2=CN(N=C2C3=CC=CS3)C4=CC=CC=C4)C=C1	1.692	0.004	0.893	423.5	22406735
Malaria-vivax-p1-f3-HepG2	MLS000393511-01	null	null	4	0	19.307	C1=CC=C2C(=C1)C(=O)N(C(=N2)SCC(=O)NC3=CC=CC(=C3)S(=O)(=O)N4CCCCCC4)CCCN5CCOCC5	null	null	null	599.8	22410477
Malaria-vivax-p1-f3-HepG2	MLS000393823-01	-5.0143	9.67688	-1.2	-78.13	-60.709	CC1=NC2=CC=C(C=C2S1)NC(=O)C3=CC(=CC=C3Cl)S(=O)(=O)N(C)C4=CC=CC=C4	1.967	0.001	0.925	472	22410295
Malaria-vivax-p1-f3-HepG2	MLS000394422-01	null	null	4	0	20.3	CC(SC1=NC2=C(C=CC(=C2)[N+]([O-])=O)N1C3=CC(=CC=C3)C(F)(F)F)C(=O)NC(N)=O	null	null	null	453.4	22403483
Malaria-vivax-p1-f3-HepG2	MLS000394477-01	null	null	4	0	1.807	COC1=C(C=C(C)C=C1)N(C(=O)COC2=CC(F)=CC=C2)C3=NC4=C(S3)C=CC=C4	null	null	null	422.5	22407513
Malaria-vivax-p1-f3-HepG2	MLS000394708-01	null	null	4	-7.095	9.504	FC1=C(Cl)C=C(C=C1)N=C(S)N2CCN(CC2)S(=O)(=O)C3=CC4=C(C=CC=C4)C=C3	4.955	0.182	0.619	464	22409446
Malaria-vivax-p1-f3-HepG2	MLS000394995-01	null	null	4	0	20.821	COC1=CC=C(C=C1)NS(=O)(=O)C2=CC(=CC=C2N3CCCCC3)NC(=O)/C=C/C4=CC(=C(C(=C4)OC)OC)OC	null	null	null	581.7	22406438
Malaria-vivax-p1-f3-HepG2	MLS000402239-01	null	null	4	0	1.541	COCCN(CCOC)C1=C(C#N)C2=C(C(N)=NC3=C2CC(=O)N3CC4=CC=C(Cl)C=C4)C(N)=N1	null	null	null	496	17516042
Malaria-vivax-p1-f3-HepG2	MLS000402314-01	null	null	4	-11.719	-8.099	OC1=C(C=C(Br)C=C1)C(=O)C2=CN(CC3=CC=CC=C3)C(=O)C(=C2)C(=O)NCC4=CC=CC=C4	4.955	0.272	0.487	517.4	22411434
Malaria-vivax-p1-f3-HepG2	MLS000402334-01	null	null	4	5.554	3.739	COC1=CC=C(CCNC(=O)C2=CC(=CN(CCC3=CC=C(OC)C=C3)C2=O)C(=O)C4=C(O)C=CC(Cl)=C4)C=C1	4.955	0.23	0.536	561	22411148
Malaria-vivax-p1-f3-HepG2	MLS000409296-01	null	null	4	0	10.825	FC1=CC=C(C=C1)S(=O)(=O)N2CCN(CC2)C(\S)=N\CC3=CC=CO3	null	null	null	383.5	22411319
Malaria-vivax-p1-f3-HepG2	MLS000417094-01	null	null	4	0	0.724	SC1=NC=C(N1C2=CC=CC=C2)C3=CC=C(Cl)C=C3	null	null	null	286.8	22409487
Malaria-vivax-p1-f3-HepG2	MLS000417369-01	-4.7143	19.3079	-2.2	-79.937	-76.758	COC1=C(NS(=O)(=O)C2=C(Cl)C=CC(NC(=O)C3=CN=C(Cl)C=C3)=C2)C=CC=C1	2.406	0	0.957	452.3	17516736
Malaria-vivax-p1-f3-HepG2	MLS000417526-01	null	null	4	0	14.355	[O-][N+](=O)C1=CC=C(C=C1)C2=CC=C(O2)C(=O)NC3CN4CCC3CC4	null	null	null	341.4	22410127
Malaria-vivax-p1-f3-HepG2	MLS000419426-01	null	null	4	0	-6.834	COC1=CC2=C(C=C1OC)C3=NN=C(C3=CN2CC4=C(F)C=CC=C4)C5=CC=C(F)C=C5	null	null	null	431.4	24815048
Malaria-vivax-p1-f3-HepG2	MLS000419436-01	null	null	4	0	7.419	COC1=CC2=C(C=C1OC)C3=NN=C(C3=CN2CC4=CC(F)=CC=C4)C5=CC=C(F)C=C5	null	null	null	431.4	24815029
Malaria-vivax-p1-f3-HepG2	MLS000419478-01	null	null	4	7	6.768	COC1=C2C=CN(CC(=O)NCCC3=CC=CC=C3)C(=O)C2=CC=C1	0.9	0.181	0.59	336.4	24815099
Malaria-vivax-p1-f3-HepG2	MLS000419593-01	null	null	4	0	11.351	CCOC(=O)CN1C(SC2=C1C=C(C)C=C2C)=NC(=O)C3CC3	null	null	null	332.4	24815255
Malaria-vivax-p1-f3-HepG2	MLS000517811-01	null	null	4	-25.939	-20.366	COC1=CC=C(C=C1)C2=CC(=O)C3=C(N2)C=CC(C)=C3	1.627	0.147	0.627	265.3	14728587
Malaria-vivax-p1-f3-HepG2	MLS000517821-01	-4.4643	34.3349	3	50.821	51.12	FC1=CC=C2NC(=CC(=O)C2=C1)C3=CC=CC=C3	4.504	0.001	0.931	239.2	14728855
Malaria-vivax-p1-f3-HepG2	MLS000517822-01	null	null	4	-31.878	-16.565	CC1=CC=C(C=C1)C2=CC(=O)C3=C(N2)C=CC(C)=C3	4.955	0.104	0.68	249.3	14728856
Malaria-vivax-p1-f3-HepG2	MLS000519295-01	-4.3643	43.225	-3	-53.403	-34.926	CC1=CC=CN2C(=O)C3=C(N=C12)N(CCCN4C=CN=C4)C(=N)C(=C3)C(=O)NCCC5=CC=CC=C5	4.955	0.051	0.759	481.5	14732918
Malaria-vivax-p1-f3-HepG2	MLS000519428-01	null	null	4	0	12.981	CN1CCN(CC1)C2=C(C(C)=O)C(S)=NC(=N2)C3=CC=CC=C3	null	null	null	328.4	14732900
Malaria-vivax-p1-f3-HepG2	MLS000519435-01	null	null	4	9.208	11.475	CCOC(=O)C1=C(N(N=N1)C2=NON=C2N)C3=CC=C(C)C=C3	4.955	0.229	0.535	314.3	14737477
Malaria-vivax-p1-f3-HepG2	MLS000519463-01	null	null	4	-23.527	-23.355	CC1=CC=C(C=C1)C(=O)N\N=C\C2=CC=C(S2)[N+]([O-])=O	4.955	0.074	0.722	289.3	14732945
Malaria-vivax-p1-f3-HepG2	MLS000519691-01	null	null	4	0	2.228	COC1=CC=C(C=C1)C2C(CC(=O)N2C3=CC=C(OC)C=C3)C(=O)N4CCCCC4	null	null	null	408.5	14737908
Malaria-vivax-p1-f3-HepG2	MLS000519820-01	null	null	4	-25.342	-19.869	CCN(CC)C1=NC2=C(C=C(NC(=O)C3=CC=C(Br)O3)C=C2)C(C)=C1	3.512	0.032	0.796	402.3	14732864
Malaria-vivax-p1-f3-HepG2	MLS000520547-01	null	null	4	15.553	21.395	CCOC(=O)C1=C(C)N(CC2=CC=C(Cl)C=C2)C(C)=C1C=O	4.955	0.055	0.752	319.8	14733579
Malaria-vivax-p1-f3-HepG2	MLS000521227-01	null	null	4	0	2.104	CCOC(=O)C1=C(C)N(CC2=CC(OC)=C(OCC)C=C2)C(C)=C1	null	null	null	331.4	14738553
Malaria-vivax-p1-f3-HepG2	MLS000522292-01	null	null	4	0	5.213	O=C(CSC1=NNC=N1)NC2=C3C=CC=CC3=NC=C2	null	null	null	285.3	14729009
Malaria-vivax-p1-f3-HepG2	MLS000522512-01	null	null	4	0	-3.702	COC1=CC=C(CNC(=O)C2=C(C)C(=O)OC23CCC(C)CC3)C=C1	null	null	null	343.4	14733381
Malaria-vivax-p1-f3-HepG2	MLS000523141-01	null	null	4	0	0	CCOC(=O)C1=C(NC(=O)C2=CC=CC=C2)SC3=C1C=CC(CN(CC)CC)=C3O	null	null	null	426.5	14720622
Malaria-vivax-p1-f3-HepG2	MLS000523143-01	null	null	4	0	-15.876	CCOC(=O)C1=C(CN2CCCCC2)N(C)C3=C1C=C(O)C(Br)=C3	null	null	null	395.3	14720634
Malaria-vivax-p1-f3-HepG2	MLS000525359-01	null	null	4	0	-2.092	CC1=CC(C)=NN1CC(O)COC2=CC=CC=C2	null	null	null	246.3	14724165
Malaria-vivax-p1-f3-HepG2	MLS000525403-01	-4.4143	38.5244	-3	-120.636	-95.004	OC(=O)C1=CC=CC=C1.OC(CNCC2CCCO2)CN3C4=C(C=C(Cl)C=C4)C5=C3C=CC(Cl)=C5	4.095	0	0.97	393.3	14724125
Malaria-vivax-p1-f3-HepG2	MLS000525423-01	null	null	4	0	-8.207	CCCC1=NC2=C(C=C(NC(=O)C3=CC=CO3)C=C2)C(=O)N1CC4=CC=C(Cl)C=C4	null	null	null	421.9	14724127
Malaria-vivax-p1-f3-HepG2	MLS000525481-01	null	null	4	0	12.128	O=C1OC2=C(C=CC=C2)C(N3CCCCC3)=C1CN4CCCC4	null	null	null	312.4	14724184
Malaria-vivax-p1-f3-HepG2	MLS000525489-01	null	null	4	0	9.813	CC1=CC2=C(C=C1)N3CCCN(CC4=CC=CC=C4)C5CCCC2=C35	null	null	null	330.5	14724242
Malaria-vivax-p1-f3-HepG2	MLS000525692-01	null	null	4	-31.363	-17.386	CCOC(=O)C1=C(C)N=C(S)N(C1C2=CC=C(Cl)C=C2)C(C)=O	4.955	0.053	0.756	352.8	14724347
Malaria-vivax-p1-f3-HepG2	MLS000525869-01	null	null	4	0	14.414	COC1=NC(OC)=NC(NC2=CC=C(C=C2)C(C)C)=N1	null	null	null	274.3	14724539
Malaria-vivax-p1-f3-HepG2	MLS000525939-01	null	null	4	0	0	CC1=CC2=C(C=C1)N(C(=O)C3=CC=CO3)C(C)(C)C4=C2C(=S)SS4	null	null	null	373.5	14724546
Malaria-vivax-p1-f3-HepG2	MLS000526079-01	null	null	4	-12.27	-16.475	CC(C)C(=O)NC(C1=CC(=CC=C1)[N+]([O-])=O)C2=C3C=CC=CC3=CC=C2OC(C)=O	1.967	0.293	0.463	406.4	14724685
Malaria-vivax-p1-f3-HepG2	MLS000526247-01	null	null	4	18.47	4.758	NNC(=O)CN1C(C2=CC=CC=C2)C3=C(NC1=O)C=CC(Br)=C3	2.952	0.256	0.504	375.2	14724822
Malaria-vivax-p1-f3-HepG2	MLS000526370-01	null	null	4	0	5.575	NC1=CC2=C(NC(=N2)C3=CC=CS3)C=C1	null	null	null	215.3	14724844
Malaria-vivax-p1-f3-HepG2	MLS000526472-01	null	null	4	-20.049	-4.624	CC1=CC2=NSN=C2C(C[N+]3=CC=CC=C3)=C1	0.8	0.219	0.544	242.3	14724943
Malaria-vivax-p1-f3-HepG2	MLS000527046-01	-4.3643	43.225	-3	-50.66	-52.756	CCCCC(=O)NC(C1=CC(=CC=C1)[N+]([O-])=O)C2=C3C=CC=CC3=CC=C2OC(C)=O	4.504	0.014	0.846	420.5	14725427
Malaria-vivax-p1-f3-HepG2	MLS000527796-01	null	null	4	5.894	-3.419	CC1=NC=CN1CC(O)CN2C3=C(C=CC=C3)C4=C2C=CC=C4	4.955	0.447	0.313	305.4	14725956
Malaria-vivax-p1-f3-HepG2	MLS000528003-01	null	null	4	-5.022	-5.83	CC(C)(C)N1N=NN=C1C(N(CC2=CC=CO2)CC3=CC=CC=C3)C4=CN=CC=C4	4.955	0.321	0.435	402.5	14726082
Malaria-vivax-p1-f3-HepG2	MLS000528023-01	null	null	4	16.386	8.311	COC(=O)C1=CC=C(NC(=O)N2CCC(O)(CC2)C3=CN=CC=C3)C=C1	4.955	0.173	0.595	355.4	14726084
Malaria-vivax-p1-f3-HepG2	MLS000528026-01	null	null	4	-10.564	-1.229	CC1CC(C)CN(CC2=NC(NC3=CC=CC=C3)=NC(N)=N2)C1	4.955	0.322	0.464	312.4	14726102
Malaria-vivax-p1-f3-HepG2	MLS000528306-01	-5.9643	1.08576	-1.4	-72.275	-61.327	CC1=C(NC2=NC(=CS2)C3=NC=CC=C3)N=CC=C1	4.955	0.32	0.983	268.3	14726352
Malaria-vivax-p1-f3-HepG2	MLS000528450-01	null	null	4	0	14.311	COC(=O)C1=C(C)NC2=NN=NN2C1C3=C(Cl)C=CC=C3	null	null	null	305.7	14726460
Malaria-vivax-p1-f3-HepG2	MLS000528498-01	-6.0643	0.862453	-1.3	-95.338	-95.079	CN1N=C(C)N=C2C(=O)N(C)C(=O)N=C12	2.333	0.283	0.994	207.2	14726526
Malaria-vivax-p1-f3-HepG2	MLS000528737-01	null	null	4	0	10.158	CCC1=CC2=C(NC(=O)C23NN=C(S3)C4=CC=C(C)C=C4)C=C1	null	null	null	323.4	14726670
Malaria-vivax-p1-f3-HepG2	MLS000528993-01	-4.3643	43.225	-3	-47.12	-31.135	CCNC1=NC(=NC(NC(C)(C)C)=N1)N2CCCC2	4.955	0.002	0.91	264.4	14726864
Malaria-vivax-p1-f3-HepG2	MLS000529130-01	null	null	4	0	4.026	CC(C)(C)N1N=NN=C1C(N(CC2=CC=CC=C2)CC3=CC=C(C=C3)C(C)(C)C)C4=CC=CC=N4	null	null	null	468.6	14726926
Malaria-vivax-p1-f3-HepG2	MLS000529159-01	null	null	4	19.689	5.966	OC(CN1C2=CC=C(Cl)C=C2C3=CC(Cl)=CC=C13)CN4CCN(CC4)C5=CC=CC=N5	0.4	0.34	0.441	455.4	14726997
Malaria-vivax-p1-f3-HepG2	MLS000529331-01	-4.4643	34.3349	-3	-77.552	-66.245	ClC1=CC=C(NC(=O)N2CCC(CC2)C3=NC(=NO3)C4=C(Cl)C=CC=C4)C=C1	4.095	0.001	0.936	417.3	14727073
Malaria-vivax-p1-f3-HepG2	MLS000529487-01	null	null	4	10.911	-8.812	CCOC1=C(NC(=O)CN2C(=O)ON=C2C3=CC=C(Cl)C=C3)C=CC=C1	3.929	0.429	0.334	373.8	24779284
Malaria-vivax-p1-f3-HepG2	MLS000529525-01	-4.3143	48.4993	-3	-64.115	-37.688	CC1=CC(=CC=C1)C2=NN3C(=C2)N=C(C)C(C)=C3NCCCN4C=CN=C4	4.955	0.082	0.71	360.5	24779400
Malaria-vivax-p1-f3-HepG2	MLS000529828-01	null	null	4	0	14.225	COC1=CC2=C(NC(C)=C2CCN(CC3=CC=CS3)C(S)=NC4=CC=CC=C4)C=C1	null	null	null	435.6	14740460
Malaria-vivax-p1-f3-HepG2	MLS000529849-01	null	null	4	0	7.312	COC1=CC2=C(NC(C)=C2CCN(CC3=CC=CS3)C(S)=NC4=CC=C(F)C=C4)C=C1	null	null	null	453.6	14736801
Malaria-vivax-p1-f3-HepG2	MLS000529920-01	null	null	4	0	16.46	CCC(SC1=NC2=C(SC(C)C2)C(=O)N1CC)C(=O)OC	null	null	null	328.5	14732712
Malaria-vivax-p1-f3-HepG2	MLS000530313-01	null	null	4	0	2.635	OC1=C(CN2CCN(CC3=CC=CC=C3)CC2)C=C(Br)C=C1Br	null	null	null	440.2	14735164
Malaria-vivax-p1-f3-HepG2	MLS000530315-01	null	null	4	12.5	15.329	OC1=C(CN2CCN(CC3=CC=CC=C3)CC2)C=C(Cl)C=C1	4.955	0.32	0.433	316.8	14735163
Malaria-vivax-p1-f3-HepG2	MLS000530316-01	null	null	4	0	22.136	CCN1CCN(CC2=C(O)C(Br)=CC(Br)=C2)CC1	null	null	null	378.1	14735162
Malaria-vivax-p1-f3-HepG2	MLS000530323-01	null	null	4	-23.394	-11.995	CC(C)(C)N1NC2=C(C=CC3=C2C(=O)C4=C(C=CC=C4)C3=O)C1=O	1.692	0.095	0.692	320.3	14735160
Malaria-vivax-p1-f3-HepG2	MLS000530553-01	null	null	4	0	0	OC1=C(C=C(Cl)C=C1)C2=NC(=NC(=C2)C(F)(F)C(F)F)C3=CC=CC=C3	null	null	null	382.7	14736219
Malaria-vivax-p1-f3-HepG2	MLS000530556-01	null	null	4	-33.494	-26.891	Cl.CCOC(=O)C1=C(CN2CCOCC2)N(C3=CC(Br)=C(O)C=C13)C4=CC=CC=C4	4.504	0.073	0.724	459.3	14733876
Malaria-vivax-p1-f3-HepG2	MLS000530578-01	null	null	4	0	0.7	CCOC(=O)C1=CNC2=C(C=C(C)C=C2C)C1=O	null	null	null	245.3	14736256
Malaria-vivax-p1-f3-HepG2	MLS000530619-01	null	null	4	-29.887	-18.239	CCOC(=O)C1=C(OC2=C1C(CN3CCCC3)=C(O)C=C2)C4=CC=CC=C4	1.826	0.034	0.793	365.4	14740599
Malaria-vivax-p1-f3-HepG2	MLS000530719-01	null	null	4	0	7.881	CCC1=C(O)C(CN2CCCCC2)=C3OC(C)=C(C4=CN(N=C4)C5=CC=CC=C5)C(=O)C3=C1	null	null	null	443.5	14740475
Malaria-vivax-p1-f3-HepG2	MLS000531187-01	null	null	4	0	13.667	CCCCCCCC1=C(C)NC(=NC1=O)N2CCOCC2	null	null	null	293.4	14734601
Malaria-vivax-p1-f3-HepG2	MLS000535053-01	null	null	4	10.236	1.651	CN(C)C1=CC=C(NC(=O)OC2=CC=CC=C2)C=C1	3.065	0.346	0.404	256.3	14735066
Malaria-vivax-p1-f3-HepG2	MLS000535198-01	null	null	4	0	4.814	BrC1=CC(=CC=C1)N2CN=C3SC(=CC4=CC=CO4)C(=O)N3C2	null	null	null	390.3	14736704
Malaria-vivax-p1-f3-HepG2	MLS000535322-01	null	null	4	0	12.485	CC1=CC(N=C(S)C2=NC=CC=C2)=C(C)C=C1	null	null	null	242.3	14731511
Malaria-vivax-p1-f3-HepG2	MLS000535422-01	null	null	4	0	-10.364	CC1=CC(NC(=O)\C=C\C2=CC=C(C)C=C2)=NO1	null	null	null	242.3	14731871
Malaria-vivax-p1-f3-HepG2	MLS000536141-01	null	null	4	-13	2.418	CCOC(=O)C1=C(C)NC(C(=O)CSC2=NN=C(C3CC3)N2N)=C1C	1.1	0.159	0.613	363.4	14745464
Malaria-vivax-p1-f3-HepG2	MLS000536186-01	-5.0643	8.62453	-1.2	-48.047	-37.863	CC1CCN(CC1)C(C2=C(NC(=O)C3=CC=CO3)SC(C)=C2C)C4=CN=CC=C4	4.955	0.006	0.882	409.5	14745758
Malaria-vivax-p1-f3-HepG2	MLS000536795-01	null	null	4	-13.846	-14.038	COC1=CC=C(C=C1)N2C(N)=NC(N)=NC2(C)C	3.99	0.207	0.558	247.3	14745079
Malaria-vivax-p1-f3-HepG2	MLS000536817-01	null	null	4	12.298	4.601	CCN1C(=O)C2=C3C1=CC=C(C3=CC=C2)S(=O)(=O)NC4=CC=CC=C4	0.9	0.035	0.791	352.4	14744430
Malaria-vivax-p1-f3-HepG2	MLS000537447-01	null	null	4	10	12.975	ClC1=CC=C(NNC2=C3C=CC(Cl)=CC3=NC=C2)C=C1	2.72	0.223	0.541	304.2	17408546
Malaria-vivax-p1-f3-HepG2	MLS000537761-01	null	null	4	0	10.285	CC(C)(C)\N=C(/S)NC1=CC=C(NC2=CC=CC=C2)C=C1	null	null	null	299.4	14740127
Malaria-vivax-p1-f3-HepG2	MLS000538888-01	null	null	4	-18.796	-15.664	CCOC(=O)C1CCN(CC2=C(N=NN2C3=NON=C3N4C=CC=C4)C(=O)OCC)CC1	4.504	0.317	0.437	443.5	14730636
Malaria-vivax-p1-f3-HepG2	MLS000539989-01	null	null	4	0	18.524	COC(=O)C1=C2CS(=O)(=O)CN2C(=C1C(=O)OC)C3=CC=C(C)C=C3	null	null	null	363.4	14729229
Malaria-vivax-p1-f3-HepG2	MLS000540768-01	null	null	4	-24.638	-13.032	COC1=CC(=CNNC2=NC(=NC(NC3=CC=CC=C3)=N2)N4N=C(C)C=C4C)C(=O)C=C1	0.8	0.008	0.873	430.5	17388539
Malaria-vivax-p1-f3-HepG2	MLS000541106-01	null	null	4	0	19.091	CC1=CC=C(C=C1)C2=NC3=C(C=NN3C(=C2)C(F)F)C(=O)NC4=CC=C(C=C4)S(=O)(=O)NC5=C(C)C=CC=C5	null	null	null	547.6	17408860
Malaria-vivax-p1-f3-HepG2	MLS000541295-01	-4.8643	13.669	-1.1	-102.421	-95.144	ClCC(=O)NC1=CC(=CC=C1)C2=NC3=C(C=CC=C3)N=C2	4.955	0	0.988	297.7	14731906
Malaria-vivax-p1-f3-HepG2	MLS000543314-01	null	null	4	29.259	17.147	CC1=C(CC(=O)C2=CC=C(Cl)C=C2)C(=O)C3=C(C=CC=C3)C1=O	0.3	0.079	0.715	324.8	17403065
Malaria-vivax-p1-f3-HepG2	MLS000543544-01	null	null	4	-9.5	0	CC1=C(C=CC=C1)C2C(C#N)=C3N=C(N)C4=C(SC5=C4CCCCC5)N3C6=C2C(=O)CCC6	4.955	0.281	0.477	454.6	17406905
Malaria-vivax-p1-f3-HepG2	MLS000543610-01	null	null	4	11.291	7.707	[O-][N+](=O)C1=C(OCC2=CC=C(O2)C(=O)NC3=NC4=C(C=CC=C4)N3CC5=CC=CC=C5)C=CC=C1	2.188	0.237	0.524	468.5	17407094
Malaria-vivax-p1-f3-HepG2	MLS000544746-01	null	null	4	0	0	CCC1=CC2=C(S1)N=CN=C2SC3=NC4=C(S3)C=CC=C4	null	null	null	329.5	17387615
Malaria-vivax-p1-f3-HepG2	MLS000545491-01	null	null	4	0	24.792	CNC(=O)C1=CC=C(C=C1)N2N=C(C)C=C2C3=CC=CC=C3	null	null	null	291.3	17387734
Malaria-vivax-p1-f3-HepG2	MLS000545724-01	null	null	4	-17.102	-14.251	BrC1=CC=C(C=C1)C(=O)NNC2=NC(=CS2)C3=CC=C(C=C3)C#N	4.504	0.114	0.668	399.3	17409287
Malaria-vivax-p1-f3-HepG2	MLS000546054-01	null	null	4	-8.714	-8.512	ClC1=CC=C(C=C1)N2N=NN=C2C3=CN(CC(=O)C4=CC=CC=C4)C5=C(C=CC=C5)C3=O	4.955	0.314	0.44	441.9	17407257
Malaria-vivax-p1-f3-HepG2	MLS000546235-01	null	null	4	16.5	5.841	COC(=O)C1=CC(=CN1C)C(=O)C2=C(Cl)C=C(Cl)C=C2	1.1	0.162	0.641	312.1	17409849
Malaria-vivax-p1-f3-HepG2	MLS000546783-01	null	null	4	0	11.249	CN(C)CC1CSCCC1(O)C2=C(Cl)C=CC=C2	null	null	null	285.8	14727471
Malaria-vivax-p1-f3-HepG2	MLS000546987-01	null	null	4	0	10.153	FC1=CC=C(C=C1)C(=O)NC2=C(SC=C2)C(=O)NC3CCCCC3	null	null	null	346.4	17402730
Malaria-vivax-p1-f3-HepG2	MLS000547128-01	-4.5143	30.601	2.4	37.248	34.557	CC1=CC2=C(NC(=N2)C3=C(N)C4=C(S3)N=C(C)C=C4)C=C1	0.8	0.095	0.691	294.4	14728261
Malaria-vivax-p1-f3-HepG2	MLS000547926-01	null	null	4	0	8.835	CC1=CC(C)=C(C)C(=C1C)S(=O)(=O)NCC2=CC=C(C=C2)C(=O)N3CCCCC3	null	null	null	414.6	14727484
Malaria-vivax-p1-f3-HepG2	MLS000548028-01	null	null	4	0	20.288	CC1=NC2=C(S1)C=C(C=C2)C(=O)N3CCN(CC3)C4=CC=CC=C4	null	null	null	337.4	14727452
Malaria-vivax-p1-f3-HepG2	MLS000548735-01	null	null	4	-12.5	0	CCC1=NN2C=C(C=NC2=C1C3=CC=C(F)C=C3)C(=O)C4=C(O)C=CC(C)=C4	4.955	0.419	0.318	375.4	17507953
Malaria-vivax-p1-f3-HepG2	MLS000549502-01	-4.3643	43.225	-3	-42.149	-37.62	O=C(NC1=CC(=CC(NC(=O)C23CC4CC(CC(C4)C2)C3)=C1)C(=O)N5CCCCC5)C67CC8CC(CC(C8)C6)C7	4.955	0.005	0.89	543.7	14728264
Malaria-vivax-p1-f3-HepG2	MLS000549971-01	null	null	4	-21	14.949	CN1CCCC1CCNS(=O)(=O)C2=CC=C(Br)C=C2	0.3	0.44	0.321	347.3	14727353
Malaria-vivax-p1-f3-HepG2	MLS000551004-01	null	null	4	0	-3.546	O=C1C2=C(CCCC2)NC3=CC=CC=C13	null	null	null	199.2	14741930
Malaria-vivax-p1-f3-HepG2	MLS000551165-01	null	null	4	-23.761	18.985	CN1C2CCC1\C(=C/C3=CC=CC=C3)C(=O)\C2=C/C4=CC=CC=C4	4.955	0.545	0.475	315.4	17408826
Malaria-vivax-p1-f3-HepG2	MLS000551171-01	null	null	4	0	-12.277	CCCC1=[N+](CC(=O)C2=CC=CC=C2)CCN3C(C)=CC=C13	null	null	null	295.4	17408839
Malaria-vivax-p1-f3-HepG2	MLS000551259-01	null	null	4	0	5.827	CC1=NN2C=C(N=C2NC1=O)C3=CC=CC=C3	null	null	null	226.2	14741929
Malaria-vivax-p1-f3-HepG2	MLS000551434-01	-4.6643	21.6638	-2.1	-103.311	-93.81	CC1CCN(CC1)S(=O)(=O)C2=CC3=C(C=C2)C4=C(C=C(C=C4)S(=O)(=O)N5CCC(C)CC5)C3=NO	3.065	0	0.976	517.7	14740880
Malaria-vivax-p1-f3-HepG2	MLS000551500-01	null	null	4	6.973	1.477	CC1=C(SC(F)(F)C(F)C(F)(F)F)C(=O)C2=CC=CC=C2N1	4.955	0.408	0.362	341.3	14741445
Malaria-vivax-p1-f3-HepG2	MLS000551526-01	null	null	4	0	5.251	OC1=C(C=C(Br)C=C1)C2=NNC(=C2)C3=CC=C(Cl)C=C3	null	null	null	349.6	14743360
Malaria-vivax-p1-f3-HepG2	MLS000551544-01	null	null	4	0	5.339	CC1=C(O)C(CN2CCCCC2)=CC3=C1OC(=O)C4=C3C=CC=C4	null	null	null	323.4	14743235
Malaria-vivax-p1-f3-HepG2	MLS000551974-01	null	null	4	0	1.147	CC1=C(SC=C1)C2NC3=C(C4=C2C(=O)CC(C)(C)C4)C5=C(C=C3)N=CC=C5	null	null	null	374.5	17409212
Malaria-vivax-p1-f3-HepG2	MLS000553503-01	null	null	4	0	14.938	CN1C(SCC(=O)N2C3=C(CCC4=C2C=CC=C4)C=CC=C3)=NN=C1C5=C(O)C=C6C=CC=CC6=C5	null	null	null	492.6	17508787
Malaria-vivax-p1-f3-HepG2	MLS000553835-01	null	null	4	7.475	4.678	COC1=CC=C(CCC2=C(O)C=CC(C)=N2)C=C1	4.955	0.378	0.369	243.3	17505981
Malaria-vivax-p1-f3-HepG2	MLS000554049-01	-4.7143	19.3079	-2.2	-83.352	-73.915	ClC1=CC(Cl)=C(CN2C=CC(=N)C=C2)C=C1	3.512	0	0.968	253.1	14742493
Malaria-vivax-p1-f3-HepG2	MLS000554078-01	null	null	4	0	0	CCN(CC)CCN1C(NC2=C(C=CC=C2)C1=O)C3=CC=C(C=C3)N(C)C	null	null	null	366.5	14742263
Malaria-vivax-p1-f3-HepG2	MLS000554103-01	null	null	4	-15	0.479	ClCC(=O)N(C1=CNC2=C1C=CC=C2)C3=CC=CC=C3	0.4	0.259	0.502	284.7	14741936
Malaria-vivax-p1-f3-HepG2	MLS000554206-01	null	null	4	0	3.782	CCC(O)(CC)C(=O)NN(C(=O)NC1=CSC2=C1CCCC2)C3=CC=CC=C3	null	null	null	401.5	14731022
Malaria-vivax-p1-f3-HepG2	MLS000554309-01	null	null	4	-23.237	-9.364	C1CN(CCN1C(C2=CC=CC=C2)C3=CC=CC=C3)C4=NC5=C(C=CC=C5)N6C=NN=C46	4.504	0.269	0.489	420.5	14742001
Malaria-vivax-p1-f3-HepG2	MLS000554826-01	null	null	4	-21.094	-25.477	CC(=O)\C=C\C1=NC2=C(C=CC=C2)C=C1	1.1	0.108	0.675	197.2	14740920
Malaria-vivax-p1-f3-HepG2	MLS000555044-01	-4.7143	19.3079	-2.2	-67.758	-60.84	CC1=CC(=CNNC(=O)C2=NNC=C2Br)C(=O)C=C1	4.449	0.003	0.901	323.1	17508103
Malaria-vivax-p1-f3-HepG2	MLS000555438-01	-4.3143	48.4993	-3	-39.751	-33.126	CC(=O)NC1=CC=C(NC2=NC3=CC=CC=C3N4C(C5=C(N=C24)N(N=C5C)C6=CC=CC=C6)C7=CC=CC=C7)C=C1	4.955	0.158	0.613	537.6	14741476
Malaria-vivax-p1-f3-HepG2	MLS000555448-01	null	null	4	32	0	CCCCC1=C(NC2=C(C)N(C)N(C2=O)C3=CC=CC=C3)N4C5=CC=CC=C5N=C4C(C#N)=C1C	0.4	0.35	0.43	464.6	14741331
Malaria-vivax-p1-f3-HepG2	MLS000555549-01	-4.4643	34.3349	-3	-91.767	-72.033	CC1=NC(NCC2=CC=CC=C2)=NC(NC3CCCCC3)=C1	4.504	0	0.972	296.4	14729643
Malaria-vivax-p1-f3-HepG2	MLS000555754-01	null	null	4	11	2.925	NC1=CC2=C(NC(=N2)C3=CN=CC=C3)C=C1	1.21	0.109	0.704	210.2	17431489
Malaria-vivax-p1-f3-HepG2	MLS000556376-01	-4.3643	43.225	-3	-70.921	-43.473	BrC1=CC2=C(NC3=C2N=CN=C3N4CCC5=C(C4)C=CC=C5)C=C1	4.955	0.006	0.881	379.3	14741429
Malaria-vivax-p1-f3-HepG2	MLS000556689-01	null	null	4	0	13.544	CC1CCC2=C(C=CC(F)=C2)N1C(=O)CSC3=NN=C4C(NC5=CC=C(F)C=C45)=N3	null	null	null	425.5	17407949
Malaria-vivax-p1-f3-HepG2	MLS000556704-01	null	null	4	10	-0.759	CCC1=CC2=C(C=C1)N3N=NN=C3C(CN(C4CC4)C(\S)=N\C5=CC(C)=CC=C5)=C2	4.955	0.269	0.52	416.5	17407726
Malaria-vivax-p1-f3-HepG2	MLS000556827-01	null	null	4	14.303	14.445	CCC1=C(NCC2CCCO2)N3C(=NC4=C3C=CC=C4)C(C#N)=C1C	2.333	0.019	0.83	334.4	14742560
Malaria-vivax-p1-f3-HepG2	MLS000556881-01	null	null	4	0	3.571	C[N+](C)(C)CCN(CC1=CC=C(Cl)C=C1)C2=NC=CC=C2	null	null	null	304.8	14740780
Malaria-vivax-p1-f3-HepG2	MLS000557140-01	null	null	4	0	8.655	CC1CCC2=C(C=CC(F)=C2)N1C(=O)CSC3=NN=C4C(NC5=CC=CC=C45)=N3	null	null	null	407.5	17431708
Malaria-vivax-p1-f3-HepG2	MLS000558365-01	null	null	4	0	3.371	COC1=C2C=CC=C(C)C2=NC(N=C(N)N)=N1	null	null	null	231.3	17410804
Malaria-vivax-p1-f3-HepG2	MLS000558540-01	null	null	4	-10.5	13.189	CN(C)CCSC1=NC(=NC2=C1C3=C(COC(C)(C)C3)S2)N4N=C(C)C=C4C	4.955	0.341	0.44	417.6	14741422
Malaria-vivax-p1-f3-HepG2	MLS000558571-01	null	null	4	7.795	-2.956	CC(C)CCN1C(N)=C(C(=O)NCC2=CC=CS2)C3=C1N=C4C=CC=CC4=N3	4.955	0.309	0.477	393.5	14741642
Malaria-vivax-p1-f3-HepG2	MLS000558682-01	null	null	4	0	5.639	NNC(=O)CN1C(C2=CC=CC=C2)C3=C(C=CC(Br)=C3)N=C1C4=CC(Cl)=CC=C4	null	null	null	469.8	17408017
Malaria-vivax-p1-f3-HepG2	MLS000558946-01	null	null	4	0	-3.62	CCN(CC)CCN1C(NC2=C(C=CC=C2)C1=O)C3=CC=C(C)C=C3	null	null	null	337.5	14741717
Malaria-vivax-p1-f3-HepG2	MLS000559203-01	null	null	4	9.681	2.638	CN1CC(C2=CC=CC=C2)C3(SC(=S)N(CC4=CC=CO4)C3=O)C15C(=O)N(C)C6=C5C=CC=C6	1.509	0.256	0.505	489.6	14742858
Malaria-vivax-p1-f3-HepG2	MLS000559839-01	-5.0143	9.67688	-1.2	-61.179	-56.438	CC1=NN2C(N=C(C)C=C2NCC3=NC=CC=C3)=C1C4=CC=C(Cl)C=C4	4.955	0.001	0.928	363.8	26665781
Malaria-vivax-p1-f3-HepG2	MLS000559925-01	-5.9643	1.08576	-1.4	-55.958	-42.707	CC1=NN2C(N=C(C)C=C2NCC3=NC=CC=C3)=C1C4=CC=CC=C4	4.955	0.372	0.884	329.4	26666033
Malaria-vivax-p1-f3-HepG2	MLS000560250-01	null	null	4	16.267	1.734	CCC1=CC2=C(C=C1)N=C3N=C(C)C=C(C)C3=C2N	3.192	0.072	0.725	251.3	17403305
Malaria-vivax-p1-f3-HepG2	MLS000560351-01	null	null	4	0	-3.603	[O-][N+](=O)C1=CC(=CC=C1)C(=O)N(CC(=O)NC2=CC(=C(Cl)C=C2)[N+]([O-])=O)C3CCCCC3	null	null	null	460.9	17507173
Malaria-vivax-p1-f3-HepG2	MLS000560666-01	null	null	4	0	18.558	BrC1=CC2=C(NC(NC3=CC=C(CC(=O)NCCC4=CC=CS4)C=C3)=N2)C=C1	null	null	null	455.4	17407303
Malaria-vivax-p1-f3-HepG2	MLS000560862-01	null	null	4	-9.5	12.987	COC1=CC=C(\C=C\C(=O)NCCC2=CC(OC)=C(OC)C=C2)C=C1	4.955	0.362	0.416	341.4	17507606
Malaria-vivax-p1-f3-HepG2	MLS000560936-01	null	null	4	0	-16.453	OCl(=O)(=O)=O.OC(CN1C2=C(C=CC=C2)C3=C1C=CC=C3)C[N+]4=CC=CC=C4	null	null	null	303.4	17413435
Malaria-vivax-p1-f3-HepG2	MLS000561096-01	null	null	4	-15.819	5.526	CCCCNC(=O)C1=C(C(=O)NCCCC)C(CSC2=NC3=C(N2)C=CC=C3)=NO1	4.955	0.32	0.465	429.5	49733395
Malaria-vivax-p1-f3-HepG2	MLS000561441-01	null	null	4	11	8.294	[O-][N+](=O)C1=CC(=CC=C1)C2=NOC3(CN(CC4=CC=CC=C4)CC23)C(=O)NCC5CCCCC5	2.72	0.17	0.631	462.5	17407416
Malaria-vivax-p1-f3-HepG2	MLS000561559-01	null	null	4	0	-3.313	CC1=C(SC(NC(=O)CCC=C)=N1)C2=CSC(NC3=CC=C(Cl)C=C3)=N2	null	null	null	404.9	17407395
Malaria-vivax-p1-f3-HepG2	MLS000561609-01	null	null	4	-15.433	-12.381	CCCCC(=O)NC1=NC(C)=C(S1)C2=CSC(NC3=C(OC)C=CC(OC)=C3)=N2	4.955	0.299	0.456	432.6	17407155
Malaria-vivax-p1-f3-HepG2	MLS000562246-01	null	null	4	0	6.919	FC1=C(C=CC=C1)C2SC3=C(C=CC=C3)N=C4C2C(=O)C5=C4C=CC=C5	null	null	null	359.4	17403298
Malaria-vivax-p1-f3-HepG2	MLS000562311-01	null	null	4	8.5	8.084	CCCOC1=CC=C(CCC2=NN=C(S)N2CC3=CC=CC=C3)C=C1	4.955	0.212	0.585	353.5	17411575
Malaria-vivax-p1-f3-HepG2	MLS000562399-01	-4.3643	43.225	-3	-48.977	-32.153	O=C(N\N=C\C1=NC=CC=C1)C2=CC=CC=C2	4.955	0.001	0.943	225.2	17508220
Malaria-vivax-p1-f3-HepG2	MLS000562793-01	null	null	4	0	7.564	COC1=CC=C(NC2=C(C(=O)C3=C2C=CC=C3)C4=CC=C(OC)C=C4)C=C1	null	null	null	357.4	17507767
Malaria-vivax-p1-f3-HepG2	MLS000563433-01	null	null	4	0	-13.246	COC1=C(O)C=C2CC[N+]3=C(C=C4C=CC(OC)=C(OC)C4=C3)C2=C1	null	null	null	338.4	17505748
Malaria-vivax-p1-f3-HepG2	MLS000563980-01	null	null	4	0	0	COC1=CC=C(C=C1)C2=C(NC3=CC=C(C)C=C3)C4=C(C=CC=C4)C2=O	null	null	null	341.4	17509022
Malaria-vivax-p1-f3-HepG2	MLS000564113-01	null	null	4	-9.5	0	CC1=NC2=C(N1C3CCCCC3)C(=O)C4=C(C=CC=C4)C2=O	4.955	0.409	0.331	294.3	14745984
Malaria-vivax-p1-f3-HepG2	MLS000564447-01	null	null	4	7.092	6.642	CCOC1=CC(NC(=O)C2=CC=CO2)=C(OCC)C=C1\N=C(/S)NC	4.955	0.362	0.386	363.4	17508343
Malaria-vivax-p1-f3-HepG2	MLS000564913-01	null	null	4	0	28.965	CN1C(=O)C2=C(SC3=C2CCCC3)N=C1SCC4=C(C)ON=C4C	null	null	null	361.5	14744141
Malaria-vivax-p1-f3-HepG2	MLS000565046-01	null	null	4	0	-4.582	CCS(=O)(=O)C1=CC2=C(OC(NC3=CC(C)=CC(C)=C3)=N2)C=C1	null	null	null	330.4	14745920
Malaria-vivax-p1-f3-HepG2	MLS000565072-01	null	null	4	-7.538	-2.532	CCOC1=CC(O)=C(C2=C(C3=CSC(C)=N3)C(=NO2)C(F)(F)F)C(C)=C1	4.955	0.268	0.492	384.4	14745654
Malaria-vivax-p1-f3-HepG2	MLS000565115-01	null	null	4	0	12.595	OC1=C(C=C(Br)C=C1)C(=O)C2=CN(C3CCCCC3)C(=O)C(=C2)C#N	null	null	null	401.3	14745320
Malaria-vivax-p1-f3-HepG2	MLS000565128-01	-4.6143	24.3072	-2.1	-99.964	-92.749	ClC1=CC=C(\C=C(\C(=O)C2=CC=CS2)C3=NC4=C(N3)C=CC=C4)C=C1	3.065	0	0.98	364.8	16952436
Malaria-vivax-p1-f3-HepG2	MLS000565173-01	null	null	4	0	-4.515	COC(=O)C1=NN(C=C1O)C2=CC3=C(C=C2)N(CC3)C(C)=O	null	null	null	301.3	14744660
Malaria-vivax-p1-f3-HepG2	MLS000565196-01	null	null	4	0	-1.091	CC1=CC(NC(=O)CN2CCN(CC2)C3=CC=C(O)C=C3)=NO1	null	null	null	316.4	14744554
Malaria-vivax-p1-f3-HepG2	MLS000565348-01	null	null	4	-19.063	-12.553	OCl(=O)(=O)=O.CCN(CC)C1=NC(C2=C1C=CC=C2)=[N+](CC)CC	3.929	0.134	0.642	258.4	14745976
Malaria-vivax-p1-f3-HepG2	MLS000565690-01	null	null	4	0	-4.907	CC1=C(NC2=NN=C(SCC3=CC(=O)N4C=CSC4=N3)S2)C=CC=C1	null	null	null	387.5	14745295
Malaria-vivax-p1-f3-HepG2	MLS000566129-01	null	null	4	-16.5	10.058	COCC(C)N1C(C)=CC(C(=O)CSC2=NN=C(NC3=C(F)C=CC=C3)S2)=C1C	4.449	0.081	0.711	434.6	14745996
Malaria-vivax-p1-f3-HepG2	MLS000566611-01	null	null	4	9.633	8.734	CC(SC1=NC=NC2=C1C(C)=C(C)S2)C(=O)N3C4=C(SC5=C3C=CC=C5)C=CC=C4	3.512	0.389	0.355	449.6	17507074
Malaria-vivax-p1-f3-HepG2	MLS000566883-01	-4.3643	43.225	-3	-84.132	-55.841	ClC1=CC=C(C=C1)C2SC3=C(C=CC=C3)N=C4C2C(=O)C5=C4C=CC=C5	4.955	0.013	0.852	375.9	17507053
Malaria-vivax-p1-f3-HepG2	MLS000567033-01	null	null	4	0	4.709	CC1=CC=NC2=NC(=NN12)C(=O)NC3=C(C=CC(Cl)=C3)N4CCOCC4	null	null	null	372.8	14744231
Malaria-vivax-p1-f3-HepG2	MLS000567387-01	null	null	4	0	9.773	CCOC1=CC(=CC=C1OCC(=O)N2CCOCC2)C(=O)NC3=NN=C(CC)S3	null	null	null	420.5	14745821
Malaria-vivax-p1-f3-HepG2	MLS000567395-01	null	null	4	-10	13.718	CC1=C(C)C2=C(S1)N=CN=C2NCC3(CCCCC3)N4CCOCC4	3.132	0.084	0.738	360.5	14745640
Malaria-vivax-p1-f3-HepG2	MLS000567491-01	null	null	4	0	23.919	CC(C)(C)N1C(=O)C2=C(C=C(C=C2)C(=O)NC3=CC=C(C=C3)C4=NC5=C(N4)C=CC=C5)C1=O	null	null	null	438.5	17508623
Malaria-vivax-p1-f3-HepG2	MLS000567605-01	null	null	4	0	20.694	SC(NC(=O)C1=CC=CO1)=NC2=CC=C(NC(=O)C3=CC=CS3)C=C2	null	null	null	371.4	17508454
Malaria-vivax-p1-f3-HepG2	MLS000567622-01	-4.9143	12.1825	-1.1	-93.912	-86.32	CN1N(C(=O)C(NN=C(C#N)C(=O)C2=CC=CC=C2)=C1C)C3=CC=CC=C3	4.955	0	0.957	359.4	17508497
Malaria-vivax-p1-f3-HepG2	MLS000568063-01	null	null	4	0	-2.328	CCCCN1C=C(C=C(C#N)C1=O)C(=O)C2=C(O)C=CC(Br)=C2	null	null	null	375.2	14743907
Malaria-vivax-p1-f3-HepG2	MLS000568672-01	-4.3643	43.225	2.4	49.931	42.89	COC1=CC=C(C=C1)C(N(C(=O)CSC2=NN=C(N2C)C3=CC=CC=C3)C4=CC=C(C)C=C4)C(=O)NC(C)(C)C	0.8	0.2	0.566	557.7	17403330
Malaria-vivax-p1-f3-HepG2	MLS000568847-01	null	null	4	7.297	-2.174	CC(=O)N1CCN(CC1)C(=O)CC2OC(=O)C3=C2C=CC=C3	4.955	0.343	0.44	302.3	14744774
Malaria-vivax-p1-f3-HepG2	MLS000569177-01	null	null	4	-9.579	9.767	CCCC1=NC2=C(C=C(NC(=O)C3=CC=CS3)C=C2)C(=O)N1CC4=CC=C(Cl)C=C4	4.955	0.293	0.495	437.9	17507041
Malaria-vivax-p1-f3-HepG2	MLS000569756-01	null	null	4	0	7.366	ClC1=CC=C(C=C1)N2C(CC3=CC=CS3)=NN=C2SCC(=O)NCC4=CC5=C(OCO5)C=C4	null	null	null	499	14743982
Malaria-vivax-p1-f3-HepG2	MLS000569818-01	-4.5143	30.601	-2.1	-99.487	-81.638	COC1=CC=C(NC2=NC3=C(C=CC=C3)C(=N2)N4CCCCC4)C=C1	4.504	0	0.952	334.4	14743956
Malaria-vivax-p1-f3-HepG2	MLS000570420-01	null	null	4	0	9.923	OC1=C(CN2CCN(CC2)C3=CC(=CC=C3)C(F)(F)F)C=C4CCCC4=C1	null	null	null	376.4	14745911
Malaria-vivax-p1-f3-HepG2	MLS000570475-01	null	null	4	0	19.969	COC1=C(OC)C2=C(C=C1)C3CC(=NN3C2=O)C4=CC=C(O)C=C4	null	null	null	324.3	17412823
Malaria-vivax-p1-f3-HepG2	MLS000570610-01	null	null	4	-17.033	-18.361	CCOC1=C2C=CC=C(C)C2=NC(N=C(N)N)=N1	3.132	0.019	0.829	245.3	17412221
Malaria-vivax-p1-f3-HepG2	MLS000570686-01	null	null	4	0	19.522	ClC1=CC=C(C=C1)C(=O)NCC(N2CCCC2)C3=CC=CO3	null	null	null	318.8	16953394
Malaria-vivax-p1-f3-HepG2	MLS000570886-01	-4.9643	10.8576	-1.1	-97.519	-95.701	CN(C(C)=O)C1=C(N2CCOCC2)C(=O)C3=C(C=CC=C3)C1=O	4.955	0	0.965	314.3	17413023
Malaria-vivax-p1-f3-HepG2	MLS000571139-01	null	null	4	-31.2	-12.769	COC1=C(C=CC=C1)N2CCN(CC3=C(O)C=C(C)C(C)=C3)CC2	4.955	0.298	0.457	326.4	17385611
Malaria-vivax-p1-f3-HepG2	MLS000571279-01	null	null	4	7.5	19.836	CC(C)C(=O)NC(C1=CC=C(C=C1)[N+]([O-])=O)C2=C3C=CC=CC3=CC=C2O	2.72	0.363	0.386	364.4	17415025
Malaria-vivax-p1-f3-HepG2	MLS000571561-01	null	null	4	0	14.68	CN(C)S(=O)(=O)C1=CC(C(=O)NC(C2=CC=CC=C2)C3=CC=CC=C3)=C(C=C1)N4CCCC4	null	null	null	463.6	16953753
Malaria-vivax-p1-f3-HepG2	MLS000572034-01	null	null	4	-15.5	0	COC1=CC=C(C=C1)N2CCN(CC3=C(O)C=C4CCCC4=C3)CC2	1.031	0.086	0.706	338.4	16953799
Malaria-vivax-p1-f3-HepG2	MLS000572148-01	-4.8143	15.3368	3	39.934	8.736	CC1=C(C=C(Cl)C=C1)N2CCN(CC3=C(O)C=C4CCCC4=C3)CC2	4.955	0.112	0.7	356.9	17388282
Malaria-vivax-p1-f3-HepG2	MLS000572234-01	-4.4143	38.5244	3	46.098	43.727	COC1=CC=C(C=C1)C2=C(NC3=CC=CC=C3)C4=C(C=CC=C4)C2=O	4.504	0.071	0.727	327.4	17506330
Malaria-vivax-p1-f3-HepG2	MLS000572607-01	null	null	4	0	7.444	CCOC(=O)C1=C(N=C2SC(=CC3=CC(OC)=C(OC)C(OC)=C3)C(=O)N2C1C4=CC=CS4)C5=CC=CC=C5	null	null	null	562.7	17416086
Malaria-vivax-p1-f3-HepG2	MLS000572993-01	-4.3643	43.225	-3	-116.007	-85.685	CC1=CC=C(C=C1)C2=NN(C=C2CSC(N)=N)C3=CC=CC=C3	4.955	0	0.958	322.4	17415897
Malaria-vivax-p1-f3-HepG2	MLS000573359-01	-4.8643	13.669	-1.1	-99.561	-87.939	OC1=C2N=CC=CC2=C(Cl)C=C1C(NC(=O)C3=CN=CC=C3)C4=CC=CC=C4	4.955	0	0.982	389.8	17433370
Malaria-vivax-p1-f3-HepG2	MLS000573463-01	-4.3643	43.225	-3	-122.523	-91.463	OC1=C2N=CC=CC2=C(Cl)C=C1C(NC(=O)C3=CN=CC=C3)C4=CC=C(Cl)C=C4	4.955	0.001	0.943	424.3	17433551
Malaria-vivax-p1-f3-HepG2	MLS000574247-01	null	null	4	0	-2.167	[O-][N+](=O)C1=CC=C(C=C1)N2CCN(CC2)C(\S)=N\C3CCCCC3	null	null	null	348.5	17414330
Malaria-vivax-p1-f3-HepG2	MLS000574251-01	null	null	4	13.55	0.457	CC(C)COC1=CC=C(C=C1)C(=O)N\C(=C/C2=CC(=CC=C2)[N+]([O-])=O)C(=O)OC(C)C	2.787	0.37	0.378	426.5	17413958
Malaria-vivax-p1-f3-HepG2	MLS000574332-01	null	null	4	0	3.097	CCCCOC1=CC=C(C=C1)C(=O)N\C(=C/C2=CC=CC(=C2)[N+]([O-])=O)C(=O)OC(C)C	null	null	null	426.5	17411859
Malaria-vivax-p1-f3-HepG2	MLS000574610-01	null	null	4	0	23.295	CCOC(=O)CC1=CSC(N=C(S)NC(=O)C2=CC=C(C)C=C2)=N1	null	null	null	363.5	17433112
Malaria-vivax-p1-f3-HepG2	MLS000574704-01	null	null	4	0	-4.644	CC1=CC=C(NC2=NC(NCC3=CC=CC=C3)=NC(C)=C2)C=C1	null	null	null	304.4	17432909
Malaria-vivax-p1-f3-HepG2	MLS000575119-01	-4.4143	38.5244	-3	-52.931	-52.178	CCOC1=CC2=C(C=C1)N=C(C)C=C2NC3=CC4=C(OCCO4)C=C3	2.333	0	0.945	336.4	17415602
Malaria-vivax-p1-f3-HepG2	MLS000575649-01	null	null	4	-12.927	2.227	CCCCC2(CC1=CC=C(OC)C(=C1)[N+]([O-])=O)C(=O)N(N(C2=O)C3=CC=CC=C3)C4=CC=CC=C4	4.955	0.313	0.473	473.5	17412473
Malaria-vivax-p1-f3-HepG2	MLS000576652-01	null	null	4	0	4.725	CC1=CC(C)=C(NC2=CC(=O)OC3=C2C=CC=C3)C=C1	null	null	null	265.3	17414852
Malaria-vivax-p1-f3-HepG2	MLS000576747-01	null	null	4	-7.935	-1.076	CC(=O)NC1=CC(=CC=C1)C(=O)OC(C(=O)C2=CC=C(C)C=C2)C3=CC=CC=C3	2.72	0.09	0.7	387.4	17414021
Malaria-vivax-p1-f3-HepG2	MLS000577452-01	-4.3643	43.225	3	45.563	40.681	CN1C(\N=N\C2=C(C)C=CC(C)=C2)=NC3=C1C=CC=C3	4.955	0.064	0.737	264.3	17415633
Malaria-vivax-p1-f3-HepG2	MLS000579075-01	-4.8643	13.669	-1.1	-91.978	-83.472	CC1=C(\C=N\NC2=NC(=CN=N2)C3=CC=CC=C3)C(=O)N(N1)C4=CC=CC=C4	4.504	0	0.95	371.4	17411638
Malaria-vivax-p1-f3-HepG2	MLS000579372-01	null	null	4	0	14.491	ClC1=CC=C(SC2=CC=C(O2)\C=C(/C#N)C3=NC4=C(N3)C=CC=C4)C=C1	null	null	null	377.8	17433275
Malaria-vivax-p1-f3-HepG2	MLS000579534-01	null	null	4	0	15.775	CC1=CC=C(C=C1)S(=O)(=O)NC2=CC=C(C=C2)C3=CN4C=CC(C)=CC4=N3	null	null	null	377.5	17433252
Malaria-vivax-p1-f3-HepG2	MLS000580862-01	-4.7143	19.3079	-2.1	-93.144	-88.417	CCOC(=O)C1=C(NNC2=NC(=CC(=N2)C3=CC=CC=C3)C4=CC=CC=C4)N=C(N=C1)N5N=C(C)C=C5C	3.929	0	0.971	506.6	17504548
Malaria-vivax-p1-f3-HepG2	MLS000580951-01	null	null	4	0	8.197	COC1=C(OC)C(=CC=C1)C2N3C(=O)C(SC3=NC4=C2CCC5=C4C=CC=C5)=CC6=C(O)C=CC=C6	null	null	null	496.6	24791544
Malaria-vivax-p1-f3-HepG2	MLS000581238-01	null	null	4	-9.5	2.833	COC1=C(OC)C=C(C=C1)C(C)NC(S)=NC2CCCC2	4.955	0.319	0.435	308.4	17433600
Malaria-vivax-p1-f3-HepG2	MLS000581295-01	null	null	4	13.864	-7.521	COC1=C(NC(=O)NC2=NC3=C(CCCC3)S2)C=CC(=C1)[N+]([O-])=O	4.095	0.172	0.629	348.4	17432458
Malaria-vivax-p1-f3-HepG2	MLS000581348-01	null	null	4	0	-2.356	[O-][N+](=O)C1=CC=C(C=C1)N2CCN(CC2)C(\S)=N\CC=C	null	null	null	306.4	17432571
Malaria-vivax-p1-f3-HepG2	MLS000581434-01	-4.5143	30.601	-3	-98.68	-85.33	[O-][N+](=O)C1=CC=C(NC(=O)NC2=CC(Cl)=C(OC(F)F)C=C2)C=C1	4.095	0.003	0.903	357.7	17433671
Malaria-vivax-p1-f3-HepG2	MLS000582181-01	null	null	4	-12.5	20.005	FC(F)(F)C1=CC=C(NC(=O)C2=CC(=NC3=CC=C(Br)C=C23)C4=CC=CN=C4)C=C1	4.955	0.291	0.496	472.3	17413464
Malaria-vivax-p1-f3-HepG2	MLS000582206-01	null	null	4	12.896	9.055	BrC1=CC2=C(C=C1)N=C(C=C2C(=O)NC3=CN=CC=C3)C4=CN=CC=C4	2.121	0.081	0.712	405.2	17414504
Malaria-vivax-p1-f3-HepG2	MLS000582454-01	null	null	4	0	2.338	COC(=O)C1=NN2C(C3=CC=C(C=C3)[N+]([O-])=O)C(C(=O)NC4=CC=C(Cl)C=C4)=C(C)NC2=N1	null	null	null	468.8	17505476
Malaria-vivax-p1-f3-HepG2	MLS000582472-01	null	null	4	15	2.669	COC1=CC(NC(=O)C2=CC3=C(S2)C4=C(C=CC=C4)N=C3Cl)=CC(OC)=C1OC	0.6	0.354	0.425	428.9	17509832
Malaria-vivax-p1-f3-HepG2	MLS000582839-01	null	null	4	0	7.118	CC(C)OC1=CC=C(CCC2=NN=C(S)N2CC3=CC=CC=C3)C=C1	null	null	null	353.5	17412086
Malaria-vivax-p1-f3-HepG2	MLS000582862-01	null	null	4	0	-2.01	CC(NCC1=C(Cl)C=C(Cl)C=C1)C(O)C2=CC=CC=C2	null	null	null	310.2	17412074
Malaria-vivax-p1-f3-HepG2	MLS000583106-01	null	null	4	-16.5	50.877	CCC1=NC2=C(SC3=C1C=C(C)C=C3)C=CC(=C2)C(=O)NCC4=CC=CO4	2.72	0.171	0.629	376.5	17510431
Malaria-vivax-p1-f3-HepG2	MLS000583901-01	null	null	4	8.653	-5.254	COC1=CC(CN2CC(=O)N(C2=S)C3=CC(C)=C(C)C=C3)=CC(OC)=C1OC	4.955	0.366	0.412	400.5	17509613
Malaria-vivax-p1-f3-HepG2	MLS000584893-01	null	null	4	24	9.294	CCCC1=CC=C(OCC2=NC(=NO2)C3=CC=C(NC(=O)C4=CC=CS4)C=C3)C=C1	0.8	0.159	0.644	419.5	17511010
Malaria-vivax-p1-f3-HepG2	MLS000585200-01	null	null	4	-28.683	21.439	OCC[N+]1=CC=C(\C=C\C2=CNC3=C2C=CC=C3)C=C1	4.955	0.129	0.678	265.3	17509765
Malaria-vivax-p1-f3-HepG2	MLS000585840-01	-4.4643	34.3349	-3	-107.46	-95.326	CC1=CC(NC2=C\C(=N/S(=O)(=O)C3=CC=CS3)C4=C(C=CC=C4)C2=O)=CC=C1	4.095	0	0.986	408.5	17511249
Malaria-vivax-p1-f3-HepG2	MLS000585898-01	null	null	4	-21.124	-9.686	CC1=CC=C(NN=C2C=CC(=O)C3=NC=CC=C23)C=C1	4.449	0.244	0.517	263.3	17510830
Malaria-vivax-p1-f3-HepG2	MLS000586008-01	null	null	4	0	15.079	CC1=CC(=CC(C)=C1)\N=C\C2=C(O)C3=C(N2)C=CC(Br)=C3Cl	null	null	null	377.7	17503782
Malaria-vivax-p1-f3-HepG2	MLS000586522-01	null	null	4	13.478	7.416	CC1=NC=C(CO)C(=CNNC(=O)C2=CC=C(O)C=C2)C1=O	4.955	0.371	0.376	301.3	17504084
Malaria-vivax-p1-f3-HepG2	MLS000586979-01	null	null	4	0	16.372	CC1=C2C=CC(O)=CC2=NC(NC3=CC=CC=C3)=C1	null	null	null	250.3	22402216
Malaria-vivax-p1-f3-HepG2	MLS000586980-01	null	null	4	12.565	7.251	CC1=CC(NC2=CC=CC(C)=C2C)=NC3=C1C(O)=CC=C3	4.955	0.278	0.48	278.3	22401282
Malaria-vivax-p1-f3-HepG2	MLS000586981-01	null	null	4	11.063	-0.887	CC1=CC(NC2=C(C)C=CC=C2)=NC3=C1C(O)=CC=C3	4.955	0.155	0.618	264.3	22400648
Malaria-vivax-p1-f3-HepG2	MLS000587869-01	null	null	4	-9.5	0.384	CC1=CC=C(C=C1)C2=CSC3=C2C(Cl)=NC=N3	4.955	0.33	0.422	260.7	17511959
Malaria-vivax-p1-f3-HepG2	MLS000587970-01	null	null	4	-20.96	5.078	COC1=CC=C(C=C1)C2=C[N+](=C3SCCN23)C4=CC=CC=C4	0.8	0.323	0.461	309.4	17512224
Malaria-vivax-p1-f3-HepG2	MLS000588108-01	null	null	4	0	17.435	CCOC1=CC=C(NC2=C(OC)C(=O)C3=C(C=CC=C3)C2=O)C=C1	null	null	null	323.3	17511693
Malaria-vivax-p1-f3-HepG2	MLS000589117-01	null	null	4	11.807	-1.82	CCCCN1C=2C(C(=C1NS(=O)(=O)C3=CC=CC=C3)C(=O)OCC)=NC4=CC=CC=C4N2	2.303	0.257	0.534	452.5	17513322
Malaria-vivax-p1-f3-HepG2	MLS000589387-01	null	null	4	0	25.804	CC1=NC(NCC2=CC=CC=C2)=NC(NC3=CC(F)=CC=C3)=C1	null	null	null	308.4	17512886
Malaria-vivax-p1-f3-HepG2	MLS000589396-01	-4.6143	24.3072	-2.1	-95.956	-77.345	COC1=CC(OC)=C(\C=N\NC2=NC(=NC(C)=C2)N3N=C(C)C=C3C)C=C1	4.504	0	0.977	366.4	17512642
Malaria-vivax-p1-f3-HepG2	MLS000589586-01	null	null	4	-16.13	-0.525	ClC1=CC2=C(C=C1)C(N\N=C\C3=CC=C(Br)C=C3)=CC=N2	1.1	0.103	0.681	360.6	17511782
Malaria-vivax-p1-f3-HepG2	MLS000589800-01	null	null	4	6.86	-7.513	CCSC1=CC=C(C=C1)C2=NN(C=C2\C=C(\C#N)C(=O)NCCCOC)C3=CC=CC=C3	0.9	0.398	0.375	446.6	17506111
Malaria-vivax-p1-f3-HepG2	MLS000590151-01	null	null	4	-6.385	17.467	CCOC(=O)C1=C(\N=N\N2CCSCC2)C3=C(N1)C=CC(Cl)=C3	2.72	0.353	0.429	352.8	17513789
Malaria-vivax-p1-f3-HepG2	MLS000590541-01	null	null	4	0	4.596	FC1=CC=C(C=C1)C2=CSC3=C2C(Cl)=NC=N3	null	null	null	264.7	17512844
Malaria-vivax-p1-f3-HepG2	MLS000591024-01	null	null	4	-37.82	-25.469	CC1=NC(NCC2=CC=CC=C2)=NC(NC3=CC=CC=C3)=C1	1.885	0.106	0.677	290.4	17505732
Malaria-vivax-p1-f3-HepG2	MLS000591025-01	-4.3643	43.225	-3	-91.44	-64.998	CC1=NC(NCC2=CC=CC=C2)=NC(NC3=CC=C(Cl)C=C3)=C1	4.955	0	0.971	324.8	17506115
Malaria-vivax-p1-f3-HepG2	MLS000591245-01	null	null	4	0	9.893	CC1CCCCN1CC2=C(O)C=CC3=C2OC(N)=C(C4=NC5=C(S4)C=CC=C5)C3=O	null	null	null	421.5	17512904
Malaria-vivax-p1-f3-HepG2	MLS000591637-01	null	null	4	0	18.506	ClC1=NC=NC2=C1C(=CS2)C3=CC=C(Br)C=C3	null	null	null	325.6	17504003
Malaria-vivax-p1-f3-HepG2	MLS000591844-01	null	null	4	0	13.172	CC1=NC(NCC2=CC=CC=C2)=NC(NC3=CC(Cl)=CC=C3)=C1	null	null	null	324.8	17504290
Malaria-vivax-p1-f3-HepG2	MLS000594428-01	null	null	4	4.25	-5.63	CCOC(=O)C1=C(C)C2=C(CC(C)C)N3CC(C)=C(C)C3=CC2=N1	4.955	0.431	0.335	326.4	14727519
Malaria-vivax-p1-f3-HepG2	MLS000594471-01	-4.3643	43.225	-3	-128.884	-94.805	CC1=CC(CN2N=NC3=C2C(=O)C4=C(C=CC=C4)C3=O)=CC=C1	4.504	0	0.971	303.3	14727871
Malaria-vivax-p1-f3-HepG2	MLS000595146-01	-4.3143	48.4993	-3	-139.374	-94.959	CCOC(=O)C=1C2=CC(=C(C=C2N(C1CSC(=N)N)C3=CC=C(C=C3)Br)Br)OC(=O)C.Br	4.955	0.008	0.874	569.3	17432388
Malaria-vivax-p1-f3-HepG2	MLS000595215-01	null	null	4	11.5	10.677	CCOCC1=C(NCC(=O)C2=C(C)NC3=C2C=CC(C)=C3)N=C(C)N=C1	1	0.315	0.44	352.4	17401811
Malaria-vivax-p1-f3-HepG2	MLS000595322-01	null	null	4	-8.5	20.921	CC1=NN(C(NC2=C(Cl)N=C3C=CC=CC3=N2)=C1)C4=C(C)C=CC=C4	0.8	0.35	0.432	349.8	14743070
Malaria-vivax-p1-f3-HepG2	MLS000621866-01	-4.9643	10.8576	2.2	44.793	35.912	CC1=CC(N2CCN(CC2)C(=O)C3=CC=C(CN4C(=O)C5=C(C=CC(=C5)N6CCOCC6)N=C4S)C=C3)=C(C)C=C1	0.6	0.032	0.797	569.7	24823750
Malaria-vivax-p1-f3-HepG2	MLS000622044-01	null	null	4	5.47	-4.512	CC1=C(C)C=C(C=C1)N2N=CC3=C2N=CN=C3NCC4=CC=CO4	4.955	0.397	0.376	319.4	24814172
Malaria-vivax-p1-f3-HepG2	MLS000624281-01	null	null	4	9.5	3.562	CNC(=O)C1=C(NC(=O)CCS(=O)(=O)C2=CC=CC=C2)SC=C1	3.065	0.236	0.558	352.4	24816385
Malaria-vivax-p1-f3-HepG2	MLS000625070-01	null	null	4	0	-1.156	OCCNC1=C2C=CC=CC2=NC(NC3=CC=C(Br)C=C3)=N1	null	null	null	359.2	24788307
Malaria-vivax-p1-f3-HepG2	MLS000660720-01	null	null	4	0	7.451	CC(C)CCC(O)(C(CNCCCCO)C1=CC=CC=C1)C2=CC=C(Br)C=C2	null	null	null	448.4	24812853
Malaria-vivax-p1-f3-HepG2	MLS000660813-01	-6.0143	0.967688	-1.3	-81.939	-83.442	FC1=CC(=CC=C1)N=C(S)NNC2=C3C=CC=CC3=NC4=CC=CC=C24	2.72	0.213	0.994	362.4	24811784
Malaria-vivax-p1-f3-HepG2	MLS000661012-01	null	null	4	-25.061	-14.634	CC(OC1=CC=C(Br)C=C1)C2=NN3C(=N2)C4=C(C=CC=C4)N=C3S	4.955	0.008	0.871	401.3	24783487
Malaria-vivax-p1-f3-HepG2	MLS000662689-01	null	null	4	0	6.812	ClC1=CC(Cl)=C(C=C1)C(=O)CN2C3=NCCCN3C4=C2C=CC=C4	null	null	null	360.2	22415938
Malaria-vivax-p1-f3-HepG2	MLS000662793-01	-4.3643	43.225	-3	-104.419	-76.454	CC1=CC(NC2=NC3=C(C=CC=C3)C(NCC4=CC=CO4)=N2)=CC=C1	4.955	0	0.959	330.4	22416035
Malaria-vivax-p1-f3-HepG2	MLS000663258-01	null	null	4	-14	0.424	COC1=CC(NC(=O)NC2=CC(=CC=C2)C(O)=O)=CC=C1	4.955	0.357	0.392	286.3	24784316
Malaria-vivax-p1-f3-HepG2	MLS000663772-01	null	null	4	0	7.747	CN1CCN(CC1)C2=CC=C(NC(=O)C3=CC=C(O3)C4=CC(=CC=C4)[N+]([O-])=O)C=C2	null	null	null	406.4	24793703
Malaria-vivax-p1-f3-HepG2	MLS000663784-01	null	null	4	0	1.395	SC(NC(=O)\C=C\C1=CC=CO1)=NC2=C(C=CC=C2)N3CCCC3	null	null	null	341.4	24789189
Malaria-vivax-p1-f3-HepG2	MLS000663972-01	null	null	4	0	22.442	COC1=CC=C(C=C1)C2CC(=NN2C(=O)C3=CC=C(Br)O3)C4=CC=CS4	null	null	null	431.3	22417007
Malaria-vivax-p1-f3-HepG2	MLS000663974-01	null	null	4	0	10.507	CCOC1=CC2=C(C=C1)N=C(C)C=C2NC3=CC(=CC=C3)[N+]([O-])=O	null	null	null	323.3	22417005
Malaria-vivax-p1-f3-HepG2	MLS000664865-01	null	null	4	-10.891	-5.326	COC1=C(OC)C=C(CCNC2=NC(=CS2)C3=NC=CC=C3)C=C1	4.955	0.335	0.417	341.4	24794279
Malaria-vivax-p1-f3-HepG2	MLS000665275-01	null	null	4	28.467	27.332	CC1=CC=C(C=C1)C2=NC3=C(C=NN3C(=C2)C(F)F)C(=O)N4CCCCC4C5=CN=CC=C5	4.955	0.054	0.754	447.5	24794437
Malaria-vivax-p1-f3-HepG2	MLS000666007-01	null	null	4	-19.901	-7.417	CCC1=CC(=O)OC2=C1C(OCC(=O)C(C)(C)C)=CC(C)=C2	4.449	0.144	0.63	302.4	24787887
Malaria-vivax-p1-f3-HepG2	MLS000666632-01	null	null	4	-11.5	9.54	COC1=CC2=C(C=C1)N=C(\N=C(/N)NC(=O)NC3=CC=CC=C3)N=C2C	4.504	0.073	0.753	350.4	22416964
Malaria-vivax-p1-f3-HepG2	MLS000666810-01	null	null	4	-8	9.829	NC(CC1=C2C=CC=CC2=CC=C1)=NOC(=O)CC3=CC=CS3	4.955	0.097	0.721	324.4	22415401
Malaria-vivax-p1-f3-HepG2	MLS000672078-01	null	null	4	-7.875	-1.979	FC1=CC=C(NC(=O)CC2N(CCN3CCOCC3)C(=S)N(CC4=CC=CC=C4)C2=O)C=C1	4.955	0.156	0.617	470.6	24782628
Malaria-vivax-p1-f3-HepG2	MLS000673664-01	null	null	4	7.467	-6.255	CCC1=CC=C(CN2CCN(CC3=C(O)C=CC(Br)=C3)CC2)C=C1	4.955	0.273	0.486	389.3	24804199
Malaria-vivax-p1-f3-HepG2	MLS000674343-01	null	null	4	0	9.078	OC(CNCC1=CC(Cl)=CC=C1)C2=CC=CC=C2	null	null	null	261.7	24795817
Malaria-vivax-p1-f3-HepG2	MLS000674740-01	null	null	4	-24	0	O=C(NCCN1CCCCCC1)C2CCCN2S(=O)(=O)C3=CC=CC4=NSN=C34	0.3	0.321	0.432	437.6	24814793
Malaria-vivax-p1-f3-HepG2	MLS000674789-01	null	null	4	0	4.193	COC1=CC=C(NC2=NC3=C(C=CC(O)=C3)C(C)=C2)C=C1	null	null	null	280.3	24814894
Malaria-vivax-p1-f3-HepG2	MLS000674790-01	null	null	4	0	16.382	COC1=CC=C(NC2=NC3=C(C(C)=C2)C(O)=CC=C3)C=C1	null	null	null	280.3	24814692
Malaria-vivax-p1-f3-HepG2	MLS000674940-01	null	null	4	-12.5	0	FC1=C(C=CC=C1)C(=O)NC(S)=NC2=CC3=C(OCCO3)C=C2	4.955	0.264	0.496	332.3	24795503
Malaria-vivax-p1-f3-HepG2	MLS000675690-01	null	null	4	0	4.901	CC(C)(C)C(=O)NC(S)=NC1=C(C=CC=C1)N2CCCC2	null	null	null	305.4	24797160
Malaria-vivax-p1-f3-HepG2	MLS000675733-01	null	null	4	0	5.525	CCN1C(C)=CC(C=C2C(=O)C3=C(C=CC=C3)C2=O)=C1C	null	null	null	279.3	24796758
Malaria-vivax-p1-f3-HepG2	MLS000676112-01	null	null	4	0	10.201	OC(CNCC1=CC(Br)=CC=C1)C2=CC=CC=C2	null	null	null	306.2	24793754
Malaria-vivax-p1-f3-HepG2	MLS000676147-01	null	null	4	0	0.032	CCOC1=C(OC)C(Cl)=CC(CNCC(O)C2=CC=CC=C2)=C1	null	null	null	335.8	24793817
Malaria-vivax-p1-f3-HepG2	MLS000677293-01	null	null	4	0	-2.642	COC1=C(C=CC(SC)=C1)C(=O)N2CC(C)OC(C)C2	null	null	null	295.4	24803135
Malaria-vivax-p1-f3-HepG2	MLS000677550-01	null	null	4	0	1.531	CCC(NC(=O)C1=C(NC(=O)C2=CC=CC=C2)C=CC=C1)C(=O)OC	null	null	null	340.4	24792046
Malaria-vivax-p1-f3-HepG2	MLS000678949-01	null	null	4	-16.081	-9.651	CN(C)C1=CC=[N+](CC(=O)C2=CC=C(Br)C=C2)C=C1	3.99	0.2	0.566	320.2	24788516
Malaria-vivax-p1-f3-HepG2	MLS000678962-01	null	null	4	-16.5	14.674	CC1CCCN(CC(O)COCC2=CC3=C(OCO3)C=C2)C1	0.8	0.401	0.369	307.4	24816207
Malaria-vivax-p1-f3-HepG2	MLS000679423-01	null	null	4	0	9.251	CC(C)N1CCC(CC1)NC(=O)NC2CCCCC2	null	null	null	267.4	24796540
Malaria-vivax-p1-f3-HepG2	MLS000679439-01	null	null	4	0	13.728	COC(=O)C1=CC=C(NC(=O)NC2=CC(F)=CC=C2)C=C1	null	null	null	288.3	24796819
Malaria-vivax-p1-f3-HepG2	MLS000679789-01	null	null	4	-8	0	CCOC1=C(OC)C=C(CNC(C)C(O)C2=CC=CC=C2)C=C1Cl	4.955	0.407	0.334	349.9	24795434
Malaria-vivax-p1-f3-HepG2	MLS000680558-01	null	null	4	0	-0.223	NC(=NOC(=O)\C=C\C1=CC=C(Br)C=C1)C2=NC=CC=C2	null	null	null	346.2	22416814
Malaria-vivax-p1-f3-HepG2	MLS000681348-01	null	null	4	-15.269	3.233	C1CC2=C(C1)C3=C(S2)N=CN=C3NC4=CC=NC=C4	3.065	0.114	0.697	268.3	24789105
Malaria-vivax-p1-f3-HepG2	MLS000682669-01	null	null	4	-15.384	-1.987	CC1CCN(CC1)C2=NC(C)=NC3=C2C(C)=C(S3)C(=O)NC4=CC=C(C=C4)C(F)(F)F	0.4	0.228	0.535	448.5	24791321
Malaria-vivax-p1-f3-HepG2	MLS000683224-01	null	null	4	0	11.496	SC(=NCC1=CC=CC=C1)N2CCN3C=CC=C3C2C4=CN=CC=C4	null	null	null	348.5	24816728
Malaria-vivax-p1-f3-HepG2	MLS000684567-01	null	null	4	0	9.631	COC1=CC=C(NC2=NC(=O)\C(S2)=C/C3=CC=CO3)C=C1	null	null	null	300.3	24807034
Malaria-vivax-p1-f3-HepG2	MLS000684830-01	null	null	4	11.544	-10.35	CCOC(=O)C1=C(C)OC2=C1C(=O)C3=C(C=CC=C3)C2=O	4.955	0.183	0.616	284.3	24786689
Malaria-vivax-p1-f3-HepG2	MLS000685016-01	null	null	4	-12	31.122	CC1CC2=C(S1)C(=O)N(C3=CC=C(F)C=C3)C(SCC(=O)NC4=CC5=C(OCO5)C=C4)=N2	4.955	0.234	0.558	471.5	26669859
Malaria-vivax-p1-f3-HepG2	MLS000686041-01	null	null	4	0	8.269	CC1CC2=C(S1)C(=O)N(CC3=CC=CC=C3)C(SCC(=O)NC4=NOC(C)=C4)=N2	null	null	null	428.5	26669697
Malaria-vivax-p1-f3-HepG2	MLS000686141-01	null	null	4	0	10.899	ON=C(O)CSC1=NC=CN1C2=CC(Cl)=CC=C2	null	null	null	283.7	24815965
Malaria-vivax-p1-f3-HepG2	MLS000686143-01	null	null	4	0	-3.412	COC1=CC=C(C=C1)N2C=CN=C2SCC(O)=NO	null	null	null	279.3	24815966
Malaria-vivax-p1-f3-HepG2	MLS000687059-01	null	null	4	0	10.511	CCN1C(SCC(=O)NNC(=O)CC2=CC=CC=C2)=NN=C1C3=CC=NC=C3	null	null	null	396.5	24806776
Malaria-vivax-p1-f3-HepG2	MLS000687083-01	null	null	4	17.855	8.436	O=C(OC1=CC=CC=CC1=O)C2=CC=CC=C2	0.5	0.03	0.803	226.2	24805531
Malaria-vivax-p1-f3-HepG2	MLS000687555-01	null	null	4	20.838	16.795	OC1CSC2=[N+](CC(=O)C3=CC=CC=C3)C4=C(C=CC=C4)N2C1	0.2	0.344	0.408	325.4	24805854
Malaria-vivax-p1-f3-HepG2	MLS000689409-01	null	null	4	-8.909	-9.374	COC1=CC(NC(=O)C2=CC(=C(NCCCN3CCC(C)CC3)C=C2)[N+]([O-])=O)=CC=C1	4.955	0.292	0.466	426.5	24812780
Malaria-vivax-p1-f3-HepG2	MLS000689411-01	null	null	4	-11.409	-7.841	CCCN(CCC)CCCNC1=C(C=C(C=C1)C(=O)NC2=CC(OC)=CC=C2)[N+]([O-])=O	4.955	0.21	0.555	428.5	24813909
Malaria-vivax-p1-f3-HepG2	MLS000689412-01	null	null	4	0	15.788	CC1CCN(CCCNC2=C(C=C(C=C2)C(=O)NC3=CC(F)=C(C)C=C3)[N+]([O-])=O)CC1	null	null	null	428.5	24813910
Malaria-vivax-p1-f3-HepG2	MLS000690529-01	null	null	4	15.268	0	COC1=CC=C(C=C1)S(=O)(=O)N2CCN(CC2)C(\S)=N\C3CCCCC3	4.955	0.222	0.572	397.6	24792402
Malaria-vivax-p1-f3-HepG2	MLS000691892-01	-4.8643	13.669	-1.2	-72.59	-67.706	NC1=NC(=NC(N)=C1CC2=C(Cl)C=C(Cl)C=C2)C3=NC=CC=C3	4.095	0	0.955	346.2	24820329
Malaria-vivax-p1-f3-HepG2	MLS000691905-01	-4.5643	27.2732	-2.2	-82.215	-73.229	NC1=NC(=NC(N)=C1CC2=C(F)C=CC=C2)C3=NC=CC=C3	4.095	0	0.962	295.3	24819346
Malaria-vivax-p1-f3-HepG2	MLS000692177-01	null	null	4	-9.928	-12.659	CC1=C(C#N)C(Cl)=NC(N)=C1C#N	4.955	0.26	0.5	192.6	24824336
Malaria-vivax-p1-f3-HepG2	MLS000692209-01	-4.6143	24.3072	-2.2	-85.058	-79.163	COC1=C(SC2=CC=CC=C2)N=C(N=C1)C3=NC=CC=C3	3.132	0.001	0.943	295.4	24817575
Malaria-vivax-p1-f3-HepG2	MLS000692210-01	null	null	4	-15.74	-7.7	COC1=C(OC2=CC=CC=C2)N=C(N=C1)C3=NC=CC=C3	4.955	0.078	0.716	279.3	24817677
Malaria-vivax-p1-f3-HepG2	MLS000692222-01	-4.8143	15.3368	-2.2	-55.043	-49.778	COC1=C(NC(C)C)N=C(N=C1)C2=NC=CC=C2	4.955	0.003	0.908	244.3	24818390
Malaria-vivax-p1-f3-HepG2	MLS000693318-01	null	null	4	4.392	-12.725	CC1=CC(OCC(=O)NC2=CC(=CC(=C2)C(O)=O)C(O)=O)=C(C)C=C1	1.464	0.388	0.391	343.3	24786551
Malaria-vivax-p1-f3-HepG2	MLS000693415-01	null	null	4	0	4.975	OC1=C(NC2=NC3=C(C=CC=C3)C(NCC4=CC=CC=C4)=N2)C=CC=C1	null	null	null	342.4	24787079
Malaria-vivax-p1-f3-HepG2	MLS000693437-01	null	null	4	0	14.282	OC1=C(NC2=NC3=C(C=CC=C3)C(NCC4=CC=CO4)=N2)C=CC=C1	null	null	null	332.4	24787075
Malaria-vivax-p1-f3-HepG2	MLS000693481-01	-4.5643	27.2732	-3	-32.59	-20.075	CC1=C(OCC(=O)NC2CCCCC2)C=C(C(Cl)=C1)S(=O)(=O)N3CCN(CC3)C4=NC=CC=C4	2.253	0.034	0.792	507	24786085
Malaria-vivax-p1-f3-HepG2	MLS000695202-01	null	null	4	0	-0.78	CC1=CC(C)=NN1C2=NN=C(N=N2)N3CCN(CC3)C4=CC=CC=C4	null	null	null	336.4	24817341
Malaria-vivax-p1-f3-HepG2	MLS000696323-01	null	null	4	10.548	-10.462	CCC(=O)N(C(C)C)C1=C(NC(C)C)C(=O)C2=C(C=CC=C2)C1=O	4.955	0.416	0.353	328.4	24817571
Malaria-vivax-p1-f3-HepG2	MLS000696348-01	-4.8643	13.669	-1.1	-98.076	-90.864	ClC1=NSC(NC(=O)C2=CC=CC=C2)=C1C#N	4.955	0	0.956	263.7	24824381
Malaria-vivax-p1-f3-HepG2	MLS000697052-01	null	null	4	-15.866	-11.555	CC1CCCCN1S(=O)(=O)C2=CC=C(C=C2)C(=O)NC3=C(C=CC=C3)C4=NC5=C(N4)C=CC=C5	4.095	0.083	0.709	474.6	17514493
Malaria-vivax-p1-f3-HepG2	MLS000698051-01	-4.6143	24.3072	-2.1	-94.393	-83.719	N=C1C=CN(CC(=O)C2=CC=C(C=C2)C3=CC=CC=C3)C=C1	2.333	0	0.952	288.3	24786766
Malaria-vivax-p1-f3-HepG2	MLS000698458-01	null	null	4	0	27.874	CC1=C2C(=NN1C3=CC=C(C)C=C3)C(Cl)=NN=C2C	null	null	null	272.7	22412087
Malaria-vivax-p1-f3-HepG2	MLS000699189-01	null	null	4	-13.653	-3.461	BrC1=CC=C(C=C1)C2=CSC(NNC(=O)C3=CC=CO3)=N2	4.095	0.127	0.652	364.2	24786784
Malaria-vivax-p1-f3-HepG2	MLS000699722-01	null	null	4	0	0	CC(=O)NC1=CC=C(C=C1)C(\C)=N\NC(=O)C2=CC=C(C=C2)C3=CC=CC=C3	null	null	null	371.4	24786955
Malaria-vivax-p1-f3-HepG2	MLS000700112-01	null	null	4	0	-1.02	BrC1=CC(=CC=C1)C(=O)NC2=CC=C(C=C2)C(=O)OC[C@@H]3CCCN4CCCC[C@H]34	null	null	null	471.4	22412406
Malaria-vivax-p1-f3-HepG2	MLS000700241-01	null	null	4	0	-6.429	CNC(=O)OC1=CN2C=C(N=C2C=C1)C3=CC=CC(OC(=O)NC)=C3	null	null	null	340.3	22400493
Malaria-vivax-p1-f3-HepG2	MLS000700518-01	null	null	4	18.051	17.314	CC1=CC=C(NC(=O)CC2SC(NC3CCCCC3)=NC2=O)C=C1	0.8	0.338	0.414	345.5	22412825
Malaria-vivax-p1-f3-HepG2	MLS000700530-01	-4.9143	12.1825	-1.2	-54.768	-43.521	CN1C(\N=N\C2=CC=CC=C2)=NC3=C1C=CC=C3	4.955	0	0.949	236.3	22412819
Malaria-vivax-p1-f3-HepG2	MLS000701140-01	-4.9643	10.8576	-1.1	-108.705	-97.584	CCOC(=O)C1=C(C)NC2=C1C3=C(C=CC=C3)C(=O)C2=O	4.955	0	0.988	283.3	22404392
Malaria-vivax-p1-f3-HepG2	MLS000701204-01	null	null	4	0	3.916	CCC1CCC2=C(NC3=C(C=CC=C3)C2=O)O1	null	null	null	229.3	22414563
Malaria-vivax-p1-f3-HepG2	MLS000701214-01	null	null	4	0	1.259	CN(CC1=CN(C)N=C1C)C(=O)CC23CC4CC(CC(C4)C2)C3	null	null	null	315.5	22414134
Malaria-vivax-p1-f3-HepG2	MLS000701716-01	null	null	4	0	9.402	CCOC1=C(OCC)C(Cl)=CC(CNC(C)C(O)C2=CC=CC=C2)=C1	null	null	null	363.9	22411901
Malaria-vivax-p1-f3-HepG2	MLS000701955-01	null	null	4	-24.392	14.822	CCOC(=O)C(C)C(\C)=N\N=C(/N)S	4.955	0.166	0.635	217.3	22405309
Malaria-vivax-p1-f3-HepG2	MLS000701989-01	null	null	4	0	3.078	C=CC[C@H]1CC(CC2=CC=CC=C2)=C[C@H](CC=C)N1	null	null	null	253.4	22405070
Malaria-vivax-p1-f3-HepG2	MLS000702567-01	null	null	4	0	8.722	CCOC(=O)CN1C2=C(CCC2)C(=N)C3=C1CCCC3	null	null	null	274.4	22413682
Malaria-vivax-p1-f3-HepG2	MLS000702605-01	null	null	4	0	3.311	CCCN1C2=C(CCC2)C(=N)C3=C1CCCC3	null	null	null	230.3	22413504
Malaria-vivax-p1-f3-HepG2	MLS000702712-01	null	null	4	-17	0	CC1CC(S)=NC2=C(C=CC=C2)N1C(=O)NC3=CC=CC=C3	4.955	0.359	0.389	311.4	22401953
Malaria-vivax-p1-f3-HepG2	MLS000702748-01	null	null	4	16.404	11.098	C(NC1=NCCN1)C2=C(SC3=C4C=CC=CC4=CC=C3)C=CC=C2	4.449	0.133	0.644	333.4	22411930
Malaria-vivax-p1-f3-HepG2	MLS000702810-01	-4.8143	15.3368	-2.3	-102.854	-95.553	CN1C2CCC1\C(=C\C3=NC=CC=C3)C(=O)\C2=C/C4=NC=CC=C4	3.677	0.286	0.979	317.4	22413166
Malaria-vivax-p1-f3-HepG2	MLS000702892-01	-4.3643	43.225	-3	-124.386	-92.267	C(CN1CCOCC1)NC2=C3C=C4C=CC=CC4=CC3=NC=C2	4.955	0	0.952	307.4	22412151
Malaria-vivax-p1-f3-HepG2	MLS000703715-01	null	null	4	0	11.785	CC1=CC=C(C=C1)S(=O)(=O)NC2=CC(=O)NC(SCC(=O)NC3=CC(C)=CC=C3)=N2	null	null	null	444.5	24784811
Malaria-vivax-p1-f3-HepG2	MLS000704225-01	null	null	4	8.41	3.58	CC1=NN(C(C)=C1Br)C2=NN=C(NCC3=CC=CC=C3)N=N2	4.955	0.205	0.562	360.2	22405278
Malaria-vivax-p1-f3-HepG2	MLS000704380-01	null	null	4	0	-1.749	CCCCCSC1=C(OC)C=C(C(CNC)C(C)C)C(O)=C1	null	null	null	325.5	22415089
Malaria-vivax-p1-f3-HepG2	MLS000704685-01	null	null	4	0	-10.402	CCOC1=CC=C(NS(=O)(=O)C2=C(Cl)C=C(C)C(OCC(N)=O)=C2)C=C1	null	null	null	398.9	22414077
Malaria-vivax-p1-f3-HepG2	MLS000704769-01	null	null	4	0	12.28	FC1=CC=C(C=C1)C2=NN3C(NC4=C(CCC4)C3=O)=C2	null	null	null	269.3	22412303
Malaria-vivax-p1-f3-HepG2	MLS000705052-01	null	null	4	0	17.041	CCOC1=CC=C(C=C1)C2N3C(=O)C(SC3=NC(C)=C2C(=O)NC4=CC=CC=C4)=CC5=CC(OCC(O)=O)=CC=C5	null	null	null	569.6	24797691
Malaria-vivax-p1-f3-HepG2	MLS000705141-01	null	null	4	0	16.073	CCOC(=O)C1=C(CN(C)C)N(C2=C1C=C(O)C(Br)=C2)C3=CC=C(C)C=C3	null	null	null	431.3	22413053
Malaria-vivax-p1-f3-HepG2	MLS000705894-01	null	null	4	10.5	0	CC1=CC2=C(C3=C(N2)C=CC=C3)C(C)=N1	4.955	0.127	0.682	196.2	22403718
Malaria-vivax-p1-f3-HepG2	MLS000705896-01	null	null	4	-18.845	-16.954	COC1=CC(OC)=C(C=C1)C2=[N+](C)CCN3C=CC=C23	3.512	0.178	0.59	271.3	22404974
Malaria-vivax-p1-f3-HepG2	MLS000706739-01	null	null	4	0	0.734	COC1=CC(OC)=C(OC)C=C1C(=O)N2CCCC2	null	null	null	265.3	24808484
Malaria-vivax-p1-f3-HepG2	MLS000707013-01	null	null	4	24	24.615	FC(F)(F)C1=CC=C(C=C1)N2N=NC3=C(C=CC=C3)C2=N	0.8	0.208	0.558	290.2	24824333
Malaria-vivax-p1-f3-HepG2	MLS000708031-01	-4.6643	21.6638	-2.2	-51.595	-41.666	C(CC1=CC=CC=C1)NC2=NC(=CS2)C3=NC=CC=C3	3.512	0	0.945	281.4	24807929
Malaria-vivax-p1-f3-HepG2	MLS000708194-01	null	null	4	0	-21.503	CC1=CC2=C(OC(=O)N2CCOC3=C(C)C=CC=C3)C=C1	null	null	null	283.3	24796338
Malaria-vivax-p1-f3-HepG2	MLS000708335-01	null	null	4	0	14.397	COCCNC1=C2CCCCC2=C(C#N)C3=NC4=C(C=CC=C4)N13	null	null	null	320.4	24809531
Malaria-vivax-p1-f3-HepG2	MLS000708698-01	null	null	4	0	0.997	CCC(C)NC(=O)C1=C(NC(=O)C2COC3=C(O2)C=CC=C3)C=CC=C1	null	null	null	354.4	24789382
Malaria-vivax-p1-f3-HepG2	MLS000708861-01	null	null	4	0	-5.562	CCN1C(=N)N(CC(O)C2=CC=CS2)C3=C1C=CC=C3	null	null	null	287.4	24803330
Malaria-vivax-p1-f3-HepG2	MLS000709005-01	null	null	4	0	3.788	CC1CCCCN1C2=C(C=C(N)C=C2)C(N)=O	null	null	null	233.3	24787040
Malaria-vivax-p1-f3-HepG2	MLS000709658-01	-4.4643	34.3349	-3	-85.115	-77.934	CC1(C)CC2=C(C=CC=C2)C3=NNC(=O)C3=N1	4.955	0	0.982	227.3	24807765
Malaria-vivax-p1-f3-HepG2	MLS000709814-01	null	null	4	0	-5.45	CC1=CC=C(CN2C3CCCC2CC(C3)NC(=O)NC4=CC(F)=CC=C4)C=C1	null	null	null	381.5	24796573
Malaria-vivax-p1-f3-HepG2	MLS000710026-01	null	null	4	16.568	16.215	COC1=C(OC)C=C(C=C1)C2=NN=C(SCC3=NC=CC=C3)C=C2	4.955	0.063	0.739	339.4	24808855
Malaria-vivax-p1-f3-HepG2	MLS000710077-01	null	null	4	-14.63	-7.079	CC1=NC2=C(C=CC(F)=C2)N1C3CCN(CC3)C(=O)C4=C(F)C=CC=C4F	4.095	0.333	0.449	373.4	24820941
Malaria-vivax-p1-f3-HepG2	MLS000710716-01	-4.3643	43.225	-3	-60.469	-49.669	CC1=CC2=C(C=C1)N=C(C)C=C2NC3=CC=C(C=C3)[N+]([O-])=O	4.955	0.004	0.899	293.3	24809724
Malaria-vivax-p1-f3-HepG2	MLS000710762-01	null	null	4	-15.814	-2.638	CCOC(=O)C1=C(NC(=O)C[N+]2=CC=C(C=C2)N(C)C)SC(C)=C1C	4.955	0.007	0.875	362.5	24809452
Malaria-vivax-p1-f3-HepG2	MLS000710946-01	null	null	4	9.258	-2.232	CCOC(=O)C1=CC=C(C=C1)N=C(S)N2CCN(CCNC3=CC(=O)CC(C)(C)C3)CC2	4.955	0.126	0.653	458.6	24811335
Malaria-vivax-p1-f3-HepG2	MLS000711767-01	null	null	4	0	15.37	O=C(NC1CCCCC1)C(N(CCCN2CCOCC2)C(=O)C3=CC=C(N3)C4=CC=CC=C4)C5=CC=CS5	null	null	null	534.7	24780391
Malaria-vivax-p1-f3-HepG2	MLS000711806-01	-4.8143	15.3368	-2.2	-84.015	-75.176	S1C=CC=C1C2=CN3C=CC4=C(C=CC=C4)C3=N2	2.638	0	0.992	250.3	24801244
Malaria-vivax-p1-f3-HepG2	MLS000712395-01	null	null	4	0	-12.716	CC(CCC1=CC=CC=C1)NCC(O)C2=CC(=CC=C2)[N+]([O-])=O	null	null	null	314.4	24807345
Malaria-vivax-p1-f3-HepG2	MLS000712835-01	null	null	4	-32.835	-19.029	O=C(N\N=C\C1=NC=CC=C1)C2=CC=CS2	4.955	0.08	0.714	231.3	24802930
Malaria-vivax-p1-f3-HepG2	MLS000713293-01	null	null	4	0	-0.899	CC1=CC=C(C=C1)C2=C(O)C(CN3CCCCC3)=CC(CN4CCCCC4)=N2	null	null	null	379.5	24800869
Malaria-vivax-p1-f3-HepG2	MLS000714063-01	null	null	4	0	7.053	OC(=O)\C=C\C1=CC(NC(=O)C2=CC=C(Cl)C=C2)=CC=C1	null	null	null	301.7	24784537
Malaria-vivax-p1-f3-HepG2	MLS000714167-01	null	null	4	7.5	11.686	C\C(=N/NC1=C2C=CC=CC2=NC(=N1)C3=C(O)C=CC=C3)C4=CC=CC=C4	2.253	0.38	0.367	354.4	24800963
Malaria-vivax-p1-f3-HepG2	MLS000714181-01	null	null	4	-14.088	-11.161	OC(=O)C1=CC(NC(=O)\C=C\C2=CC=CC=C2)=CC=C1	4.955	0.032	0.825	267.3	24800986
Malaria-vivax-p1-f3-HepG2	MLS000714271-01	null	null	4	0	-0.053	CC1=CC(NC(=O)CN(C2=CC=C(F)C=C2)S(C)(=O)=O)=CC=C1	null	null	null	336.4	24801070
Malaria-vivax-p1-f3-HepG2	MLS000714381-01	null	null	4	0	0	CCOC(=O)C1=C(CN(C)C)N(C2=C1C=C(O)C(Br)=C2)C3=CC=CC=C3	null	null	null	417.3	24802358
Malaria-vivax-p1-f3-HepG2	MLS000714525-01	-4.8643	13.669	-1.1	-89.675	-80.513	CCCCC(=O)NC(C1=CC=CS1)C2=C(O)C3=C(C=CC=N3)C(Cl)=C2	4.955	0.002	0.92	374.9	24803384
Malaria-vivax-p1-f3-HepG2	MLS000714579-01	null	null	4	-8.083	-2.017	ClC1=CC=C(C=C1)S(=O)(=O)N2CCC(CC2)C(=O)NCC3=CC=CS3	4.955	0.229	0.535	398.9	24789655
Malaria-vivax-p1-f3-HepG2	MLS000714612-01	null	null	4	0	6.522	CCOC(=O)C1=C(CNC2=CC=NC=C2)N(C)C3=C1C=C(O)C(Br)=C3	null	null	null	404.3	24820936
Malaria-vivax-p1-f3-HepG2	MLS000714653-01	null	null	4	0	12.636	CC1=NC(NS(=O)(=O)C2=CC=C(NC(=O)C(C)(C)C)C=C2)=NC=C1	null	null	null	348.4	24802208
Malaria-vivax-p1-f3-HepG2	MLS000714664-01	null	null	4	0	6.257	OC(=O)C1=C(C=C(OC2=CC(NC(=O)C3=CC=C(C=C3)C4=CC=CC=C4)=CC=C2)C=C1)C(O)=O	null	null	null	453.4	24801699
Malaria-vivax-p1-f3-HepG2	MLS000714685-01	null	null	4	-16.849	9.28	COC1=CC=C(C=C1)N(CC(=O)NCC2=CC=NC=C2)S(=O)(=O)C3=CC(=C(C)C=C3)[N+]([O-])=O	0.4	0.223	0.54	470.5	24801742
Malaria-vivax-p1-f3-HepG2	MLS000714687-01	null	null	4	11	-0.488	O=C(C1CC1)N(CC2=CC=CS2)CC3=NC4=CC=CC=C4C(=O)N3	4.955	0.24	0.553	339.4	24801743
Malaria-vivax-p1-f3-HepG2	MLS000714696-01	null	null	4	0	18.925	CC(C)(C)CC(=O)NC1=CC=C(C=C1)S(=O)(=O)N2CCCC2	null	null	null	324.4	24801632
Malaria-vivax-p1-f3-HepG2	MLS000715346-01	-4.7643	17.2082	-2.3	-95.082	-86.333	CCCCC(=O)NC(C1=C(OC)C=CC=C1)C2=C(O)C3=C(C=CC=N3)C=C2	4.955	0.34	0.964	364.4	24800915
Malaria-vivax-p1-f3-HepG2	MLS000715714-01	null	null	4	-11	1.221	OC1=C2N=CC=CC2=C(CN3C=CN=C3)C=C1	3.132	0.178	0.591	225.2	24787133
Malaria-vivax-p1-f3-HepG2	MLS000716019-01	null	null	4	6.33	-13.545	OC(=O)C1=CC=C(C=C1)C2SCC(=O)N2CC3=CC=CO3	4.955	0.408	0.333	303.3	24789727
Malaria-vivax-p1-f3-HepG2	MLS000716977-01	null	null	4	0	-2.366	CN1CCN(CC1)C2=C3C=CC=CC3=NC(NC4=CC=C(O)C=C4)=N2	null	null	null	335.4	24808857
Malaria-vivax-p1-f3-HepG2	MLS000717814-01	null	null	4	0	6.703	CC(C(=O)C1=CC=C(Br)C=C1)[N+]2=CC=C(NC(C)=O)C=C2	null	null	null	348.2	24806446
Malaria-vivax-p1-f3-HepG2	MLS000717866-01	-4.9643	10.8576	-1.1	-109.489	-96.783	C(CC1=CC=CC=C1)NC2=C3C=C4C=CC=CC4=CC3=NC=C2	4.504	0	0.968	298.4	24782671
Malaria-vivax-p1-f3-HepG2	MLS000718732-01	null	null	4	0	3.497	O=C(COC1=CC2=C(C=CC=C2)C=C1)NC3=NC=CS3	null	null	null	284.3	24804585
Malaria-vivax-p1-f3-HepG2	MLS000718813-01	null	null	4	0	14.182	COC1=C(OC)C=C(C=C1)C2=C3N=CC(C#N)=C(N)N3N=C2C	null	null	null	309.3	24780163
Malaria-vivax-p1-f3-HepG2	MLS000721149-01	null	null	4	-8.46	-4.133	CC(C)C(=O)NC1=C(C=C(O1)C2=CC=CC=C2)C#N	2.406	0.241	0.522	254.3	24818943
Malaria-vivax-p1-f3-HepG2	MLS000721405-01	null	null	4	0	9.088	CC1=CC=C(CNCC(O)(C2=CC=CC=C2)C3=CC=C(Cl)C=C3)C=C1	null	null	null	351.9	24820994
Malaria-vivax-p1-f3-HepG2	MLS000722351-01	-4.8643	13.669	-1.1	-84.592	-88.738	[O-][N+](=O)C1=CC=C(NC(=O)NC2=NC(=CS2)C3=CC=C(Cl)S3)C=C1	4.955	0	0.978	380.8	22402326
Malaria-vivax-p1-f3-HepG2	MLS000722913-01	-4.8643	13.669	-3	-48.282	-38.787	[O-][N+](=O)C1=CC=C(O1)\C=C\C=C2/SC(S)=NC2=O	3.132	0.82	0.899	282.3	24823295
Malaria-vivax-p1-f3-HepG2	MLS000723492-01	null	null	4	0	-9.305	CCOC(=O)C1=C(C)NC(=O)CC1C2=C(Br)C=C(OC)C(OC)=C2	null	null	null	398.2	24782701
Malaria-vivax-p1-f3-HepG2	MLS000723644-01	-4.5643	27.2732	-2.4	-31.429	-21.191	COC1=C(C=C(\C=N\NC2=NC(=NC(NC3=CC=CC=C3)=N2)N4CCCC4)C=C1)[N+]([O-])=O	4.095	0.041	0.777	434.5	24811764
Malaria-vivax-p1-f3-HepG2	MLS000723891-01	null	null	4	-11.411	-4.926	CCN(CC)CCN1C(NC2=C(C=CC=C2)C1=O)C3=CC=C(Br)C=C3	4.955	0.365	0.383	402.3	24782806
Malaria-vivax-p1-f3-HepG2	MLS000724369-01	null	null	4	15	13.321	O=C1NC(=O)\C(N1)=C/C2=CC=C(O2)N3CCOCC3	0.2	0.42	0.322	263.2	24810896
Malaria-vivax-p1-f3-HepG2	MLS000724397-01	-4.3643	43.225	-3	-89.839	-70.2	CCOC1=CC=C(NC2=NC3=C(C=CC=C3)C(NCC4CCCO4)=N2)C=C1	4.504	0.001	0.926	364.4	24783166
Malaria-vivax-p1-f3-HepG2	MLS000724686-01	-4.8143	15.3368	-2.1	-92.588	-94.932	CCOC(=O)C1CCN(CC1)C(=O)C2=C(C)OC3=C2C(=O)C4=C(C=CC=C4)C3=O	4.449	0	0.99	395.4	17515707
Malaria-vivax-p1-f3-HepG2	MLS000724933-01	null	null	4	0	12.171	CC1=CC(CSC2=NN3C(S2)=NN=C(C)C3=O)=CC=C1	null	null	null	304.4	17515612
Malaria-vivax-p1-f3-HepG2	MLS000727794-01	null	null	4	0	14.335	CCOC(=O)C1=C(N(N=N1)C2=NON=C2N)C3=CC=C(Cl)C=C3	null	null	null	334.7	24810157
Malaria-vivax-p1-f3-HepG2	MLS000727795-01	null	null	4	0	1.41	CCOC(=O)C1=C(N(N=N1)C2=NON=C2N)C3=CC=C(Br)C=C3	null	null	null	379.2	24810395
Malaria-vivax-p1-f3-HepG2	MLS000728083-01	null	null	4	10.284	4.667	O=C(NN1C(=O)C2C3C=CC(C2C1=O)C34CC4)C5=CN=CC=C5	4.955	0.357	0.394	309.3	24811371
Malaria-vivax-p1-f3-HepG2	MLS000728515-01	-4.9643	10.8576	-1.1	-104.995	-95.006	C[C@@H]1C[C@H]2OC(=O)C(=C)[C@H]2[C@H](OC(=O)CC(=O)O[C@H]3[C@H]4[C@@H](C[C@@H](C)[C@@H]5C=CC(=O)[C@@]35C)OC(=O)C4=C)[C@@]6(C)[C@H]1C=CC6=O	4.955	0	0.985	592.6	26725274
Malaria-vivax-p1-f3-HepG2	MLS000728797-01	null	null	4	21	12.839	FC(F)C1=CC(=NC2=C(C=NN12)C(=O)N3CCCCC3C4=CN=CC=C4)C5=CC=CC=C5	0.2	0.253	0.509	433.5	24811520
Malaria-vivax-p1-f3-HepG2	MLS000728802-01	null	null	4	24.29	12.186	[O-][N+](=O)C1=CC=CN(CC2=C(Cl)C=C(F)C=C2)C1=O	4.955	0.161	0.61	282.7	24811428
Malaria-vivax-p1-f3-HepG2	MLS000729132-01	-5.1643	6.85071	1.4	29	27.475	CC1=CC=C(C=C1)C2=NC3=C(C=NN3C(=C2)C(F)(F)F)C(=O)N4CCCCC4C5=CN=CC=C5	0.6	0.011	0.859	465.5	24781638
Malaria-vivax-p1-f3-HepG2	MLS000729199-01	null	null	4	-9.12	-7.6	CC(C)N1C(CC(=O)NC2=CC=CC=C2)C(=O)N(CC3=CC=CO3)C1=S	4.955	0.232	0.53	371.5	24814642
Malaria-vivax-p1-f3-HepG2	MLS000729756-01	null	null	4	0	13.793	COC1=CC=C(C=C1)C(N(CC2=CC=CO2)C(=O)CC3NC(=O)NC3=O)C(=O)NC4=CC=C(C=C4)C(C)C	null	null	null	518.6	24782909
Malaria-vivax-p1-f3-HepG2	MLS000730255-01	null	null	4	0	10.796	CC(=O)C1=CC=C(NC(=O)C2=NOC3=C2CCC3)C=C1	null	null	null	270.3	24785492
Malaria-vivax-p1-f3-HepG2	MLS000730709-01	-4.3643	43.225	-3	-56.494	-37.867	CCCN(CCC)CCCNC(S)=NC1=CC2=C(C=C1)N=C(C=C2C)N3CCCC3	4.955	0.029	0.804	427.6	24814141
Malaria-vivax-p1-f3-HepG2	MLS000732297-01	null	null	4	0	-7.842	CN1C=C(CN2CCCC(CO)(CC3=CC=CC=C3)C2)C=N1	null	null	null	299.4	24783418
Malaria-vivax-p1-f3-HepG2	MLS000732385-01	null	null	4	-11.5	3.468	CCCN1CCC(CC1)NCC2=CN(C)N=C2C3=CC=C(OC4=CC=CC=C4)C=C3	4.955	0.247	0.515	404.5	24798674
Malaria-vivax-p1-f3-HepG2	MLS000732463-01	null	null	4	17.5	13.681	COC1=CC=C(C=C1)N2C=C(CNC3CCN(C)CC3)C(=N2)C4=CC(F)=CC=C4	0.3	0.313	0.442	394.5	24780068
Malaria-vivax-p1-f3-HepG2	MLS000733406-01	null	null	4	-12	11.714	CN1N=C(CCC1=O)C(=O)N2CCC3=C(NC4=C3C=CC=C4)C2C5=C(Cl)C=CC=C5	4.955	0.272	0.517	420.9	24799837
Malaria-vivax-p1-f3-HepG2	MLS000734222-01	null	null	4	0	17.991	CN(CC1=CC=C(C)O1)C(=O)C2=NOC(COC3=C(Cl)C=C(F)C=C3)=C2	null	null	null	378.8	24800051
Malaria-vivax-p1-f3-HepG2	MLS000734259-01	null	null	4	0	12.599	CC1=C(CNC(=O)CC2N(CC3=C(Cl)C=CC=C3F)CCNC2=O)C=CC=C1	null	null	null	403.9	24800815
Malaria-vivax-p1-f3-HepG2	MLS000734266-01	null	null	4	24.574	21.217	ClC1=CC(CN2C[C@@H]3C[C@H](N4CCC[C@@]34C2=O)C5=C6C=CC=NC6=CC=C5)=CC=C1	4.955	0.174	0.594	417.9	24783837
Malaria-vivax-p1-f3-HepG2	MLS000734282-01	null	null	4	-9.658	-2.215	COC1=CC=C(C=C1)N2C=C(CNCCCN3C=CN=C3)C(=N2)C4=C(Cl)C=CC=C4	4.504	0.2	0.568	421.9	24800378
Malaria-vivax-p1-f3-HepG2	MLS000734327-01	null	null	4	0	10.193	COC1=CC(OC)=C(C=C1)C(=O)C2CCCN(CC3=NC(C)=CC=C3)C2	null	null	null	354.4	24798521
Malaria-vivax-p1-f3-HepG2	MLS000734809-01	null	null	4	0	17.448	COC1=CC2=C(OCC(=C2)[C@@H]3C[C@H]4CN(C(=O)[C@]45CCCN35)C6=CC=CC=C6)C=C1	null	null	null	402.5	24798785
Malaria-vivax-p1-f3-HepG2	MLS000735381-01	null	null	4	0	-7.545	CC1=C(CN2C[C@@H]3C[C@H](N4CCC[C@@]34C2=O)C5=CNN=C5C6=CC=CC=C6)C=CC=C1	null	null	null	412.5	24798374
Malaria-vivax-p1-f3-HepG2	MLS000735387-01	null	null	4	0	9.178	CC1=CNC(CCNCC2=CN(N=C2C3=CC=C(F)C=C3)C4=CC=C(C)C=C4)=N1	null	null	null	389.5	24800740
Malaria-vivax-p1-f3-HepG2	MLS000735579-01	null	null	4	20.256	16.126	COC1=CC(CN(C)C(=O)CCC2=NN=C(O2)C3=CSC=C3)=CC=C1	1	0.142	0.633	357.4	24786314
Malaria-vivax-p1-f3-HepG2	MLS000735996-01	null	null	4	0	5.804	CC1=C(SC(=N1)C2=CC=C(C)C=C2)C(O)=O	null	null	null	233.3	24818915
Malaria-vivax-p1-f3-HepG2	MLS000736677-01	null	null	4	0	4.68	CCOC1=CC=C(NC(=O)C2=C(O)C=C3C=CC=CC3=C2)C=C1	null	null	null	307.3	26665169
Malaria-vivax-p1-f3-HepG2	MLS000736943-01	null	null	4	0	-6.397	CC1=CC2=C(C=C1C)N=C(N2)\C=C\C3=NC4=C(N3)C=C(C)C(C)=C4	null	null	null	316.4	26666814
Malaria-vivax-p1-f3-HepG2	MLS000737206-01	null	null	4	0	-4.029	CN1C2=C(NC(SCCN3CCCC3)=N2)C(=S)N(C)C1=O	null	null	null	325.5	26664630
Malaria-vivax-p1-f3-HepG2	MLS000737251-01	null	null	4	-22.739	-3.722	NC(=S)C1=CN(C2OC(CO)C(O)C2O)C3=C1C(N)=NC=N3	4.955	0.691	0.579	325.3	26666751
Malaria-vivax-p1-f3-HepG2	MLS000737368-01	null	null	4	20	16.295	ClC1=C(C=CC(=C1)C(=O)NC2=CC=C(C=C2)C3=NCCN3)C(=O)NC4=CC=C(C=C4)C5=NCCN5	0.3	0.361	0.388	487	26666792
Malaria-vivax-p1-f3-HepG2	MLS000737369-01	null	null	4	26.904	14.125	[O-][N+](=O)C1=C(C=CC(=C1)C(=O)NC2=CC=C(C=C2)C3=NCCN3)C(=O)NC4=CC=C(C=C4)C5=NCCN5	0.3	0.276	0.481	497.5	26666791
Malaria-vivax-p1-f3-HepG2	MLS000737404-01	-4.3643	43.225	-3	-99.428	-80.018	COC1=CC2=C(C=C1)N=C3C=C(Cl)C=CC3=C2NC4=C(C)C=C(O)C(=C4)C(C)C	4.095	0	0.973	406.9	26664517
Malaria-vivax-p1-f3-HepG2	MLS000737411-01	null	null	4	-29.141	-20.117	CCN1CCC(CC1)NC2=C3C=CC(Cl)=CC3=NC=C2	4.095	0.05	0.761	289.8	26664261
Malaria-vivax-p1-f3-HepG2	MLS000737665-01	-4.3643	43.225	-3	-115.856	-96.343	CC1=NC2=C(C=C(NC(=O)\C=C\C3=C(Cl)C=CC=C3)C=C2)C(N)=C1	4.955	0	0.984	337.8	26665826
Malaria-vivax-p1-f3-HepG2	MLS000737975-01	null	null	4	-12.183	-10.599	OC1=CC=C(NC2=C3C=CC(Cl)=CC3=NC=C2)C=C1	4.955	0.325	0.428	270.7	26664464
Malaria-vivax-p1-f3-HepG2	MLS000738149-01	-4.6643	21.6638	-2.1	-81.397	-89.1	CC1=C(NC(=O)C2=C(O)C=C3C=CC=CC3=C2)C=C(Cl)C=C1	3.065	0	0.992	311.8	26665853
Malaria-vivax-p1-f3-HepG2	MLS000738166-01	null	null	4	-9.01	-4.175	CC1(O[C@@H]2C[C@H]3[C@@H]4CCC5=CC(=O)C=C[C@]5(C)[C@@]4(F)[C@@H](O)C[C@]3(C)[C@@]2(O1)C(=O)CO)C6=CC=CC=C6	4.955	0.382	0.363	496.6	26664353
Malaria-vivax-p1-f3-HepG2	MLS000738223-01	-5.1143	7.68662	-2.4	-31.008	-20.006	CC1(C)N=C(N)N=C(N)N1C2=CC(Cl)=C(OCCCOC3=CC=CC=C3)C=C2	0.91	0.026	0.811	401.9	26664596
Malaria-vivax-p1-f3-HepG2	MLS000755134-01	null	null	4	0	10.432	CN(C)C1=C(C#N)C(NC2=CC=C(O)C=C2)=NC=C1	null	null	null	254.3	24819544
Malaria-vivax-p1-f3-HepG2	MLS000755834-01	null	null	4	0	-7.138	CCOC(=O)C(=CC1=CC=C(C=C1)N2C=CN=C2)C(=O)OCC	null	null	null	314.3	24820724
Malaria-vivax-p1-f3-HepG2	MLS000756458-01	-4.5643	27.2732	-3	-46.095	-37.97	[O-][N+](=O)C1=CC2=C(C=C1)N=CC=C2NC3=CC(=C(C=C3)C(=O)NC4=CC=C(NC5=CC=NC=C5)C=C4)[N+]([O-])=O	4.504	0.021	0.825	521.5	26666154
Malaria-vivax-p1-f3-HepG2	MLS000757046-01	-4.3643	43.225	-3	-123.67	-95.294	OC(C1CCCCN1)C2=CC(=NC(=C2)C3=CC=C(C=C3)C(F)(F)F)C(F)(F)F	4.955	0	0.985	404.3	26665306
Malaria-vivax-p1-f3-HepG2	MLS000757047-01	-4.5643	27.2732	-3	-48.309	-35.628	CCO.NC1=NC2=C(C=C(SC3=CC4=C(C=CC=C4)C=C3)C=C2)C(N)=N1	4.095	0	0.951	318.4	26667298
Malaria-vivax-p1-f3-HepG2	MLS000757231-01	null	null	4	-17.168	-0.557	CN(C)C1=NC(SS1)=NC2=CC(Cl)=CC=C2	4.955	0.586	0.607	271.8	26665040
Malaria-vivax-p1-f3-HepG2	MLS000758537-01	-4.9143	12.1825	-1.4	-25.246	-23.955	NC1=NC2=C(C3=C(NC=C3)C=C2)C(N)=N1	4.955	0.033	0.796	199.2	26665269
Malaria-vivax-p1-f3-HepG2	MLS000759655-01	null	null	4	6.799	-1.185	OC1=CC(=O)C(=CNNC2=C3C=CC(Cl)=CC3=NC=C2)C=C1	3.929	0.05	0.79	313.7	26661621
Malaria-vivax-p1-f3-HepG2	MLS000759699-01	null	null	4	0	-6.336	OC(=O)C1=CC=C(N\N=C\C2=CN(N=C2C3=CC=CS3)C4=CC=CC=C4)C=C1	null	null	null	388.4	24837024
Malaria-vivax-p1-f3-HepG2	MLS000759852-01	null	null	4	0	-4.124	CCN(CC)CCNC(=O)C1=CC=C(NC(=O)C2=CC(=C(Cl)C=C2)S(=O)(=O)N3CCCCCC3)C=C1	null	null	null	535.1	26724228
Malaria-vivax-p1-f3-HepG2	MLS000759877-01	-4.7143	19.3079	-2.1	-108.352	-84.637	OC1=C(C=CC=C1)C(NC2=NC=CS2)C3=C(O)C4=C(C=CC=N4)C=C3	2.533	0	0.955	349.4	26670615
Malaria-vivax-p1-f3-HepG2	MLS000760132-01	null	null	4	-36.828	-20.394	CC1=C(C2=C(NC(=NC2=O)C3=NC=CC=C3)S1)C4=CC=CC=C4	4.504	0.059	0.746	319.4	24837768
Malaria-vivax-p1-f3-HepG2	MLS000760157-01	null	null	4	0	-9.442	COC1=CC2=C(C=C1)C=CC(O)=C2CN3CCC(=CC3)C4=CC=CC=C4	null	null	null	345.4	24838104
Malaria-vivax-p1-f3-HepG2	MLS000760214-01	null	null	4	0	12.458	FC1=C(C=CC=C1)\N=C(/S)N2CCN(CC2)S(=O)(=O)C3=CC4=C(C=CC=C4)C=C3	null	null	null	429.5	26670104
Malaria-vivax-p1-f3-HepG2	MLS000760926-01	-4.4143	38.5244	-3	-113.465	-82.343	OC1=CC(=CC=C1)C(NC2=NC=CS2)C3=C(O)C4=C(C=CC=N4)C=C3	4.095	0	0.976	349.4	24841366
Malaria-vivax-p1-f3-HepG2	MLS000760988-01	null	null	4	9.844	2.003	ClC1=C(C=C(C=C1)C(=O)NC2=CN=CC=C2)S(=O)(=O)N3CCC4=C3C=CC=C4	4.955	0.363	0.415	413.9	24833422
Malaria-vivax-p1-f3-HepG2	MLS000761043-01	null	null	4	0	8.865	COC1=C(NC(C)C(=O)NC2=CC(=CC=C2)C#N)C=C(C=C1)S(=O)(=O)N(C)C	null	null	null	402.5	24833861
Malaria-vivax-p1-f3-HepG2	MLS000761207-01	null	null	4	-11.424	0	C1=CC=C(C=C1)CN2C(=O)C3=CC=CC=C3C(=N2)C(=O)NC4=CC=C(C=C4)S(=O)(=O)NC5=NC=CC=N5	4.955	0.26	0.499	512.5	26661371
Malaria-vivax-p1-f3-HepG2	MLS000761418-01	null	null	4	-13.151	3.189	CC(C)CCNC(=O)C1=CC(=CN(CCC(C)C)C1=O)C(=O)C2=C(O)C=CC(F)=C2	0.6	0.196	0.602	416.5	24833406
Malaria-vivax-p1-f3-HepG2	MLS000762857-01	null	null	4	0	5.634	CCCCNC1=NC2=C(C3=C(CN(C)CC3)S2)C(=O)N1C4=CC(Cl)=CC=C4	null	null	null	402.9	26663938
Malaria-vivax-p1-f3-HepG2	MLS000762881-01	-4.9143	12.1825	-1.2	-78.45	-70.742	CC(C)C1=NC2=C(C(C)=NN2C(NCC3=NC=CC=C3)=C1)C4=CC=CC=C4	4.955	0	0.95	357.5	26663646
Malaria-vivax-p1-f3-HepG2	MLS000762913-01	null	null	4	-5.004	-1.046	CCCCCNC1=NC2=C(C3=C(CN(C)CC3)S2)C(=O)N1C4=CC(Cl)=CC=C4	4.955	0.441	0.322	417	26664216
Malaria-vivax-p1-f3-HepG2	MLS000763058-01	null	null	4	0	22.101	CC(C)CN(CC(C)C)CC1=CC(=O)OC2=C1C=C3CCCCC3=C2	null	null	null	341.5	26663935
Malaria-vivax-p1-f3-HepG2	MLS000763304-01	null	null	4	0	0	COC1=CC(N2C(S)=NN=C2C3=NNC=C3)=C(OC)C=C1	null	null	null	303.3	26662875
Malaria-vivax-p1-f3-HepG2	MLS000764680-01	null	null	4	0	-6.299	CC1CCN(CC1)C2=C(C=C(NC(=O)C3=CC=C(C=C3)C#C)C=C2)C(N)=O	null	null	null	361.4	24821308
Malaria-vivax-p1-f3-HepG2	MLS000765103-01	null	null	4	0	-6.471	COC1=CC=C(C=C1)C2=CSC3=C2C(Cl)=NC=N3	null	null	null	276.7	24806207
Malaria-vivax-p1-f3-HepG2	MLS000765104-01	null	null	4	0	-5.44	CCCC(=O)NC1=C(C(=O)NC2=NC=CC=C2)C3=C(CCCC3)S1	null	null	null	343.4	24806206
Malaria-vivax-p1-f3-HepG2	MLS000766095-01	null	null	4	9.218	8.579	COC1=C(OC)C=C2CN(CCC2=C1)C(=O)C3=CC=CO3	4.955	0.289	0.468	287.3	24808583
Malaria-vivax-p1-f3-HepG2	MLS000766129-01	null	null	4	-20.501	-7.501	CC1=CC(N2C(SC=C2C3=CC=C(Br)C=C3)=NC(=O)C4=C(F)C=CC=C4)=C(C)C=C1	0.3	0.117	0.664	481.4	26664825
Malaria-vivax-p1-f3-HepG2	MLS000766132-01	null	null	4	0	7.9	[O-][N+](=O)C1=CC2=C(C=C1)N=CC=C2NC3=CC=C(C=C3)C(=O)NC4=CC=C(NC5=CC=NC=C5)C=C4	null	null	null	476.5	26664726
Malaria-vivax-p1-f3-HepG2	MLS000766157-01	null	null	4	-18	11.474	NC1=CC2=CC=NC=C2C3=C1C=CC=C3	3.99	0.162	0.639	194.2	26664788
Malaria-vivax-p1-f3-HepG2	MLS000766166-01	-4.8643	13.669	-1.2	-68.482	-73.951	COC1=CC2=C(N=C(C=C2)C3=CC=C(Cl)C=C3)C(NC4CCCCC4O)=C1	4.095	0	0.974	382.9	26664863
Malaria-vivax-p1-f3-HepG2	MLS000766212-01	null	null	4	0	0	O=C(NC1=CC(=CC=C1)C2=NC3=C(N2)C=CC=C3)C4=CC=C(C=C4)C(=O)NC5=CC(=CC=C5)C6=NC7=C(N6)C=CC=C7	null	null	null	548.6	26732564
Malaria-vivax-p1-f3-HepG2	MLS000766263-01	null	null	4	-18.981	-10.662	CCC1(OC(=O)CN)C(=O)OCC2=C1C=C3N(CC4=C3N=C5C=CC=CC5=C4)C2=O	4.955	0.067	0.733	405.4	26732561
Malaria-vivax-p1-f3-HepG2	MLS000766375-01	null	null	4	-6.998	-4.734	CCO[C@H]1OC(=C[C@H]([C@@H]1CCCO)C2=CC=C(C=C2)C(F)(F)F)C(=O)OCC=C	4.955	0.194	0.574	414.4	24824901
Malaria-vivax-p1-f3-HepG2	MLS000766436-01	null	null	4	0	4.276	CCO[C@H]1OC(=C[C@@H](C2CCCCC2)[C@@H]1CCCO)C(=O)N3CCN(CC4=CC=CC=C4)CC3	null	null	null	470.6	24824640
Malaria-vivax-p1-f3-HepG2	MLS000766661-01	-4.9143	12.1825	-1.1	-96.405	-81.67	ClC1=CC(=CNNC(=O)C2=CC=NC=C2)C(=O)C=C1	4.955	0	0.986	275.7	26661336
Malaria-vivax-p1-f3-HepG2	MLS000766754-01	-4.5643	27.2732	-2.1	-111.633	-95.959	CC(C)NC1=CC=C(NC2=C3C=C4C=CC=CC4=CC3=NC=C2)C=C1	4.095	0	0.961	327.4	24825251
Malaria-vivax-p1-f3-HepG2	MLS000767224-01	null	null	4	11.174	10.048	CC1=CC=C(C=C1)C(=O)NN2C(=O)C3C4C[C@@H](C=C4)[C@@H]3C2=O	4.955	0.277	0.481	296.3	26666396
Malaria-vivax-p1-f3-HepG2	MLS000767881-01	-4.3643	43.225	-3	-114.067	-83.196	C(NC1=C2C=CC=CC2=NC(NC3=CC=CC=C3)=N1)C4=CC=CO4	4.955	0.001	0.943	316.4	26662825
Malaria-vivax-p1-f3-HepG2	MLS000768346-01	-4.3643	43.225	-3	-90.432	-71.96	COC1=CC=C(CNC2=C3NC4=CC=CC=C4C3=NC=N2)C=C1	4.955	0	0.961	304.3	26667015
Malaria-vivax-p1-f3-HepG2	MLS000768379-01	null	null	4	-13	11.283	CC(N1CCN(CC1)C(=O)C2=CC=CO2)C(=O)C3=CNC4=C3C=CC=C4	1.464	0.153	0.651	351.4	26667007
Malaria-vivax-p1-f3-HepG2	MLS000768400-01	-4.5143	30.601	2.4	30.56	35.974	CCC(=O)NC(N)=NC1=NC2=C(C=C(C)C(C)=C2)C(C)=N1	1.967	0.064	0.738	285.3	26665542
Malaria-vivax-p1-f3-HepG2	MLS000768544-01	null	null	4	-14	6.046	CC1=CC2=C(C=C1)N=C(S2)N3C(=O)CN=C3S	4.449	0.356	0.395	263.3	26671451
Malaria-vivax-p1-f3-HepG2	MLS000768693-01	null	null	4	0	-13.403	COC1=CC=C(NC2=NC(NCC3=CC=CC=C3)=NC(C)=C2)C=C1	null	null	null	320.4	26666549
Malaria-vivax-p1-f3-HepG2	MLS000768805-01	null	null	4	0	13.008	CN1C(=O)NC2=C(N=C(N=N2)C3=CC(Cl)=C(Cl)C=C3)C1=O	null	null	null	324.1	26670842
Malaria-vivax-p1-f3-HepG2	MLS000769291-01	null	null	4	0	-20.606	CC1=CC=C(\C=N\NC2=NC(NCC3=CC=CC=C3)=NC(C)=C2)C=C1	null	null	null	331.4	26665520
Malaria-vivax-p1-f3-HepG2	MLS000769500-01	null	null	4	-10.297	8.443	CC1=C(OC2=C3C=CC=CC3=NC(=N2)C4=NC=CC=C4)C=CC=C1	3.065	0.228	0.566	313.4	26663664
Malaria-vivax-p1-f3-HepG2	MLS000769507-01	null	null	4	-12.866	-12.947	FC1=CC=C(OC2=C3C=CC=CC3=NC(=N2)C4=NC=CC=C4)C=C1	4.955	0.358	0.391	317.3	26663861
Malaria-vivax-p1-f3-HepG2	MLS000769517-01	null	null	4	0	3.45	CC1=CC(OC2=C3C=CC=CC3=NC(=N2)C4=CC=NC=C4)=CC=C1	null	null	null	313.4	26663814
Malaria-vivax-p1-f3-HepG2	MLS000769533-01	-5.0143	9.67688	-1.2	-32.542	-44.556	O(C1=CC=CC=C1)C2=C3C=CC=CC3=NC(=N2)C4=NC=CC=C4	4.955	0.004	0.897	299.3	26663666
Malaria-vivax-p1-f3-HepG2	MLS000769536-01	null	null	4	-11.285	-0.578	COC1=CC=C(OC2=C3C=CC=CC3=NC(=N2)C4=NC=CC=C4)C=C1	4.955	0.077	0.718	329.4	26663825
Malaria-vivax-p1-f3-HepG2	MLS000769540-01	null	null	4	17.116	7.265	CCCOC1=CC=C(OC2=C3C=CC=CC3=NC(=N2)C4=CC=NC=C4)C=C1	4.955	0.213	0.552	357.4	26663665
Malaria-vivax-p1-f3-HepG2	MLS000769548-01	-4.9143	12.1825	-3	-48.702	-5.094	CC1=CC(OC2=C3C=CC=CC3=NC(=N2)C4=NC=CC=C4)=CC=C1	4.095	0.004	0.915	313.4	26663832
Malaria-vivax-p1-f3-HepG2	MLS000769550-01	null	null	4	5.128	-5.821	COC1=CC=C(NC2=NC(=O)\C(S2)=C\C3=CC=CO3)C=C1	4.955	0.238	0.558	300.3	26671584
Malaria-vivax-p1-f3-HepG2	MLS000769724-01	-4.3643	43.225	-3	-123.094	-94.717	OC(CNCCC1=CC=CC=C1)COC2=CC=C(OCC(O)CNCCC3=CC=CC=C3)C=C2	4.955	0	0.979	464.6	26669374
Malaria-vivax-p1-f3-HepG2	MLS000769739-01	null	null	4	0	11.367	COC1=C(OC)C=C(C=C1)C2CC(=NN2C(=O)C3=CC=CO3)C4=CC=CS4	null	null	null	382.4	26669344
Malaria-vivax-p1-f3-HepG2	MLS000769837-01	null	null	4	-26	0	CC1=CC=C(OC2=C3C=CC=CC3=NC(=N2)C4=NC=CC=C4)C=C1	0.7	0.381	0.363	313.4	26665891
Malaria-vivax-p1-f3-HepG2	MLS000769840-01	-4.9643	10.8576	-1.2	-77.911	-62.535	C(CC1=CC=CC=C1)NC2=C3C=CC=CC3=NC(=N2)C4=NC=CC=C4	4.955	0.001	0.938	326.4	26665472
Malaria-vivax-p1-f3-HepG2	MLS000769970-01	null	null	4	0	0	O=C(N\N=C\C1=CC=C(OCC2=CC=CC=C2)C=C1)C3=CC=CO3	null	null	null	320.3	26661935
Malaria-vivax-p1-f3-HepG2	MLS000770488-01	null	null	4	0	9.33	CC1=C(COC(=O)\C=C\C2=CC=C(Cl)C=C2)C(C)=NO1	null	null	null	291.7	24825431
Malaria-vivax-p1-f3-HepG2	MLS000770584-01	null	null	4	0	9.385	CN(CC(=O)NC1=C(C)C=CC(C)=C1)C(=O)C2=CC3=C(O2)C=CC=C3	null	null	null	336.4	24836554
Malaria-vivax-p1-f3-HepG2	MLS000770801-01	-4.9143	12.1825	-1.2	-76.718	-70.181	ClC1=CC2=C(C=C1)C(NNC(=O)C3CCCCC3)=CC=N2	4.095	0	0.955	303.8	24841219
Malaria-vivax-p1-f3-HepG2	MLS000770987-01	-4.7143	19.3079	-2.2	-74.887	-61.958	ClC1=C2C=CC=NC2=C(OC(=O)C3=C(Br)C=CC=C3)C(CN4CCOCC4)=C1	1.989	0	0.978	461.7	24837610
Malaria-vivax-p1-f3-HepG2	MLS000770997-01	-4.9143	12.1825	-1.1	-86.485	-72.006	COC1=CC(=CC(OC)=C1)C(=O)OC2=C3N=CC=CC3=C(Cl)C=C2CN4CCOCC4	4.955	0	0.967	442.9	26657802
Malaria-vivax-p1-f3-HepG2	MLS000771452-01	-4.4643	34.3349	-2.1	-101.431	-95.218	CCOC(=O)C1=C(N=C(N)NC1C2=CC(OC)=C(OCC3=CC=C(Cl)C=C3)C=C2)C4=CC=CC=C4	4.095	0.001	0.928	492	26670349
Malaria-vivax-p1-f3-HepG2	MLS000774634-01	null	null	4	0	13.718	O=C(NC1=CC=C(C=C1)S(=O)(=O)NC2=NCCCCC2)C3=CC=CO3	null	null	null	361.4	24833702
Malaria-vivax-p1-f3-HepG2	MLS000774708-01	-4.9643	10.8576	-1.1	-94.939	-82.615	OC1=C2N=CC=CC2=C(CN3CCN(CC3)S(=O)(=O)C4=CC=C(Cl)C=C4)C=C1	4.504	0	0.972	417.9	24833536
Malaria-vivax-p1-f3-HepG2	MLS000774842-01	-4.8143	15.3368	-2.2	-80.429	-69.941	OC1=C2N=CC=CC2=CC=C1C(NC3=NC=CS3)C4=CC=C(C=C4)C(F)(F)F	2.72	0	0.96	401.4	24832893
Malaria-vivax-p1-f3-HepG2	MLS000774885-01	null	null	4	0	-9.66	OC1=C(C=CC=C1)C2=CSC(NC(=O)NC3=CC=C(Cl)C=C3)=N2	null	null	null	345.8	26661292
Malaria-vivax-p1-f3-HepG2	MLS000775273-01	null	null	4	0	12.523	O=C1N(CC2=CC=CC=C2)C(=O)C3=C(C=CC=C3)\C1=C/NC4=CC(=CC=C4)S(=O)(=O)NC5=NCCCCC5	null	null	null	528.6	24836421
Malaria-vivax-p1-f3-HepG2	MLS000775608-01	null	null	4	-21.576	-9.771	CC(C)CCNC(=O)C1=CC(=CN(CCC(C)C)C1=O)C(=O)C2=C(O)C=CC(Br)=C2	2.406	0.072	0.725	477.4	24833902
Malaria-vivax-p1-f3-HepG2	MLS000777863-01	null	null	4	-9.5	30.98	C1COCCO1.CC2=CC3=C(N=C(NC4=NC(=CC(=O)N4)C5=CC=CC=C5)N=C3C)C(C)=C2	4.955	0.45	0.308	357.4	26659980
Malaria-vivax-p1-f3-HepG2	MLS000777921-01	null	null	4	0	-5.127	CCN1C=C(C(O)=O)C(=O)C2=C1N=C(N=C2)N3CCN(CC3)C(\S)=N\C4=CC=CC=C4	null	null	null	438.5	26726099
Malaria-vivax-p1-f3-HepG2	MLS000778098-01	null	null	4	6.09	-1.014	CC(C)C1=CC=C(OCC2=CC=C(O2)C(O)=O)C=C1	1.1	0.38	0.367	260.3	26671481
Malaria-vivax-p1-f3-HepG2	MLS000778139-01	-4.9143	12.1825	-1.1	-84.384	-86.048	BrC1=CC(=CNNC(=O)C2=CC=NC=C2)C(=O)C=C1	4.955	0	0.974	320.1	26660938
Malaria-vivax-p1-f3-HepG2	MLS000778151-01	null	null	4	-21.14	-8.867	CCOC(=O)C1=C(CN2CCN(CCO)CC2)N(C3=C1C=C(O)C(Br)=C3)C4=CC=CC=C4	4.955	0.272	0.486	502.4	26667179
Malaria-vivax-p1-f3-HepG2	MLS000778156-01	null	null	4	-11.395	-2.413	CC1(C)CC2=NC3=C(C=C2CO1)C4=C(S3)C(SCC(O)=O)=NC=N4	2.253	0.388	0.357	361.4	26667092
Malaria-vivax-p1-f3-HepG2	MLS000778251-01	-4.8143	15.3368	-1.2	-58.021	-45.516	SC(=NN=C1C(=O)NC2=C1C=CC=C2)N3CCOCC3	4.955	0.001	0.941	290.3	26671360
Malaria-vivax-p1-f3-HepG2	MLS000778293-01	-4.9143	12.1825	-1.2	-87.181	-76.321	CC(NNC(=O)C12CCC(C)(C(=O)O1)C2(C)C)=C3C=CC=CC3=O	4.955	0	0.978	330.4	26658388
Malaria-vivax-p1-f3-HepG2	MLS000778333-01	-4.9143	12.1825	-3	-117.658	18.815	CC1CCCN(CC2=C(O)C=CC3=C2OC(=O)C4=C3CCCC4)C1	4.504	0.411	0.969	327.4	26658624
Malaria-vivax-p1-f3-HepG2	MLS000778334-01	null	null	4	0	10.602	CN(C)CC1=CC2=C(OC(=O)C3=C2C=CC=C3)C(C)=C1O	null	null	null	283.3	26658548
Malaria-vivax-p1-f3-HepG2	MLS000778381-01	null	null	4	0	13.697	CCOC(=O)C1=C(CN(CC)CC)N(C)C2=C1C=C(O)C(Br)=C2	null	null	null	383.3	26658599
Malaria-vivax-p1-f3-HepG2	MLS000778741-01	null	null	4	-12.384	-7.82	OC(=O)C1=CC=C(C=C1)S(=O)(=O)N(CC2CCCO2)CC3=CC=CS3	3.065	0.331	0.422	381.5	26661895
Malaria-vivax-p1-f3-HepG2	MLS000778948-01	null	null	4	0	27.521	COC1=C(OC)C=C(C=C1)C2C3=C(OC4=C2C5=NC(=NN5C=N4)C6=CC=NC=C6)C=C(O)C=C3	null	null	null	453.4	26671170
Malaria-vivax-p1-f3-HepG2	MLS000778989-01	null	null	4	0	21.372	OC1=C(C=C(Cl)C=C1)C2=NNC(=C2)C(=O)NC3=CC=C(C=C3)S(=O)(=O)N4CCOCC4	null	null	null	462.9	26671054
Malaria-vivax-p1-f3-HepG2	MLS000779012-01	-4.3643	43.225	-3	-113.181	-80.241	CC(C)CN(CC(C)C)CC1=CC(=O)OC2=C1C=C(O)C(=C2)C3=CC=CC=C3	4.955	0.001	0.94	379.5	26659085
[truncated: 3,355 more rows]

## Sheet: Suppl Table 3
Supplementary Table 3. Firefly luciferase counterscreen for the validation set of asexual blood stage-active compounds.
[truncated: 4,231 more rows]

[truncated: 6 more sheets: Suppl Table 4, Suppl Table 5, Suppl Table 6, Suppl Table 7, Suppl Table 8, Suppl Table 9]
